# Supplementary material for: The role of quiescent thymic progenitors in TAL/LMO2-induced T-ALL chemotolerance
Source: Leukemia. 2024 Mar 29;38(5):951–62. doi: 10.1038/s41375-024-02232-8 (PMC11073972; doi:10.1038/s41375-024-02232-8)
Supplement: Supplementary file 2 — Supplementary Table 1 [file 41375_2024_2232_MOESM2_ESM.xlsx]

## Sheet: Integrated ALL annotations
													Non-thymocyte
Annotation	DPsm	DPsm	DP69+	SP	DPsm	DN4/ISP	SP	DN4/ISP	DN3A	DPbl	SP mat	DPbl	NKT	Tregs	Monocytes
cluster	0	1	2	3	4	5	6	7	8	9	10	11	12	13	14
T cells (T.ISP)	0.723519	0.721841	0.690319	0.700968	0.704407	0.793243	0.696637	0.815431	0.723598	0.788364	0.663912	0.807235	0.59529	0.611645	0.495798
T cells (T.DPbl)	0.715327	0.706839	0.667886	0.67115	0.710114	0.738829	0.671804	0.77185	0.678291	0.74588	0.637859	0.786622	0.5567	0.567118	0.460023
T cells (T.DP.69-)	0.729995	0.724072	0.676795	0.684379	0.714713	0.743749	0.683422	0.768474	0.692063	0.749057	0.64833	0.78208	0.56422	0.573877	0.46197
T cells (T.DN3-4)	0.696875	0.697899	0.671454	0.689389	0.674398	0.777255	0.682677	0.790952	0.712589	0.767372	0.649658	0.776254	0.589772	0.610351	0.495513
T cells (T.DN4)	0.717724	0.714625	0.693562	0.727998	0.707011	0.775774	0.72147	0.78307	0.717242	0.765829	0.695877	0.771045	0.639483	0.66329	0.517845
T cells (T.DP)	0.753851	0.739017	0.70152	0.703385	0.752797	0.727857	0.709114	0.746639	0.697873	0.73586	0.678652	0.768525	0.583561	0.590597	0.46729
T cells (T.DN3B)	0.683556	0.682531	0.668768	0.682164	0.67027	0.764366	0.675711	0.77414	0.706784	0.750021	0.643563	0.756155	0.585821	0.605065	0.48897
Tgd (Tgd.VG2+24AHI)	0.675826	0.676602	0.693914	0.726035	0.681111	0.747626	0.708484	0.748015	0.705468	0.727323	0.691119	0.731101	0.643889	0.670784	0.514004
Tgd (Tgd.imm.vg2)	0.674257	0.672611	0.690429	0.723707	0.678341	0.743295	0.707232	0.745197	0.700042	0.726918	0.690894	0.728738	0.64945	0.675228	0.561191
Tgd (Tgd.VG4+24AHI)	0.676459	0.674362	0.689232	0.722806	0.682054	0.742385	0.710207	0.744451	0.696256	0.722371	0.694101	0.727268	0.652279	0.68068	0.511898
Tgd (Tgd.VG5+24AHI)	0.685524	0.682921	0.708078	0.750342	0.699334	0.73332	0.744036	0.72735	0.702576	0.71577	0.739338	0.710343	0.70115	0.725497	0.554642
Tgd (Tgd.imm.VG1+)	0.689628	0.68571	0.714146	0.75725	0.708423	0.724366	0.755954	0.720096	0.701231	0.70887	0.75638	0.706176	0.724471	0.742224	0.565318
Tgd (Tgd.imm.VG1+VD6+)	0.674434	0.670702	0.692443	0.740399	0.689054	0.725649	0.738039	0.72419	0.685748	0.707832	0.736544	0.706078	0.714511	0.734029	0.556451
T cells (T.DN2B)	0.646543	0.645724	0.672069	0.679395	0.652834	0.719517	0.669874	0.716368	0.693813	0.702002	0.650779	0.699787	0.613565	0.633211	0.551069
T cells (T.8EFF.OT1.48HR.LISOVA)	0.634702	0.634282	0.618517	0.665995	0.609715	0.724564	0.677437	0.732505	0.642346	0.706273	0.669518	0.698893	0.694248	0.681891	0.540983
Tgd (Tgd.VG3+24AHI)	0.639823	0.638464	0.646783	0.688748	0.638918	0.709556	0.681153	0.71395	0.657186	0.69373	0.668189	0.695028	0.649416	0.665496	0.529243
T cells (T.DP69+)	0.73751	0.718095	0.716035	0.760238	0.759606	0.685981	0.768273	0.669466	0.687252	0.67995	0.754718	0.678196	0.668491	0.69228	0.510659
Tgd (Tgd.VG4+24ALO)	0.621555	0.613468	0.628185	0.658955	0.619839	0.685358	0.659401	0.694796	0.623883	0.663129	0.642785	0.672978	0.643542	0.672559	0.490494
Tgd (Tgd)	0.658588	0.651406	0.680074	0.720454	0.678468	0.688769	0.716062	0.684048	0.666816	0.673926	0.708967	0.671954	0.678774	0.702911	0.576907
T cells (T.CD4.24H)	0.639962	0.631903	0.622446	0.679452	0.625695	0.707249	0.693944	0.703901	0.630538	0.680087	0.685095	0.670075	0.664108	0.696641	0.516516
T cells (T.8SP24int)	0.699334	0.683302	0.698486	0.739876	0.718418	0.691347	0.768674	0.677391	0.670085	0.677494	0.768729	0.667436	0.711789	0.715816	0.531484
T cells (T.DN2-3)	0.621255	0.622878	0.64408	0.650352	0.622398	0.684656	0.642145	0.677531	0.670259	0.669036	0.623533	0.662876	0.578406	0.593969	0.52013
T cells (T.CD4.48H)	0.636082	0.629962	0.630459	0.675958	0.63817	0.670042	0.702684	0.673087	0.617645	0.657342	0.709184	0.662141	0.670923	0.683351	0.513704
T cells (T.DN3A)	0.66732	0.668982	0.66839	0.675623	0.661869	0.692251	0.674376	0.668608	0.709263	0.682402	0.65056	0.66019	0.590294	0.609265	0.513462
B cells (preB.FrC)	0.572042	0.567355	0.556097	0.569973	0.55813	0.644339	0.564754	0.669334	0.575618	0.63591	0.545207	0.658649	0.527873	0.525029	0.567671
T cells (T.CD8.24H)	0.625693	0.617931	0.612025	0.663276	0.615471	0.69357	0.684143	0.690308	0.619856	0.666273	0.675557	0.657774	0.676705	0.690067	0.510375
Tgd (Tgd.mat.vg3)	0.60127	0.598327	0.607397	0.647645	0.597059	0.674783	0.655327	0.684357	0.608565	0.656361	0.652184	0.657576	0.714287	0.685985	0.524467
T cells (T.DN2)	0.607308	0.609404	0.639898	0.645148	0.610664	0.683937	0.634515	0.677563	0.661342	0.663848	0.61747	0.655847	0.594057	0.605931	0.549634
T cells (T.CD8.48H)	0.632807	0.62778	0.630639	0.664541	0.632991	0.662846	0.696803	0.664423	0.618158	0.652263	0.700132	0.655633	0.690301	0.673487	0.515845
B cells (proB.FRA)	0.583732	0.579041	0.594763	0.604754	0.580323	0.66052	0.59917	0.671676	0.609007	0.64711	0.576227	0.653427	0.558533	0.562634	0.580531
Tgd (Tgd.mat.vg3.)	0.601465	0.599635	0.607322	0.649134	0.596395	0.669506	0.654831	0.675071	0.6107	0.651827	0.651363	0.64956	0.708319	0.685134	0.529178
T cells (T.DN2A)	0.613204	0.615095	0.646041	0.655507	0.617106	0.682732	0.644227	0.670369	0.667217	0.66316	0.62881	0.649103	0.613306	0.629254	0.575058
NKT (NKT.44+NK1.1-)	0.640582	0.632616	0.64245	0.699559	0.64217	0.672807	0.710706	0.667704	0.630535	0.655575	0.719504	0.645243	0.743245	0.761627	0.5389
Tgd (Tgd.imm.vg2+)	0.649172	0.639306	0.673887	0.703776	0.680616	0.658493	0.700736	0.650405	0.653903	0.64426	0.691781	0.643986	0.640632	0.662306	0.504554
T cells (T.8SP69+)	0.675805	0.662143	0.668785	0.718647	0.687697	0.669861	0.746978	0.651974	0.64984	0.653805	0.744174	0.639421	0.697975	0.7044	0.526895
T cells (T.4int8+)	0.671719	0.654902	0.66652	0.711652	0.693453	0.657613	0.737545	0.643948	0.639708	0.644303	0.732839	0.636241	0.674836	0.6833	0.505476
T cells (T.8SP24-)	0.659338	0.648855	0.656055	0.704309	0.666183	0.662348	0.740708	0.648217	0.637374	0.6488	0.747923	0.634787	0.724648	0.7095	0.534446
Stem cells (SC.MEP)	0.537726	0.540747	0.551986	0.552379	0.517346	0.642548	0.543157	0.661776	0.573015	0.630125	0.521134	0.634672	0.494262	0.513575	0.456271
B cells (proB.FrBC)	0.578369	0.569676	0.575094	0.584668	0.580919	0.631636	0.583587	0.644002	0.585356	0.620872	0.569892	0.634337	0.545013	0.546208	0.58611
T cells (T.8EFF.OT1.D5.VSVOVA)	0.597776	0.592921	0.600003	0.630137	0.598934	0.642516	0.649956	0.652995	0.589007	0.629996	0.651538	0.63314	0.702218	0.659754	0.523272
T cells (T.8EFF.OT1.24HR.LISOVA)	0.648292	0.64466	0.638637	0.695722	0.636313	0.688769	0.719786	0.666138	0.652442	0.667971	0.728975	0.631073	0.741039	0.736705	0.564254
B cells (proB.CLP)	0.561809	0.556971	0.581399	0.587238	0.559781	0.64111	0.584194	0.651865	0.592585	0.626749	0.56962	0.630524	0.551703	0.559141	0.601915
T cells (T.4SP24-)	0.669308	0.656247	0.663875	0.719871	0.682178	0.658194	0.750511	0.640824	0.639676	0.646469	0.763539	0.629427	0.707505	0.721698	0.532392
NKT (NKT.44-NK1.1-)	0.620764	0.611476	0.622854	0.678004	0.631456	0.65465	0.686899	0.652215	0.611068	0.635277	0.691675	0.629367	0.693661	0.714124	0.506913
T cells (T.8EFF.OT1LISO)	0.598811	0.594639	0.606692	0.634136	0.600456	0.636072	0.655754	0.64132	0.59293	0.626845	0.664608	0.623919	0.72747	0.669844	0.536282
T cells (T.4SP24int)	0.686444	0.670904	0.67664	0.740286	0.699727	0.657604	0.7546	0.630148	0.654359	0.642956	0.749688	0.620426	0.669462	0.705805	0.526706
T cells (T.4SP69+)	0.681342	0.665624	0.675466	0.737257	0.699308	0.655763	0.753946	0.629666	0.649712	0.640713	0.754427	0.619066	0.677349	0.709386	0.524021
B cells (preB.FRD)	0.576613	0.569452	0.570316	0.577287	0.58184	0.60315	0.575487	0.614418	0.574518	0.600117	0.56486	0.616245	0.531302	0.528127	0.56107
T cells (T.DPsm)	0.709915	0.691204	0.656807	0.675171	0.716161	0.61155	0.683143	0.590505	0.645841	0.621311	0.653721	0.615524	0.570781	0.585324	0.467767
T cells (T.8EFF.OT1.LISOVA)	0.597896	0.592262	0.603557	0.62974	0.603272	0.62132	0.651613	0.625483	0.58564	0.612972	0.657861	0.611205	0.719312	0.660962	0.531647
Stem cells (MLP)	0.543409	0.541978	0.57653	0.579286	0.541274	0.627689	0.571018	0.636158	0.587952	0.611572	0.56165	0.609587	0.550459	0.562837	0.585597
T cells (T.CD4TESTCJ)	0.690805	0.676017	0.692131	0.739208	0.703382	0.645709	0.774557	0.607756	0.661559	0.635354	0.788162	0.597426	0.750479	0.75752	0.568495
Tgd (Tgd.mat.VG1+VD6+)	0.617241	0.610624	0.632958	0.688272	0.625338	0.633967	0.698329	0.619692	0.616867	0.614881	0.712055	0.596539	0.760767	0.765581	0.543219
T cells (T.ETP)	0.583947	0.58103	0.610747	0.632018	0.591944	0.631045	0.629313	0.61471	0.622202	0.612732	0.617333	0.594187	0.615338	0.632796	0.599296
B cells (proB.FRBC)	0.551986	0.544282	0.54053	0.555226	0.551141	0.584669	0.555594	0.593372	0.5532	0.580193	0.543259	0.590931	0.524089	0.520669	0.57535
Stem cells (SC.MDP)	0.51223	0.513142	0.526752	0.53725	0.49636	0.602656	0.53361	0.615249	0.552078	0.587833	0.516941	0.590785	0.516744	0.52529	0.569134
B cells (B.GC)	0.520153	0.517253	0.502498	0.525177	0.505994	0.579363	0.528174	0.599131	0.509951	0.573601	0.515927	0.587728	0.517343	0.51314	0.601966
T cells (T.4.PLN)	0.669041	0.65808	0.66879	0.720104	0.678253	0.631058	0.748459	0.595495	0.646127	0.621279	0.75421	0.586459	0.709759	0.722404	0.544984
Tgd (Tgd.VG2+)	0.663779	0.655474	0.688391	0.726052	0.684165	0.634431	0.747139	0.59698	0.662668	0.620797	0.757568	0.584306	0.752135	0.745567	0.585559
Stem cells (SC.MPP34F)	0.54133	0.539316	0.582165	0.582536	0.551536	0.604434	0.57907	0.604857	0.584891	0.588392	0.572652	0.584073	0.553284	0.568092	0.560234
Stem cells (SC.ST34F)	0.532767	0.532784	0.580638	0.575083	0.543404	0.605416	0.566055	0.607156	0.583862	0.587646	0.558933	0.582964	0.536076	0.558591	0.535601
T cells (T.4NVE)	0.676515	0.662895	0.675937	0.726105	0.686766	0.630408	0.760761	0.591128	0.647605	0.619835	0.77246	0.582314	0.727781	0.737395	0.54971
T cells (T.4.Pa)	0.656063	0.642443	0.65191	0.703679	0.669769	0.626483	0.72703	0.594055	0.631674	0.613498	0.72753	0.582082	0.693907	0.714979	0.531601
T cells (T.8EFF.OT1.12HR.LISOVA)	0.624446	0.620125	0.611344	0.675944	0.612255	0.647409	0.696275	0.613483	0.629897	0.627724	0.705094	0.581182	0.72116	0.725626	0.550778
B cells (preB.FrD)	0.553882	0.545503	0.537826	0.547413	0.55843	0.564188	0.550612	0.574772	0.537202	0.564673	0.539782	0.580404	0.518259	0.50671	0.573742
T cells (T.4MEM44H62L)	0.638262	0.626273	0.635735	0.692243	0.654302	0.614978	0.715665	0.589749	0.612082	0.600751	0.727751	0.577751	0.73423	0.744153	0.540593
T cells (T.8NVE.OT1)	0.662094	0.653805	0.670774	0.71107	0.669875	0.629626	0.747033	0.590215	0.648885	0.617779	0.758642	0.577018	0.748067	0.727212	0.558734
T cells (T.4+8int)	0.649066	0.630418	0.64379	0.692134	0.676502	0.601846	0.710175	0.577219	0.613295	0.591726	0.701028	0.574975	0.631934	0.660934	0.490581
Stem cells (SC.CMP.DR)	0.526052	0.525797	0.567402	0.564237	0.531687	0.596263	0.555959	0.597524	0.572383	0.58074	0.544859	0.574249	0.525861	0.541793	0.525638
Stem cells (SC.STSL)	0.526307	0.518936	0.566615	0.563747	0.540369	0.580171	0.556573	0.585361	0.560617	0.563646	0.548002	0.568123	0.529422	0.550019	0.556853
T cells (T.4Mem)	0.621302	0.611765	0.623678	0.677597	0.635218	0.604532	0.701475	0.582198	0.601432	0.589187	0.713867	0.568054	0.727401	0.739239	0.53588
Stem cells (SC.CDP)	0.500722	0.501545	0.512429	0.527743	0.492425	0.573694	0.527291	0.585879	0.528311	0.560982	0.517555	0.56655	0.524778	0.521897	0.596017
B cells (B.FRE)	0.541598	0.535117	0.531168	0.554778	0.542896	0.562299	0.558929	0.566179	0.534031	0.557149	0.556656	0.560852	0.542165	0.535164	0.623932
T cells (T.8Mem)	0.626843	0.616524	0.630484	0.672441	0.634015	0.603209	0.704686	0.575127	0.607246	0.589788	0.714948	0.559814	0.75608	0.703622	0.539538
T cells (T.Tregs)	0.641148	0.629239	0.643166	0.699462	0.657283	0.610132	0.728251	0.572751	0.622579	0.594004	0.745635	0.559123	0.727028	0.763445	0.55511
Stem cells (proB.CLP)	0.522745	0.515343	0.553395	0.555598	0.540529	0.573303	0.553077	0.575056	0.554076	0.558189	0.543356	0.558697	0.533285	0.536688	0.56657
T cells (T.DN1-2)	0.55883	0.555256	0.59266	0.603609	0.574331	0.595048	0.599977	0.575994	0.597864	0.5763	0.586229	0.557721	0.580571	0.594712	0.558556
T cells (T.CD4CONTROL)	0.649424	0.633383	0.650946	0.69989	0.67232	0.60349	0.734141	0.567979	0.618192	0.590279	0.747368	0.55771	0.72603	0.732707	0.530843
Tgd (Tgd.vg5+.act)	0.588673	0.582588	0.605831	0.63625	0.598514	0.588505	0.650384	0.571746	0.585825	0.573622	0.653919	0.556905	0.713445	0.682676	0.515816
T cells (T.4MEM)	0.606102	0.595913	0.603934	0.659427	0.624659	0.588087	0.685352	0.5668	0.582501	0.575287	0.698208	0.556122	0.673607	0.696588	0.513376
T cells (T.4)	0.646217	0.634706	0.646302	0.693608	0.654959	0.601531	0.725268	0.563459	0.620836	0.592292	0.732344	0.555374	0.688404	0.692614	0.526421
T cells (T.CD4+TESTNA)	0.646368	0.632628	0.645783	0.697364	0.659484	0.602746	0.72964	0.565495	0.619247	0.591251	0.740306	0.554412	0.707401	0.718738	0.538712
T cells (T.CD4.5H)	0.628147	0.612386	0.614953	0.672915	0.628261	0.608481	0.696178	0.573395	0.601895	0.593444	0.692708	0.553784	0.678084	0.706636	0.548238
T cells (T.8EFF.TBET+.OT1LISOVA)	0.572335	0.570592	0.581114	0.61501	0.571116	0.56959	0.63962	0.561101	0.561879	0.565128	0.650427	0.552316	0.716179	0.653069	0.525125
T cells (T.CD4TESTJS)	0.644325	0.630958	0.643746	0.695429	0.654391	0.601505	0.728527	0.562448	0.61903	0.589651	0.740117	0.551973	0.706166	0.715041	0.535261
Stem cells (LTHSC)	0.498856	0.492521	0.533935	0.528539	0.511198	0.560215	0.519348	0.571103	0.528575	0.543933	0.503285	0.551328	0.468648	0.493268	0.469096
T cells (T.CD8.5H)	0.620648	0.608194	0.611003	0.667184	0.618026	0.608379	0.693343	0.571702	0.602496	0.59023	0.68787	0.550519	0.695059	0.709362	0.520509
T cells (T.4Nve)	0.641711	0.629191	0.639163	0.690828	0.651363	0.596876	0.725336	0.5593	0.613912	0.586242	0.738209	0.548867	0.696371	0.700407	0.528451
T cells (T.8Nve)	0.635505	0.625647	0.636231	0.684165	0.642457	0.599599	0.722252	0.561484	0.616002	0.587196	0.733085	0.548784	0.721755	0.704586	0.534923
T cells (T.4EFF49D+11A+.D8.LCMV)	0.573386	0.567961	0.581133	0.623526	0.584157	0.573012	0.644347	0.560153	0.560183	0.561479	0.6624	0.54874	0.702252	0.682054	0.512002
T cells (T.CD4.96H)	0.641094	0.629407	0.648715	0.688413	0.657503	0.590251	0.724868	0.554054	0.614412	0.580276	0.740427	0.547669	0.706414	0.712022	0.531014
T cells (T.CD4.CTR)	0.637944	0.625428	0.63865	0.688573	0.651899	0.591268	0.724329	0.554122	0.609068	0.580872	0.741308	0.545407	0.700252	0.701358	0.526108
T cells (T.4FP3-)	0.633246	0.619629	0.63075	0.680175	0.645912	0.590462	0.712736	0.554497	0.605525	0.579824	0.722581	0.544643	0.68313	0.687477	0.520407
T cells (T.CD4+TESTDB)	0.636796	0.623145	0.636091	0.687232	0.649279	0.592421	0.720659	0.55387	0.61078	0.581221	0.731507	0.543528	0.696723	0.705504	0.529787
NKT (NKT.4+)	0.602159	0.592264	0.608469	0.656447	0.61755	0.579815	0.676173	0.559014	0.586146	0.565785	0.687069	0.542951	0.745051	0.721529	0.521391
Tgd (Tgd.vg2-)	0.625339	0.614409	0.64772	0.685579	0.652422	0.591349	0.707529	0.554678	0.61807	0.575913	0.718572	0.541761	0.727453	0.712313	0.54981
T cells (T.8EFF.TBET-.OT1LISOVA)	0.586839	0.584715	0.592055	0.637922	0.586155	0.576496	0.667196	0.55307	0.578689	0.566147	0.682784	0.540084	0.729924	0.691926	0.537907
Tgd (Tgd.VG5+.ACT)	0.549295	0.545681	0.555457	0.595203	0.549751	0.563984	0.607466	0.55375	0.548484	0.552304	0.607363	0.539935	0.672062	0.643401	0.504434
T cells (T.4NVE44-49D-11A-)	0.635605	0.622664	0.640527	0.688247	0.651041	0.585811	0.724555	0.546833	0.60601	0.574816	0.740897	0.539396	0.696001	0.700184	0.512128
Tgd (Tgd.mat.VG1+)	0.584713	0.57551	0.599086	0.648654	0.602491	0.578979	0.666013	0.557289	0.578059	0.562135	0.675125	0.539079	0.725057	0.719578	0.521241
Stem cells (SC.LT34F)	0.539091	0.539643	0.590937	0.591521	0.556209	0.57945	0.585454	0.560062	0.591549	0.559531	0.583462	0.537238	0.565624	0.590632	0.570506
Tgd (Tgd.vg5-.act)	0.566965	0.559357	0.581707	0.610911	0.581643	0.564366	0.626131	0.549467	0.560068	0.550552	0.628764	0.537125	0.683495	0.652547	0.497396
T cells (T.CD8.96H)	0.627762	0.617207	0.635213	0.666217	0.641794	0.57766	0.706494	0.542312	0.605123	0.568205	0.715123	0.536725	0.706269	0.691952	0.524266
T cells (T.CD8.1H)	0.628071	0.613969	0.627719	0.673449	0.640743	0.584401	0.708947	0.547281	0.601273	0.572755	0.715378	0.536512	0.708109	0.701816	0.527546
T cells (T.CD8.CTR)	0.62966	0.618764	0.635322	0.679434	0.642884	0.586188	0.719055	0.546816	0.608006	0.573534	0.73462	0.536051	0.724198	0.702221	0.525779
T cells (T.8EFF.OT1.VSVOVA)	0.547642	0.540888	0.553409	0.584351	0.561006	0.550382	0.609366	0.545703	0.533361	0.541359	0.617438	0.535411	0.67774	0.622944	0.496521
T cells (T.4FP3+25+)	0.604566	0.593061	0.597517	0.656098	0.617106	0.577245	0.678977	0.546335	0.58474	0.564231	0.68525	0.534331	0.671037	0.708566	0.52807
Tgd (Tgd.vg2+.TCRbko)	0.605095	0.596771	0.619681	0.665076	0.622483	0.579382	0.687716	0.543476	0.600679	0.563819	0.696687	0.529285	0.715307	0.697103	0.533848
Stem cells (GMP)	0.460171	0.466619	0.476236	0.490699	0.432615	0.548705	0.482399	0.553156	0.511372	0.535842	0.465127	0.528931	0.463999	0.480228	0.514342
B cells, pro (proB.FrA)	0.494644	0.487513	0.500928	0.514189	0.501523	0.536313	0.516903	0.539712	0.513113	0.524864	0.502176	0.528546	0.498916	0.494228	0.549007
B cells (proB.FrA)	0.504775	0.496889	0.524461	0.533448	0.518894	0.531802	0.53689	0.530629	0.523652	0.52229	0.532846	0.521178	0.533414	0.528361	0.606811
T cells (T.CD4.1H)	0.615675	0.598456	0.610516	0.659514	0.633072	0.561858	0.691211	0.525849	0.580216	0.552109	0.697959	0.517547	0.664814	0.677469	0.507401
T cells (T.8EFF.OT1.D8LISO)	0.577224	0.569381	0.590735	0.618149	0.590975	0.550388	0.643714	0.527656	0.563653	0.542506	0.654169	0.516237	0.723061	0.664045	0.522189
NKT (NKT.4-)	0.581171	0.569793	0.590216	0.632753	0.598027	0.552106	0.653613	0.528359	0.564557	0.537337	0.662854	0.513644	0.736324	0.705025	0.512816
T cells (T.8EFF.OT1.D10LIS)	0.585264	0.576586	0.600946	0.62982	0.597918	0.55294	0.656213	0.524664	0.572477	0.5429	0.666532	0.51254	0.740636	0.678363	0.536459
T cells (T.8MEM)	0.567405	0.559064	0.564029	0.614239	0.571415	0.554893	0.643758	0.528546	0.553236	0.541075	0.650957	0.511235	0.69003	0.646552	0.502971
T cells (T.8MEM.OT1.D45.LISOVA)	0.588097	0.581499	0.600255	0.637056	0.593975	0.557926	0.665135	0.523918	0.580453	0.546617	0.676432	0.507833	0.751395	0.694737	0.552656
Tgd (Tgd.vg2-.TCRbko)	0.595322	0.585542	0.611576	0.656183	0.614539	0.561044	0.678158	0.52335	0.588722	0.544985	0.687317	0.507685	0.715815	0.696009	0.543534
NKT (NKT.44+NK1.1+)	0.566249	0.556193	0.572994	0.62419	0.579797	0.548552	0.642217	0.524238	0.551702	0.532085	0.654215	0.506363	0.747778	0.708563	0.511071
T cells (T.8NVE)	0.597682	0.585708	0.596657	0.63921	0.613315	0.553181	0.675273	0.514999	0.575241	0.541064	0.67706	0.505387	0.663087	0.651958	0.496394
NK cells (NK.H+MCMV1)	0.516776	0.51105	0.532972	0.560739	0.529778	0.53308	0.578632	0.524753	0.515258	0.517294	0.592865	0.502951	0.710874	0.630217	0.539222
T cells (T.8EFF.OT1.D8.LISOVA)	0.56483	0.557845	0.577532	0.60785	0.578089	0.534885	0.632349	0.51023	0.5523	0.52696	0.640355	0.500058	0.708	0.649908	0.515885
T cells (T.8MEMKLRG1-CD127+.D8.LISOVA)	0.563086	0.559639	0.575515	0.611718	0.57013	0.535379	0.638798	0.508134	0.556997	0.525352	0.653664	0.495206	0.719001	0.663754	0.535514
Tgd (Tgd.mat.VG2+)	0.578551	0.567091	0.592973	0.631229	0.590298	0.543665	0.654914	0.509414	0.565734	0.527638	0.655993	0.494498	0.694679	0.722487	0.529513
T cells (T.4MEM49D+11A+.D30.LCMV)	0.575552	0.565635	0.586784	0.630986	0.59248	0.53804	0.659634	0.50559	0.556039	0.523241	0.677786	0.494279	0.706858	0.699915	0.513535
B cells (B.FrE)	0.50952	0.503034	0.496091	0.523902	0.515036	0.502434	0.53107	0.4929	0.497501	0.498767	0.529841	0.49287	0.523265	0.513844	0.618859
DC (DC.8+)	0.46249	0.458288	0.45642	0.484049	0.45242	0.499953	0.491201	0.504818	0.470894	0.490261	0.490419	0.490926	0.516898	0.520705	0.64131
Tgd (Tgd.vg2-.act)	0.556067	0.544561	0.575241	0.61051	0.584011	0.528324	0.630974	0.502616	0.544077	0.513173	0.640177	0.488552	0.702255	0.669763	0.55992
B cells (B1A)	0.530578	0.530932	0.524097	0.561445	0.519726	0.523237	0.572619	0.495194	0.533341	0.517345	0.576428	0.486962	0.584852	0.585774	0.661542
NK cells (NK.MCMV7)	0.533486	0.527176	0.562389	0.579306	0.548865	0.510177	0.597052	0.493649	0.528528	0.503274	0.605503	0.485948	0.72725	0.639106	0.540571
NK cells (NK.H+.MCMV1)	0.504879	0.498496	0.518765	0.548842	0.515872	0.518885	0.566573	0.508397	0.502195	0.501401	0.577948	0.484558	0.693271	0.616729	0.502252
T cells (T.8EFF.OT1.D45VSV)	0.572043	0.56309	0.585326	0.619766	0.585587	0.536606	0.650933	0.501124	0.560933	0.522836	0.664837	0.483959	0.738245	0.682233	0.53966
B cells (B.CD19CONTROL)	0.531975	0.526157	0.532806	0.55973	0.540782	0.510251	0.573614	0.48484	0.521018	0.504574	0.579971	0.481455	0.58204	0.572533	0.664716
T cells (T.8MEM.OT1.D100.LISOVA)	0.568354	0.560589	0.582492	0.617394	0.580376	0.535342	0.648623	0.498894	0.559443	0.521571	0.659881	0.4814	0.734302	0.67497	0.5264
Tgd (Tgd.VG5+)	0.529744	0.525125	0.539338	0.57674	0.532833	0.517534	0.588621	0.493538	0.529321	0.506459	0.587224	0.481024	0.654994	0.628273	0.487158
T cells (T.8EFF.OT1.D10.LISOVA)	0.557658	0.548819	0.569111	0.600977	0.573243	0.521889	0.626939	0.492982	0.543235	0.51095	0.634719	0.480216	0.705585	0.648011	0.5101
T cells (T.8EFFKLRG1+CD127-.D8.LISOVA)	0.53381	0.531028	0.546699	0.577094	0.538538	0.507936	0.600519	0.487243	0.526663	0.501336	0.609002	0.480111	0.680486	0.62102	0.514493
T cells (T.8EFF.OT1.D15.LISOVA)	0.561428	0.553027	0.571728	0.605085	0.57409	0.524232	0.631735	0.492946	0.547543	0.513248	0.639641	0.479549	0.708529	0.652958	0.508281
NK cells (NK.DAP10-)	0.555518	0.549843	0.586515	0.606943	0.56602	0.521227	0.623118	0.490419	0.554152	0.509883	0.628978	0.477528	0.752091	0.667499	0.56141
DC (DC.8-)	0.451461	0.447889	0.447241	0.477981	0.444008	0.488463	0.48596	0.491997	0.461926	0.479323	0.490737	0.477025	0.518226	0.523992	0.644635
Tgd (Tgd.vg2+.act)	0.552789	0.541206	0.568771	0.606606	0.577016	0.520671	0.631269	0.491394	0.539751	0.505116	0.638054	0.476684	0.706866	0.675244	0.514009
T cells (T.8EFF.OT1.D15LIS)	0.55589	0.54657	0.565743	0.599797	0.567209	0.521952	0.626772	0.489881	0.543287	0.509568	0.632998	0.475432	0.706949	0.650928	0.517511
B cells (B.T3)	0.535302	0.528855	0.53533	0.563785	0.544379	0.507664	0.576665	0.478562	0.524579	0.502377	0.581711	0.475173	0.581877	0.574088	0.654884
B cells (B.T2)	0.531322	0.526417	0.531569	0.558224	0.5376	0.505504	0.570245	0.475513	0.523502	0.500456	0.576434	0.471935	0.574301	0.564714	0.653707
B cells (B1a)	0.527027	0.522965	0.524404	0.55772	0.524789	0.507782	0.571181	0.477631	0.523186	0.501633	0.579019	0.470658	0.590831	0.586287	0.677363
NK cells (NK.49H+)	0.544106	0.538977	0.572733	0.594722	0.552861	0.511787	0.610249	0.484205	0.543184	0.501069	0.616466	0.470624	0.735321	0.65389	0.536278
Tgd (Tgd.VG5-)	0.535291	0.528268	0.546635	0.582216	0.548738	0.510161	0.596478	0.479898	0.531659	0.497575	0.59719	0.468834	0.657528	0.631835	0.486475
ILC (LIV.NK.DX5+)	0.525683	0.522384	0.552529	0.578638	0.534116	0.505092	0.594566	0.481973	0.528329	0.49252	0.60147	0.466672	0.727602	0.647258	0.525673
NK cells (NK.H+.MCMV7)	0.499177	0.491735	0.524513	0.54007	0.519788	0.480676	0.557228	0.473262	0.488778	0.473445	0.562928	0.466442	0.681044	0.593718	0.490758
B cells (B.T1)	0.515285	0.509931	0.510602	0.536189	0.521619	0.486162	0.547511	0.460766	0.504926	0.483642	0.553565	0.460343	0.549454	0.537934	0.633404
T cells (T.8EFF.OT1.D8.VSVOVA)	0.54276	0.533338	0.552411	0.585011	0.560202	0.502719	0.612455	0.472088	0.526037	0.491249	0.622923	0.459152	0.68812	0.634735	0.500611
T cells (T.8MEM.OT1.D106.VSVOVA)	0.547541	0.538819	0.556613	0.593565	0.560316	0.511265	0.624649	0.47578	0.536326	0.497909	0.634255	0.458769	0.710297	0.657358	0.506945
B cells (B.MEM)	0.505825	0.501545	0.512806	0.542658	0.51372	0.490928	0.560341	0.466279	0.499255	0.480837	0.570379	0.458317	0.59329	0.573974	0.666225
NK cells (NK.DAP12-)	0.527406	0.519622	0.557088	0.576485	0.546406	0.494639	0.594687	0.469094	0.522414	0.482515	0.600182	0.456226	0.717497	0.635835	0.51595
T cells (T.8EFF.OT1.D15.VSVOVA)	0.536673	0.528087	0.545195	0.58047	0.551609	0.500664	0.608285	0.468955	0.524615	0.488951	0.617377	0.454199	0.682085	0.631724	0.490962
NK cells (NK.CD127-)	0.521447	0.516749	0.550954	0.571033	0.533981	0.489705	0.587864	0.46562	0.519848	0.478192	0.594346	0.453663	0.719052	0.633447	0.514089
ILC (ILC1.CD127+)	0.531074	0.524393	0.557972	0.588661	0.548314	0.497844	0.607744	0.46641	0.526092	0.480398	0.616842	0.451598	0.736436	0.668407	0.522716
B cells (B.Fo)	0.521218	0.514979	0.526277	0.55245	0.529829	0.487228	0.567858	0.4549	0.510233	0.4821	0.574428	0.451005	0.58	0.569643	0.653741
Stem cells (SC.CD150-CD48-)	0.472388	0.463693	0.517118	0.516698	0.504211	0.483153	0.513792	0.464243	0.504665	0.464712	0.509256	0.447782	0.488203	0.510401	0.490326
B cells (B.MZ)	0.513042	0.510114	0.509802	0.542118	0.508898	0.487201	0.555484	0.453952	0.509635	0.480841	0.563194	0.447312	0.574623	0.56327	0.662326
NK cells (NK.49CI-)	0.530348	0.523842	0.561221	0.584186	0.546925	0.492391	0.601455	0.459293	0.526788	0.480278	0.608823	0.447085	0.729727	0.650078	0.565244
NK cells (NK.49H-)	0.529433	0.5227	0.557506	0.581813	0.543029	0.490002	0.599517	0.458727	0.525066	0.477758	0.604301	0.446374	0.727234	0.647666	0.541024
NK cells (NK.49CI+)	0.521868	0.513431	0.552364	0.571197	0.540859	0.479438	0.587805	0.450702	0.515746	0.468514	0.592967	0.439069	0.707822	0.627751	0.52342
NK cells (NK.B2M-)	0.526628	0.517296	0.556519	0.575212	0.547893	0.481693	0.592914	0.450682	0.517919	0.469371	0.598122	0.438783	0.716489	0.635604	0.507659
B cells (B.FO)	0.50508	0.501509	0.506988	0.538393	0.509375	0.474984	0.552484	0.442883	0.498253	0.469573	0.558838	0.438619	0.564362	0.557023	0.644698
B cells (B1b)	0.503981	0.502256	0.505517	0.533643	0.499529	0.475841	0.549684	0.441722	0.502432	0.471705	0.555848	0.437613	0.572327	0.562114	0.649965
Macrophages (MF)	0.394018	0.399114	0.407913	0.432782	0.377053	0.459624	0.427271	0.458996	0.435891	0.448482	0.419805	0.435788	0.434809	0.448544	0.534185
DC (DC.PDC.8-)	0.498607	0.497381	0.495411	0.522322	0.496501	0.471545	0.530625	0.440688	0.505317	0.463723	0.532835	0.435192	0.539568	0.534742	0.614021
B cells (B.FrF)	0.502449	0.494905	0.503856	0.52863	0.512017	0.46559	0.545429	0.436518	0.488395	0.461276	0.550393	0.435136	0.558095	0.546881	0.648159
DC (DC.PDC.8+)	0.494331	0.492634	0.490972	0.518261	0.492155	0.466829	0.526104	0.435302	0.500171	0.45814	0.528547	0.429358	0.534738	0.530466	0.604661
NK cells (NK)	0.511283	0.502196	0.535509	0.560152	0.527016	0.468155	0.577364	0.437827	0.50349	0.455695	0.580219	0.425258	0.697595	0.620327	0.507273
ILC (ILC3.LTI.CD4-)	0.493221	0.487557	0.508915	0.542332	0.500822	0.462276	0.551188	0.433724	0.494086	0.446946	0.543237	0.42248	0.587675	0.627259	0.503836
ILC (ILC3.LTI.CD4+)	0.494418	0.48845	0.510694	0.544568	0.500374	0.46267	0.55194	0.432596	0.495807	0.446006	0.544089	0.420156	0.58274	0.628796	0.505567
DC (DC.8-4-11B-)	0.440621	0.43494	0.444787	0.480763	0.444607	0.442721	0.489861	0.433052	0.44425	0.43037	0.489903	0.418057	0.520432	0.523314	0.621257
Mast cells (MC.DIGEST)	0.420628	0.423245	0.456452	0.470888	0.435824	0.433637	0.461428	0.425245	0.447176	0.424369	0.454144	0.415164	0.450777	0.477733	0.436019
ILC (ILC2)	0.478534	0.475797	0.48942	0.538427	0.483593	0.455867	0.54071	0.42343	0.483918	0.438429	0.534817	0.410888	0.561911	0.621805	0.467049
ILC (LPL.NCR+CNK)	0.487767	0.481226	0.503258	0.54371	0.498749	0.453732	0.557466	0.423123	0.484104	0.440304	0.558569	0.410058	0.679813	0.631179	0.494235
Mast cells (MC)	0.417761	0.421821	0.458438	0.464969	0.431682	0.429506	0.457688	0.419574	0.448299	0.418955	0.449599	0.407421	0.440572	0.461726	0.434685
ILC (LIV.ILC1.DX5-)	0.481491	0.47612	0.504695	0.536022	0.490899	0.445043	0.552069	0.414441	0.477119	0.43057	0.560338	0.401613	0.675705	0.615843	0.47921
Monocytes (MO.6C+II-)	0.413996	0.412211	0.419265	0.457615	0.409492	0.419741	0.467797	0.413955	0.426611	0.414984	0.482191	0.400867	0.510676	0.514261	0.644777
ILC (LPL.NCR+ILC1)	0.482994	0.475121	0.500668	0.537554	0.496156	0.442064	0.550747	0.410186	0.475214	0.428214	0.551711	0.399314	0.651878	0.631416	0.478382
Macrophages (MF.II+480LO)	0.407317	0.404219	0.41987	0.445521	0.39903	0.418088	0.448234	0.407326	0.42509	0.408645	0.451212	0.3939	0.476902	0.487554	0.59265
Monocytes (MO.6C-II-)	0.401713	0.395335	0.409562	0.433362	0.407416	0.416047	0.443577	0.407666	0.412355	0.407164	0.449548	0.392272	0.469607	0.4689	0.55178
DC (DC.11B-)	0.382679	0.378503	0.393418	0.415733	0.387179	0.405527	0.421719	0.40425	0.393371	0.393426	0.422322	0.391884	0.460303	0.457858	0.571055
DC (DC.103+11B-)	0.385528	0.377085	0.38497	0.412431	0.387966	0.399351	0.421788	0.397809	0.388709	0.389653	0.419241	0.386404	0.452269	0.458593	0.576924
DC (DC.103-11B+F4-80LO.KD)	0.392871	0.386447	0.403936	0.425673	0.398591	0.402665	0.438431	0.396887	0.402447	0.391437	0.448732	0.383586	0.482321	0.47806	0.612572
Epithelial cells (Ep.8wk.CEChi)	0.417189	0.412155	0.402341	0.419256	0.407673	0.399397	0.425216	0.386567	0.419438	0.393942	0.410929	0.38333	0.376565	0.420706	0.364333
Monocytes (MO.6C-IIINT)	0.435334	0.431793	0.445476	0.471715	0.436251	0.415069	0.480662	0.390241	0.447773	0.410954	0.488183	0.38125	0.512212	0.513317	0.603123
DC (DC)	0.414367	0.407261	0.413719	0.441115	0.41954	0.399619	0.451539	0.392498	0.414555	0.390078	0.454585	0.380557	0.470228	0.483689	0.59342
ILC (LPL.NCR+ILC3)	0.456945	0.449919	0.470164	0.507836	0.463671	0.421708	0.517628	0.391856	0.451152	0.407341	0.515588	0.38041	0.593696	0.607206	0.466041
Macrophages (MFAR-)	0.380293	0.378035	0.388013	0.403269	0.363152	0.394404	0.404731	0.387427	0.397867	0.38619	0.401592	0.376295	0.422659	0.440259	0.50975
ILC (ILC3.LTI.4+)	0.456019	0.449002	0.471215	0.502865	0.465781	0.41573	0.513593	0.383625	0.453779	0.398493	0.506596	0.3731	0.543988	0.584643	0.456002
Macrophages (MF.II-480HI)	0.397019	0.393487	0.408473	0.425902	0.382602	0.394574	0.430454	0.38116	0.415714	0.388924	0.430477	0.370392	0.442334	0.457572	0.547256
Mast cells (MC.TR)	0.380802	0.382176	0.409276	0.430488	0.40055	0.384727	0.422071	0.372731	0.402082	0.376473	0.417246	0.364586	0.425644	0.449777	0.456665
Macrophages (MF.169+11CHI)	0.368763	0.365489	0.362274	0.400638	0.362047	0.386944	0.410612	0.379316	0.377558	0.374918	0.415325	0.363483	0.458735	0.453257	0.594589
Macrophages (MFIO5.II+480LO)	0.404482	0.401452	0.418358	0.443271	0.397778	0.390565	0.44863	0.366861	0.421512	0.381439	0.452161	0.355255	0.480867	0.488734	0.603663
DC (DC.11B+)	0.354559	0.350662	0.362273	0.39064	0.346942	0.369029	0.392792	0.363222	0.367624	0.360219	0.393775	0.352029	0.426219	0.441262	0.540151
DC (DC.8-4-11B+)	0.392013	0.384802	0.389809	0.420288	0.394655	0.375308	0.431296	0.35851	0.396306	0.367363	0.438956	0.350918	0.456235	0.474639	0.595532
Mast cells (MC.ES)	0.375716	0.376676	0.398737	0.424033	0.388271	0.374187	0.416233	0.357197	0.396244	0.366092	0.408182	0.348849	0.420348	0.450528	0.429784
DC (DC.LC)	0.370097	0.361577	0.354348	0.3886	0.353906	0.369983	0.390192	0.358193	0.370706	0.363079	0.374696	0.346873	0.397411	0.434724	0.507989
Epithelial cells (MECHI.GFP+.ADULT.KO)	0.339861	0.333292	0.326936	0.352133	0.331695	0.354847	0.353172	0.354329	0.346709	0.34779	0.342135	0.34295	0.332029	0.384003	0.396383
Macrophages (MF.F480HI.GATA6KO)	0.355695	0.351344	0.375059	0.389096	0.347759	0.360713	0.390432	0.352797	0.37552	0.352299	0.394611	0.34198	0.407991	0.418226	0.528608
Macrophages (MF.ALV)	0.363557	0.36281	0.376024	0.392297	0.351349	0.365926	0.391645	0.350904	0.383945	0.35815	0.389776	0.340241	0.408942	0.42988	0.48859
Macrophages (MFIO5.II-480INT)	0.388974	0.387829	0.398662	0.417744	0.37665	0.366001	0.422004	0.342174	0.404268	0.361594	0.424258	0.335069	0.44053	0.452992	0.561664
Mast cells (MC.TO)	0.36909	0.36796	0.394036	0.416444	0.38568	0.360101	0.408217	0.342518	0.387494	0.352321	0.401008	0.334515	0.411734	0.439563	0.413368
Macrophages (MFIO5.II+480INT)	0.385056	0.38454	0.395661	0.41942	0.372368	0.367045	0.423445	0.342893	0.40341	0.360926	0.427372	0.333966	0.448491	0.46007	0.585022
Macrophages (MF.11CLOSER)	0.369967	0.364893	0.367854	0.402241	0.368506	0.360993	0.409349	0.343623	0.378425	0.353862	0.421408	0.33289	0.450119	0.461888	0.610119
DC (DC.103-11B+24+)	0.353547	0.344862	0.34972	0.387842	0.357692	0.350722	0.395756	0.340803	0.355415	0.340741	0.396834	0.330807	0.437701	0.455261	0.573162
Macrophages (MF.103CLOSER)	0.367424	0.361189	0.365221	0.399724	0.367888	0.355739	0.407891	0.339104	0.373072	0.34827	0.419449	0.329022	0.449865	0.459734	0.606051
Basophils (BA)	0.391542	0.389309	0.433453	0.444029	0.41466	0.353187	0.448483	0.330357	0.408405	0.34908	0.454382	0.328429	0.471122	0.472153	0.455387
Endothelial cells (LEC)	0.350836	0.346674	0.343977	0.371679	0.338672	0.355752	0.372074	0.340987	0.365432	0.348587	0.366431	0.326944	0.349808	0.387604	0.379024
Macrophages (MF.SBCAPS)	0.374953	0.370648	0.381059	0.4265	0.37619	0.365735	0.438811	0.341622	0.385489	0.353495	0.445383	0.326605	0.521644	0.51148	0.559603
Monocytes (MO.6C-II+)	0.371812	0.371271	0.374093	0.414207	0.360557	0.363661	0.421905	0.336971	0.389232	0.356288	0.429979	0.325284	0.460406	0.46079	0.587022
Monocytes (MO.6+I-)	0.377197	0.376564	0.39401	0.415491	0.379238	0.353756	0.42367	0.329781	0.396437	0.348461	0.441163	0.32153	0.463618	0.457278	0.567472
Neutrophils (GN)	0.345725	0.339388	0.356938	0.37021	0.354948	0.313201	0.378477	0.31327	0.341867	0.319875	0.384499	0.321307	0.390132	0.385244	0.46204
Monocytes (MO)	0.375885	0.37442	0.384314	0.413873	0.376003	0.355322	0.420887	0.33068	0.392943	0.35029	0.437617	0.320988	0.462611	0.463628	0.57725
Eosinophils (EO)	0.374692	0.372356	0.396303	0.407701	0.385609	0.331355	0.416585	0.311281	0.380615	0.33209	0.42092	0.314874	0.440424	0.436018	0.475241
Monocytes (MO.6C+II+)	0.375084	0.370341	0.384352	0.412042	0.379721	0.352844	0.420461	0.327035	0.388122	0.346246	0.434002	0.314714	0.459394	0.458098	0.573717
Macrophages (MFIO5.II-480HI)	0.365902	0.364824	0.378435	0.397808	0.348754	0.346673	0.398343	0.323897	0.387905	0.341892	0.399444	0.314203	0.412394	0.431212	0.534671
Macrophages (MF.F480HI.CTRL)	0.357623	0.354667	0.377804	0.390975	0.347416	0.344036	0.394117	0.32251	0.378916	0.33665	0.397113	0.312568	0.409649	0.421966	0.526677
Neutrophils (GN.ARTH)	0.332908	0.327002	0.340123	0.357383	0.338282	0.302917	0.364403	0.302614	0.330548	0.308333	0.367067	0.310115	0.372294	0.370568	0.450087
Endothelial cells (BEC)	0.336452	0.333014	0.327596	0.36287	0.326234	0.339873	0.366497	0.323216	0.350312	0.334358	0.365557	0.310073	0.353613	0.395597	0.378361
Macrophages (MF.103-11B+)	0.363025	0.360352	0.355181	0.389618	0.355486	0.34236	0.400931	0.318918	0.3699	0.334999	0.407779	0.309354	0.436607	0.447762	0.577467
Macrophages (MF.103-11B+.SALM3)	0.346797	0.344108	0.334697	0.374088	0.337352	0.336717	0.387066	0.320476	0.353012	0.328683	0.397802	0.308636	0.430443	0.43781	0.588161
Macrophages (MF.RP)	0.361011	0.354115	0.367644	0.386903	0.362168	0.335904	0.392051	0.315793	0.366447	0.32929	0.400427	0.305269	0.409373	0.417495	0.535994
Macrophages (MF.11CLOSER.SALM3)	0.343217	0.33991	0.332853	0.373538	0.335356	0.333059	0.383889	0.314588	0.350712	0.324509	0.39731	0.302277	0.429404	0.438951	0.587827
Monocytes (MO.6+2+)	0.350847	0.350299	0.360488	0.390891	0.352051	0.331011	0.398042	0.304417	0.371241	0.324566	0.422514	0.292971	0.446644	0.446829	0.579182
Epithelial cells (MECHI.GFP+.ADULT)	0.283102	0.279133	0.263103	0.295443	0.268397	0.298941	0.297246	0.297463	0.292078	0.293707	0.291214	0.285937	0.285485	0.337003	0.369345
Macrophages (MF.MEDL)	0.330984	0.329981	0.335957	0.371795	0.328035	0.314563	0.381996	0.288826	0.350201	0.308232	0.403147	0.277231	0.44698	0.437472	0.580382
Microglia (Microglia)	0.330909	0.323729	0.326266	0.358587	0.327249	0.307003	0.364612	0.286221	0.330201	0.297075	0.358107	0.273758	0.372372	0.391913	0.486579
Stromal cells (ST.31-38-44-)	0.296249	0.287461	0.28372	0.313288	0.283679	0.290661	0.311161	0.277944	0.309004	0.28768	0.304051	0.272616	0.274195	0.328833	0.327064
Macrophages (MF.103-11B+24-)	0.319113	0.308899	0.315133	0.351169	0.325181	0.29985	0.35833	0.281352	0.320265	0.288987	0.360418	0.271484	0.393363	0.413132	0.544408
Fibroblasts (FRC)	0.296879	0.295085	0.279599	0.309725	0.272479	0.294093	0.309059	0.27771	0.312424	0.292329	0.299744	0.270135	0.269998	0.321701	0.325294
Epithelial cells (Ep.8wk.CEC.Sca1+)	0.307345	0.303085	0.299009	0.320022	0.295285	0.293897	0.324915	0.275151	0.320819	0.286603	0.31941	0.266584	0.288196	0.338808	0.297985
Fibroblasts (FI.MTS15+)	0.297959	0.287985	0.282578	0.309628	0.28622	0.285518	0.309365	0.271522	0.306719	0.281757	0.301924	0.265092	0.272708	0.323061	0.303334
Macrophages (MF.11C-11B+)	0.306751	0.300983	0.319228	0.339213	0.305738	0.289771	0.343552	0.272647	0.317253	0.281186	0.352319	0.264212	0.365805	0.383829	0.520119
Endothelial cells (LEC.CFA)	0.29031	0.286843	0.292795	0.315311	0.288347	0.286982	0.316445	0.27382	0.308064	0.280638	0.31733	0.264085	0.300109	0.331746	0.342093
Epithelial cells (Ep.5wk.MEC.Sca1+)	0.282273	0.276843	0.271313	0.29253	0.273115	0.276895	0.300965	0.26507	0.29308	0.269733	0.29588	0.254659	0.270154	0.317357	0.31675
Epithelial cells (Ep.5wk.MEChi)	0.250805	0.24759	0.233502	0.262937	0.235873	0.264511	0.266155	0.262697	0.260705	0.257884	0.258786	0.251129	0.248656	0.298169	0.330081
Fibroblasts (FRC.CFA)	0.262952	0.258167	0.249597	0.27571	0.247151	0.263231	0.275349	0.254981	0.275911	0.259499	0.268078	0.249052	0.238451	0.282047	0.288951
Macrophages (MF.480HI.NAIVE)	0.287684	0.283283	0.294859	0.319164	0.285371	0.273866	0.327023	0.257756	0.303092	0.267171	0.343155	0.247146	0.35249	0.360563	0.50989
Epithelial cells (Ep.5wk.MEClo)	0.283369	0.278392	0.278286	0.297803	0.277126	0.268603	0.301244	0.252638	0.295734	0.260483	0.294012	0.244143	0.269454	0.313639	0.310596
Fibroblasts (FI)	0.275824	0.269348	0.258597	0.289225	0.251631	0.267351	0.285332	0.248253	0.287149	0.262633	0.268921	0.241785	0.249014	0.307586	0.28603
Epithelial cells (EP.MECHI)	0.271351	0.262817	0.253596	0.285941	0.271853	0.26183	0.291039	0.252793	0.272414	0.2551	0.285587	0.24095	0.277388	0.328577	0.356466
Epithelial cells (Ep.8wk.MEClo)	0.28489	0.280823	0.27953	0.300711	0.275673	0.264608	0.303618	0.244433	0.298064	0.257393	0.294459	0.23636	0.270876	0.319006	0.321096
Stromal cells (DN.CFA)	0.254861	0.24481	0.244426	0.271173	0.250273	0.247231	0.268785	0.239984	0.263938	0.242427	0.265608	0.236198	0.234324	0.285912	0.276603
Epithelial cells (MECHI.GFP-.ADULT)	0.276535	0.27128	0.260132	0.291662	0.269027	0.25572	0.297197	0.240827	0.281859	0.250907	0.292838	0.234205	0.279152	0.3319	0.352906
Epithelial cells (Ep.8wk.MEChi)	0.23437	0.232139	0.217499	0.248579	0.218467	0.243757	0.250829	0.238611	0.245811	0.236656	0.245757	0.227588	0.23935	0.288717	0.328633
Fibroblasts (FRC.CAD11.WT)	0.267716	0.261106	0.255018	0.28138	0.253653	0.248418	0.280433	0.22922	0.276631	0.242875	0.27137	0.2249	0.244808	0.293582	0.287839
Macrophages (MF.480INT.NAIVE)	0.275176	0.268628	0.28184	0.310683	0.27985	0.250772	0.318022	0.230277	0.28798	0.242739	0.332711	0.219918	0.350647	0.360975	0.513356
Neutrophils (GN.Thio)	0.290358	0.282997	0.299307	0.322665	0.303269	0.234198	0.332756	0.214228	0.286402	0.237522	0.347547	0.218476	0.361849	0.363885	0.449643
Neutrophils (GN.URAC)	0.280053	0.273607	0.290683	0.309508	0.294609	0.220985	0.323388	0.202375	0.274549	0.22532	0.337011	0.208248	0.350595	0.349572	0.422319
Stromal cells (DN)	0.238608	0.229387	0.230325	0.257916	0.23553	0.216241	0.255771	0.200838	0.247732	0.212171	0.253509	0.198392	0.224424	0.276551	0.270221

## Sheet: Leukemic DN3 clustering
orig.ident	nUMI	nGene	log10GenesPerUMI	mitoRatio	seq_folder	cells	nCount_RNA	nFeature_RNA	sample.type	percent.mt	nCount_SCT	nFeature_SCT	integrated_snn_res.1	seurat_clusters	S.Score	G2M.Score	Phase	merged	Notch1_targetGenes1	Myc1_targetGenes1	Myc2_targetGenes1
AACACACCAGCAATTC-1	SeuratProject	31665	4936	0.820644	0.0591189	new_leukemia	AACACACCAGCAATTC-1	31665	4936	NA	NA	22113	4783	1	1	0.185361	0.014731	S	pDN3	0.00315507	0.642834	0.175602
AACACACTCACCATGA-1	SeuratProject	24065	4543	0.834746	0.0432994	new_leukemia	AACACACTCACCATGA-1	24065	4543	NA	NA	22065	4526	1	1	0.44378	0.0651497	S	pDN3	-0.072686	0.666275	0.101562
AACACACTCGATTTCT-1	SeuratProject	34060	5447	0.82435	0.0613917	new_leukemia	AACACACTCGATTTCT-1	34060	5447	NA	NA	22098	5237	0	0	0.133611	0.087273	S	pDN3	-0.061629	0.533912	0.0340129
AACACACTCTCTAAGG-1	SeuratProject	16384	3211	0.832058	0.0366211	new_leukemia	AACACACTCTCTAAGG-1	16384	3211	NA	NA	20869	3209	2	2	-0.153912	-0.176464	G1	dDN3	-0.0131542	0.55623	0.122521
AACCAACTCGATACAC-1	SeuratProject	26433	4725	0.830909	0.0408958	new_leukemia	AACCAACTCGATACAC-1	26433	4725	NA	NA	22205	4699	1	1	0.15796	0.262548	G2M	pDN3	-0.0524158	0.55551	-0.0430337
AACCACACAGGTAGTG-1	SeuratProject	15618	3388	0.84174	0.0562812	new_leukemia	AACCACACAGGTAGTG-1	15618	3388	NA	NA	20780	3403	3	3	-0.221045	-0.165417	G1	dDN3	-0.0387484	0.483379	-0.0801046
AACCATGAGCGACTAG-1	SeuratProject	12415	3149	0.854474	0.0799839	new_leukemia	AACCATGAGCGACTAG-1	12415	3149	NA	NA	20797	3286	0	0	0.0644811	-0.215512	S	pDN3	-0.0927673	0.62047	0.109985
AACGTCATCAGGGATG-1	SeuratProject	41625	5024	0.801205	0.0343063	new_leukemia	AACGTCATCAGGGATG-1	41625	5024	NA	NA	21836	4374	1	1	-0.15876	0.265073	G2M	pDN3	-0.0853281	0.764146	0.240981
AACTTCTGTTGTGTAC-1	SeuratProject	14865	3116	0.837358	0.0372688	new_leukemia	AACTTCTGTTGTGTAC-1	14865	3116	NA	NA	20843	3165	2	2	-0.461797	-0.175346	G1	dDN3	-0.0326454	0.421256	-0.0760247
AAGAACAAGGTGCATG-1	SeuratProject	10843	2514	0.842686	0.057272	new_leukemia	AAGAACAAGGTGCATG-1	10843	2514	NA	NA	20955	2881	2	2	-0.39571	-0.183038	G1	dDN3	-0.0535143	0.398479	-0.0973671
AAGACAATCATGAGGG-1	SeuratProject	21885	4036	0.830836	0.039936	new_leukemia	AAGACAATCATGAGGG-1	21885	4036	NA	NA	21664	4024	0	0	0.124428	-0.145834	S	pDN3	-0.0934757	0.653381	0.181902
AAGACTCAGACGCCCT-1	SeuratProject	21714	4200	0.835478	0.0494612	new_leukemia	AAGACTCAGACGCCCT-1	21714	4200	NA	NA	21589	4189	2	2	-0.222917	-0.209045	G1	dDN3	-0.077565	0.509325	0.0854898
AAGATAGAGACCAAAT-1	SeuratProject	29137	4611	0.820661	0.0347325	new_leukemia	AAGATAGAGACCAAAT-1	29137	4611	NA	NA	22102	4555	0	0	0.252434	0.00050584	S	pDN3	-0.0557644	0.76854	0.236166
AAGATAGTCCTCCACA-1	SeuratProject	30296	4480	0.814765	0.0439002	new_leukemia	AAGATAGTCCTCCACA-1	30296	4480	NA	NA	22082	4386	1	1	0.112205	0.0542577	S	pDN3	-0.0714244	0.70712	0.2345
AAGCCATCAAGGGTCA-1	SeuratProject	26217	4612	0.8292	0.03677	new_leukemia	AAGCCATCAAGGGTCA-1	26217	4612	NA	NA	22112	4586	0	0	0.0693277	-0.113263	S	pDN3	-0.022871	0.626392	0.121315
AAGGAATAGACTACCT-1	SeuratProject	24655	4214	0.825313	0.0371933	new_leukemia	AAGGAATAGACTACCT-1	24655	4214	NA	NA	22025	4205	1	1	0.0896078	0.315787	G2M	pDN3	-0.0466673	0.711067	0.164099
AAGGAATAGTACCGGA-1	SeuratProject	21453	3884	0.828648	0.039808	new_leukemia	AAGGAATAGTACCGGA-1	21453	3884	NA	NA	21436	3871	0	0	-0.0632091	-0.210805	G1	pDN3	-0.0476901	0.671142	0.159019
AAGTCGTCACCAGTTA-1	SeuratProject	27775	4285	0.817334	0.0384158	new_leukemia	AAGTCGTCACCAGTTA-1	27775	4285	NA	NA	22072	4249	0	0	0.0180651	-0.214631	S	pDN3	-0.0823317	0.706023	0.24446
AAGTCGTCATGTGACT-1	SeuratProject	18014	3398	0.829781	0.0528478	new_leukemia	AAGTCGTCATGTGACT-1	18014	3398	NA	NA	20935	3391	0	0	-0.190005	-0.182519	G1	pDN3	-0.0584427	0.63254	0.112439
AATCACGCACGTACAT-1	SeuratProject	13250	3347	0.855039	0.0406793	new_leukemia	AATCACGCACGTACAT-1	13250	3347	NA	NA	20735	3451	3	3	0.0118815	-0.172726	S	dDN3	-0.0405759	0.47566	-0.0257521
AATCACGCAGCGTACC-1	SeuratProject	4349	1684	0.88675	0.0420786	new_leukemia	AATCACGCAGCGTACC-1	4349	1684	NA	NA	20022	3194	3	3	-0.484299	-0.178768	G1	dDN3	-0.0951575	0.226427	-0.219234
AATCACGGTACGTGAG-1	SeuratProject	15739	3569	0.846454	0.0580723	new_leukemia	AATCACGGTACGTGAG-1	15739	3569	NA	NA	20761	3581	2	2	-0.267139	-0.165604	G1	dDN3	0.0150616	0.42732	0.0102933
AATGAAGAGGGTATAT-1	SeuratProject	25034	4468	0.829848	0.0583606	new_leukemia	AATGAAGAGGGTATAT-1	25034	4468	NA	NA	22075	4451	0	0	-0.146106	-0.151487	G1	pDN3	-0.0569923	0.633016	0.113601
AATTCCTAGTAAGAGG-1	SeuratProject	10132	2257	0.837191	0.0606001	new_leukemia	AATTCCTAGTAAGAGG-1	10132	2257	NA	NA	21011	2734	2	2	-0.39842	-0.22295	G1	dDN3	-0.0210544	0.485049	0.156402
AATTTCCGTGCAAGAC-1	SeuratProject	14493	3116	0.839573	0.0331884	new_leukemia	AATTTCCGTGCAAGAC-1	14493	3116	NA	NA	20786	3204	2	2	-0.451768	-0.242307	G1	dDN3	0.0218321	0.392381	0.0405217
ACAACCACATGACACT-1	SeuratProject	23850	4293	0.829873	0.032956	new_leukemia	ACAACCACATGACACT-1	23850	4293	NA	NA	21984	4264	0	0	-0.0183324	0.166846	G2M	pDN3	-0.0391818	0.689322	0.126714
ACAAGCTTCTGTCCGT-1	SeuratProject	22963	4165	0.829991	0.0339241	new_leukemia	ACAAGCTTCTGTCCGT-1	22963	4165	NA	NA	21911	4157	0	0	0.11056	-0.114969	S	pDN3	-0.107722	0.753484	0.315922
ACACCAAGTGGTATGG-1	SeuratProject	4060	1808	0.90264	0.0381773	new_leukemia	ACACCAAGTGGTATGG-1	4060	1808	NA	NA	19795	3335	3	3	-0.449954	-0.228898	G1	dDN3	0.0499193	0.118472	-0.148939
ACACTGAAGGTATCTC-1	SeuratProject	5189	2020	0.889711	0.0287146	new_leukemia	ACACTGAAGGTATCTC-1	5189	2020	NA	NA	19975	3227	3	3	-0.466413	-0.125431	G1	dDN3	0.0491472	0.243234	-0.181159
ACAGAAAAGAAATTCG-1	SeuratProject	30055	4633	0.818654	0.043254	new_leukemia	ACAGAAAAGAAATTCG-1	30055	4633	NA	NA	22092	4537	1	1	-0.146918	0.300055	G2M	pDN3	-0.129713	0.677426	0.166716
ACAGAAAGTAAGCTCT-1	SeuratProject	16689	3267	0.832257	0.0420037	new_leukemia	ACAGAAAGTAAGCTCT-1	16689	3267	NA	NA	20921	3269	0	0	-0.130488	-0.182804	G1	pDN3	-0.0601123	0.660992	0.0913716
ACAGAAAGTCTGCATA-1	SeuratProject	18496	3619	0.833964	0.0449286	new_leukemia	ACAGAAAGTCTGCATA-1	18496	3619	NA	NA	20920	3612	3	3	-0.425966	-0.229856	G1	dDN3	-0.0359846	0.526492	-0.0131332
ACAGGGAAGGCTATCT-1	SeuratProject	12863	2936	0.843871	0.0439244	new_leukemia	ACAGGGAAGGCTATCT-1	12863	2936	NA	NA	20883	3062	2	2	-0.486219	-0.248366	G1	dDN3	-0.0844229	0.576775	0.176731
ACATCGATCACCCTGT-1	SeuratProject	979	707	0.952734	0.00919305	new_leukemia	ACATCGATCACCCTGT-1	979	707	NA	NA	18980	3661	3	3	-0.0035575	-0.199932	G1	dDN3	0.128872	0.14245	-0.0613295
ACATCGATCATGAAAG-1	SeuratProject	27364	4222	0.817077	0.0441456	new_leukemia	ACATCGATCATGAAAG-1	27364	4222	NA	NA	22081	4190	1	1	0.0985423	-0.0025518	S	pDN3	-0.090152	0.689252	0.194225
ACATGCAAGGATATAC-1	SeuratProject	20485	3943	0.834021	0.0361728	new_leukemia	ACATGCAAGGATATAC-1	20485	3943	NA	NA	21114	3937	0	0	-0.291937	-0.198495	G1	pDN3	-0.0574933	0.69935	0.306973
ACCAAACGTGCCAAGA-1	SeuratProject	31791	4791	0.817454	0.040263	new_leukemia	ACCAAACGTGCCAAGA-1	31791	4791	NA	NA	22052	4627	1	1	0.098928	-0.0391482	S	pDN3	0.0109412	0.68599	0.202425
ACCAACACATACAGCT-1	SeuratProject	31690	4945	0.820758	0.0647523	new_leukemia	ACCAACACATACAGCT-1	31690	4945	NA	NA	22114	4797	0	0	0.11312	0.12755	G2M	pDN3	-0.0722844	0.652079	0.15139
ACCTGAAAGAGTAACT-1	SeuratProject	26931	4325	0.820718	0.089228	new_leukemia	ACCTGAAAGAGTAACT-1	26931	4325	NA	NA	22097	4308	0	0	-0.0885451	-0.0768667	G1	pDN3	-0.0087147	0.646102	0.13633
ACCTGAAAGCGAGTAC-1	SeuratProject	34543	4894	0.812995	0.0518195	new_leukemia	ACCTGAAAGCGAGTAC-1	34543	4894	NA	NA	21931	4626	1	1	0.252376	0.315832	G2M	pDN3	-0.104462	0.724301	0.161282
ACCTGAAGTAACTAAG-1	SeuratProject	28255	4744	0.825897	0.031605	new_leukemia	ACCTGAAGTAACTAAG-1	28255	4744	NA	NA	22119	4704	1	1	0.216387	0.111147	S	pDN3	-0.0627144	0.625229	0.12729
ACGATCACAGACAAGC-1	SeuratProject	28729	4493	0.819263	0.0437537	new_leukemia	ACGATCACAGACAAGC-1	28729	4493	NA	NA	22075	4444	0	0	-0.0401375	-0.139643	G1	pDN3	-0.083697	0.689072	0.20121
ACGCACGGTCTCGCGA-1	SeuratProject	43184	5537	0.807554	0.0367497	new_leukemia	ACGCACGGTCTCGCGA-1	43184	5537	NA	NA	21990	4837	1	1	-0.166564	0.592424	G2M	pDN3	-0.04188	0.706233	0.0897207
ACGGAAGAGGCATCGA-1	SeuratProject	13202	3061	0.845952	0.0480988	new_leukemia	ACGGAAGAGGCATCGA-1	13202	3061	NA	NA	20823	3118	1	1	0.164288	0.201725	G2M	pDN3	-0.103338	0.714845	0.0644401
ACGGAAGAGGTGCCTC-1	SeuratProject	22146	4069	0.830666	0.0367561	new_leukemia	ACGGAAGAGGTGCCTC-1	22146	4069	NA	NA	21766	4061	1	1	0.140699	0.091784	S	pDN3	-0.0966339	0.719671	0.113912
ACGGAAGCATCCGCGA-1	SeuratProject	22751	3856	0.823075	0.0334491	new_leukemia	ACGGAAGCATCCGCGA-1	22751	3856	NA	NA	21859	3852	0	0	0.0973388	-0.150881	S	pDN3	-0.0617864	0.721725	0.255358
ACGGAAGTCCTCTAAT-1	SeuratProject	22851	3833	0.822119	0.0839351	new_leukemia	ACGGAAGTCCTCTAAT-1	22851	3833	NA	NA	21864	3819	0	0	0.0567991	-0.0080599	S	pDN3	-0.0229957	0.589461	0.133127
ACGGGTCCAGGCGATA-1	SeuratProject	13078	2834	0.838665	0.0464138	new_leukemia	ACGGGTCCAGGCGATA-1	13078	2834	NA	NA	20879	2965	2	2	-0.470059	-0.267105	G1	dDN3	-0.0237777	0.494823	0.0192143
ACGGGTCTCGTCTACC-1	SeuratProject	6617	2086	0.86878	0.0683089	new_leukemia	ACGGGTCTCGTCTACC-1	6617	2086	NA	NA	20386	2998	3	3	-0.447616	-0.176577	G1	dDN3	0.119274	0.49977	0.0988109
ACTGTGACAGCCCAGT-1	SeuratProject	18599	3515	0.830527	0.0404861	new_leukemia	ACTGTGACAGCCCAGT-1	18599	3515	NA	NA	20908	3505	2	2	-0.473824	-0.195372	G1	dDN3	-0.0160968	0.463076	-0.0780283
ACTTTGTAGTTCCATG-1	SeuratProject	23740	4250	0.829255	0.0312974	new_leukemia	ACTTTGTAGTTCCATG-1	23740	4250	NA	NA	21999	4242	0	0	0.0388124	-0.0957007	S	pDN3	-0.031923	0.589614	0.12554
ACTTTGTCAAGCCCAC-1	SeuratProject	8507	2233	0.852183	0.0500764	new_leukemia	ACTTTGTCAAGCCCAC-1	8507	2233	NA	NA	20763	2988	2	2	-0.433668	-0.0920677	G1	dDN3	-0.0261675	0.223906	-0.205525
AGAAGCGTCGACGCGT-1	SeuratProject	22654	3921	0.825092	0.0419793	new_leukemia	AGAAGCGTCGACGCGT-1	22654	3921	NA	NA	21844	3917	1	1	0.144465	0.336722	G2M	pDN3	-0.130168	0.671772	0.0709023
AGACAAAAGTGTAGTA-1	SeuratProject	11899	2840	0.847334	0.0403395	new_leukemia	AGACAAAAGTGTAGTA-1	11899	2840	NA	NA	20866	3093	2	2	-0.513829	-0.189233	G1	dDN3	0.0959222	0.370291	-0.0946268
AGACAAACAGCTTCGG-1	SeuratProject	36577	5117	0.812809	0.0672827	new_leukemia	AGACAAACAGCTTCGG-1	36577	5117	NA	NA	21995	4774	1	1	-0.0985894	0.335953	G2M	pDN3	-0.0532027	0.665667	0.119164
AGACACTGTCGTCGGT-1	SeuratProject	21084	4137	0.83643	0.0516505	new_leukemia	AGACACTGTCGTCGGT-1	21084	4137	NA	NA	21277	4125	0	0	-0.0852471	-0.232191	G1	pDN3	-0.0381975	0.619565	0.176867
AGAGCAGGTTGCGAAG-1	SeuratProject	22050	4105	0.831907	0.0481179	new_leukemia	AGAGCAGGTTGCGAAG-1	22050	4105	NA	NA	21714	4097	2	2	-0.26089	-0.192467	G1	dDN3	-0.0304446	0.552123	0.0627321
AGCGTATAGAGAGAAC-1	SeuratProject	18391	3565	0.832916	0.0517644	new_leukemia	AGCGTATAGAGAGAAC-1	18391	3565	NA	NA	20898	3557	2	2	-0.264977	-0.228967	G1	dDN3	0.0195557	0.587961	0.141563
AGCGTATAGCATCCCG-1	SeuratProject	25945	4234	0.821637	0.0405473	new_leukemia	AGCGTATAGCATCCCG-1	25945	4234	NA	NA	22057	4214	1	1	0.205815	0.0473224	S	pDN3	-0.0614472	0.693943	0.148077
AGGACTTAGCCATGCC-1	SeuratProject	36623	5109	0.812563	0.0433607	new_leukemia	AGGACTTAGCCATGCC-1	36623	5109	NA	NA	21970	4781	0	0	0.185388	-0.0324474	S	pDN3	-0.0757975	0.662149	0.182952
AGGAGGTAGTTCTCTT-1	SeuratProject	21849	3905	0.827671	0.0446702	new_leukemia	AGGAGGTAGTTCTCTT-1	21849	3905	NA	NA	21657	3896	1	1	0.134079	0.230204	G2M	pDN3	-0.0993588	0.654	0.0785201
AGGCCACTCGTAGGAG-1	SeuratProject	34313	4717	0.809988	0.0323201	new_leukemia	AGGCCACTCGTAGGAG-1	34313	4717	NA	NA	21937	4475	1	1	0.157044	0.116402	S	pDN3	-0.108077	0.708147	0.0752371
AGGCTGCAGCTGCCAC-1	SeuratProject	23022	3830	0.821431	0.042568	new_leukemia	AGGCTGCAGCTGCCAC-1	23022	3830	NA	NA	21887	3821	0	0	-0.209238	-0.0794468	G1	pDN3	-0.0614944	0.677968	0.163334
AGGCTGCTCGACCACG-1	SeuratProject	28146	4523	0.821552	0.0383003	new_leukemia	AGGCTGCTCGACCACG-1	28146	4523	NA	NA	22099	4482	1	1	0.319013	0.0781341	S	pDN3	-0.0807022	0.67191	0.134433
AGGGAGTGTAAGCTCT-1	SeuratProject	19840	3685	0.829879	0.0472278	new_leukemia	AGGGAGTGTAAGCTCT-1	19840	3685	NA	NA	21030	3676	1	1	0.167859	0.141912	S	pDN3	-0.082072	0.575871	0.0624252
AGGGTCCAGCTTTGTG-1	SeuratProject	1517	809	0.914166	0.0916282	new_leukemia	AGGGTCCAGCTTTGTG-1	1517	809	NA	NA	19447	3516	3	3	-0.38337	-0.0595006	G1	dDN3	0.0707437	0.179322	0.099158
AGGGTCCTCGAGAGAC-1	SeuratProject	21038	3942	0.831763	0.0378363	new_leukemia	AGGGTCCTCGAGAGAC-1	21038	3942	NA	NA	21269	3935	2	2	-0.300741	-0.227061	G1	dDN3	-0.0010064	0.542687	0.1353
AGGGTGAAGCCATATC-1	SeuratProject	19323	3722	0.833111	0.0334834	new_leukemia	AGGGTGAAGCCATATC-1	19323	3722	NA	NA	20981	3698	0	0	-0.209082	-0.0272306	G1	pDN3	-0.0732011	0.661748	0.13494
AGGTAGGGTTCTCTAT-1	SeuratProject	26251	4130	0.818246	0.0495219	new_leukemia	AGGTAGGGTTCTCTAT-1	26251	4130	NA	NA	22079	4120	1	1	0.156305	0.222223	G2M	pDN3	-0.136723	0.632738	-0.0016642
AGGTAGGTCTCGTTTA-1	SeuratProject	22204	3721	0.821515	0.049946	new_leukemia	AGGTAGGTCTCGTTTA-1	22204	3721	NA	NA	21760	3716	0	0	-0.14372	-0.250823	G1	pDN3	-0.0760836	0.703548	0.216778
AGGTCATCATCCGTGG-1	SeuratProject	32117	4731	0.815436	0.0477317	new_leukemia	AGGTCATCATCCGTGG-1	32117	4731	NA	NA	22023	4570	0	0	0.0829324	-0.0657675	S	pDN3	-0.0400533	0.644853	0.144455
AGGTCTAGTGCCCAGT-1	SeuratProject	24673	4011	0.820371	0.065213	new_leukemia	AGGTCTAGTGCCCAGT-1	24673	4011	NA	NA	22021	4002	2	2	-0.238519	-0.221271	G1	dDN3	-0.0599861	0.646505	0.0697231
AGGTGTTTCAAGAGTA-1	SeuratProject	12564	3021	0.848998	0.0444126	new_leukemia	AGGTGTTTCAAGAGTA-1	12564	3021	NA	NA	20782	3164	2	2	-0.543836	-0.128104	G1	dDN3	0.0555754	0.421514	-0.112804
AGTACCACACATGTTG-1	SeuratProject	8978	2651	0.865989	0.0390956	new_leukemia	AGTACCACACATGTTG-1	8978	2651	NA	NA	20753	3257	3	3	-0.42172	-0.184299	G1	dDN3	-0.0354404	0.209106	-0.186572
AGTAGTCCACATACTG-1	SeuratProject	11276	2697	0.846681	0.0411493	new_leukemia	AGTAGTCCACATACTG-1	11276	2697	NA	NA	20954	2984	2	2	-0.481428	-0.272515	G1	dDN3	-0.0428967	0.445068	0.00379212
AGTCACAAGTAGGAAG-1	SeuratProject	21134	3537	0.820497	0.0447147	new_leukemia	AGTCACAAGTAGGAAG-1	21134	3537	NA	NA	21320	3527	0	0	0.0472657	-0.0301177	S	pDN3	-0.104342	0.593099	0.0305902
AGTCTCCGTCTGCAAT-1	SeuratProject	12313	3087	0.853112	0.055551	new_leukemia	AGTCTCCGTCTGCAAT-1	12313	3087	NA	NA	20740	3306	2	2	-0.381878	-0.238564	G1	dDN3	-0.0787204	0.365541	-0.052614
AGTGACTGTGCCAAGA-1	SeuratProject	31233	4698	0.816959	0.0347389	new_leukemia	AGTGACTGTGCCAAGA-1	31233	4698	NA	NA	22034	4602	1	1	0.203905	0.208803	G2M	pDN3	-0.0735453	0.690822	0.0664142
AGTGATCCATCTCATT-1	SeuratProject	24243	4423	0.831485	0.042734	new_leukemia	AGTGATCCATCTCATT-1	24243	4423	NA	NA	22062	4410	1	1	-0.0667047	0.545683	G2M	pDN3	0.0286117	0.530872	-0.0645788
AGTGTTGAGCACCGTC-1	SeuratProject	24801	4085	0.821758	0.0377001	new_leukemia	AGTGTTGAGCACCGTC-1	24801	4085	NA	NA	22045	4075	0	0	-0.28334	-0.110758	G1	pDN3	-0.0238067	0.613088	0.164754
AGTGTTGCAGGCAATG-1	SeuratProject	33315	4920	0.81633	0.0469158	new_leukemia	AGTGTTGCAGGCAATG-1	33315	4920	NA	NA	22024	4717	1	1	-0.175711	0.660894	G2M	pDN3	-0.0986681	0.612089	0.0400399
AGTTAGCCAATTGAAG-1	SeuratProject	27826	4372	0.819152	0.0437361	new_leukemia	AGTTAGCCAATTGAAG-1	27826	4372	NA	NA	22111	4345	1	1	0.138322	0.0776462	S	pDN3	-0.160813	0.654997	0.143011
ATACCGAGTAGCACAG-1	SeuratProject	16122	3070	0.828807	0.0456519	new_leukemia	ATACCGAGTAGCACAG-1	16122	3070	NA	NA	20907	3085	2	2	-0.372308	-0.258076	G1	dDN3	-0.0342519	0.488599	0.0608299
ATACCTTAGTTCCGGC-1	SeuratProject	4835	1726	0.878581	0.0415719	new_leukemia	ATACCTTAGTTCCGGC-1	4835	1726	NA	NA	20145	3097	3	3	-0.388943	-0.114946	G1	dDN3	0.0275648	0.43516	0.0172959
ATACTTCAGACCAACG-1	SeuratProject	21519	4225	0.836828	0.0498164	new_leukemia	ATACTTCAGACCAACG-1	21519	4225	NA	NA	21506	4213	1	1	0.0855473	0.452956	G2M	pDN3	-0.0258162	0.661687	0.0749852
ATAGGCTCAATTCGTG-1	SeuratProject	20558	3849	0.831292	0.0573013	new_leukemia	ATAGGCTCAATTCGTG-1	20558	3849	NA	NA	21131	3841	2	2	-0.112259	-0.138098	G1	dDN3	-0.039836	0.556827	0.0660316
ATCACGAAGACCCGCT-1	SeuratProject	20493	3678	0.82698	0.045235	new_leukemia	ATCACGAAGACCCGCT-1	20493	3678	NA	NA	21132	3670	2	2	-0.473691	-0.287293	G1	dDN3	-0.0266497	0.620771	0.11583
ATCCACCCAGGCGATA-1	SeuratProject	23524	4093	0.826268	0.0439126	new_leukemia	ATCCACCCAGGCGATA-1	23524	4093	NA	NA	21968	4081	0	0	0.0488477	-0.166269	S	pDN3	-0.107502	0.650217	0.179091
ATCCATTAGTACCATC-1	SeuratProject	29852	4791	0.822446	0.0391264	new_leukemia	ATCCATTAGTACCATC-1	29852	4791	NA	NA	22100	4698	1	1	0.143886	0.0578926	S	pDN3	-0.0959758	0.685416	0.15142
ATCCATTGTCACTCAA-1	SeuratProject	21523	3858	0.827704	0.0391674	new_leukemia	ATCCATTGTCACTCAA-1	21523	3858	NA	NA	21514	3849	0	0	-0.0393419	-0.194215	G1	pDN3	0.0101871	0.648122	0.115728
ATCCGTCGTTAACCTG-1	SeuratProject	29633	4832	0.823862	0.0669861	new_leukemia	ATCCGTCGTTAACCTG-1	29633	4832	NA	NA	22181	4739	1	1	-0.141248	0.503887	G2M	pDN3	-0.0469347	0.586474	-0.0081771
ATCCGTCTCCATTGGA-1	SeuratProject	15639	3403	0.842081	0.0563335	new_leukemia	ATCCGTCTCCATTGGA-1	15639	3403	NA	NA	20760	3434	2	2	-0.472915	-0.133901	G1	dDN3	-0.0372143	0.28736	-0.0401919
ATCGCCTTCAACCGAT-1	SeuratProject	26534	4398	0.823557	0.0330519	new_leukemia	ATCGCCTTCAACCGAT-1	26534	4398	NA	NA	22121	4381	0	0	0.0752319	0.0356405	S	pDN3	-0.0759585	0.592034	0.147313
ATCGGCGAGCTGTTCA-1	SeuratProject	16829	3236	0.830563	0.0448036	new_leukemia	ATCGGCGAGCTGTTCA-1	16829	3236	NA	NA	20862	3234	0	0	-0.519813	-0.108723	G1	pDN3	-0.017891	0.513834	-0.0146126
ATCGTAGAGAGTGAAG-1	SeuratProject	27188	4372	0.821013	0.07941	new_leukemia	ATCGTAGAGAGTGAAG-1	27188	4372	NA	NA	22097	4346	1	1	0.135565	-0.027204	S	pDN3	-0.0116834	0.651023	0.209395
ATCTCTATCGAGAATA-1	SeuratProject	27825	4638	0.824926	0.0337107	new_leukemia	ATCTCTATCGAGAATA-1	27825	4638	NA	NA	22126	4607	1	1	0.171905	0.166518	S	pDN3	-0.0364361	0.647569	0.0580237
ATCTCTATCTCAGTCC-1	SeuratProject	32982	5031	0.819262	0.0308653	new_leukemia	ATCTCTATCTCAGTCC-1	32982	5031	NA	NA	22059	4898	1	1	0.217467	0.0834058	S	pDN3	-0.094134	0.720796	0.235922
ATCTCTATCTTCCGTG-1	SeuratProject	27997	4500	0.82148	0.0383612	new_leukemia	ATCTCTATCTTCCGTG-1	27997	4500	NA	NA	22104	4453	1	1	0.165647	-0.007669	S	pDN3	-0.0733312	0.645612	0.123987
ATGACCAAGCTATCTG-1	SeuratProject	16302	3564	0.843242	0.0443504	new_leukemia	ATGACCAAGCTATCTG-1	16302	3564	NA	NA	20793	3558	2	2	-0.417808	-0.20377	G1	dDN3	-0.004209	0.469365	0.0476366
ATGATCGTCAGGGATG-1	SeuratProject	11299	2775	0.849551	0.0658465	new_leukemia	ATGATCGTCAGGGATG-1	11299	2775	NA	NA	20936	3064	2	2	-0.459597	-0.205003	G1	dDN3	0.00333794	0.361005	-0.0359757
ATGCGATAGCCGTTGC-1	SeuratProject	12430	2828	0.842961	0.0530169	new_leukemia	ATGCGATAGCCGTTGC-1	12430	2828	NA	NA	20848	3013	3	3	-0.396271	-0.169128	G1	dDN3	-0.0621687	0.461586	0.0450902
ATGGAGGTCAGAGCGA-1	SeuratProject	24639	4056	0.821586	0.0444823	new_leukemia	ATGGAGGTCAGAGCGA-1	24639	4056	NA	NA	22009	4045	0	0	-0.344634	-0.20572	G1	pDN3	-0.0674749	0.657909	0.188608
ATGGTTGCAGAGAGGG-1	SeuratProject	29979	4647	0.819147	0.0448314	new_leukemia	ATGGTTGCAGAGAGGG-1	29979	4647	NA	NA	22102	4568	1	1	0.164643	0.0559293	S	pDN3	-0.126115	0.698086	0.185014
ATTATCCAGGCGCTTC-1	SeuratProject	12027	2875	0.847673	0.0439844	new_leukemia	ATTATCCAGGCGCTTC-1	12027	2875	NA	NA	20822	3117	2	2	-0.445495	-0.188913	G1	dDN3	0.0730497	0.448691	-0.0433308
ATTATCCGTAACACGG-1	SeuratProject	17211	3536	0.837742	0.0361397	new_leukemia	ATTATCCGTAACACGG-1	17211	3536	NA	NA	20874	3522	0	0	-0.251297	-0.123701	G1	pDN3	-0.0098655	0.592241	0.115821
ATTATCCGTCATGCAT-1	SeuratProject	39371	5431	0.812783	0.0390135	new_leukemia	ATTATCCGTCATGCAT-1	39371	5431	NA	NA	21984	4954	0	0	0.149538	-0.070944	S	pDN3	-0.044231	0.686283	0.182168
ATTATCCTCTTCCACG-1	SeuratProject	23820	4326	0.830737	0.0266163	new_leukemia	ATTATCCTCTTCCACG-1	23820	4326	NA	NA	22004	4318	0	0	-0.16532	-0.151242	G1	pDN3	-0.0835881	0.707608	0.205282
ATTCAGGCAACCCTAA-1	SeuratProject	39025	5339	0.811845	0.0412044	new_leukemia	ATTCAGGCAACCCTAA-1	39025	5339	NA	NA	21960	4855	1	1	0.180095	0.351377	G2M	pDN3	-0.0818721	0.69539	0.0312771
ATTCAGGCAGATCCTA-1	SeuratProject	3728	1547	0.893045	0.0354077	new_leukemia	ATTCAGGCAGATCCTA-1	3728	1547	NA	NA	19906	3268	3	3	-0.284739	-0.0811394	G1	dDN3	0.0402389	0.229625	-0.132627
ATTCCTACACTCCGAG-1	SeuratProject	19006	3742	0.835054	0.0495633	new_leukemia	ATTCCTACACTCCGAG-1	19006	3742	NA	NA	20925	3726	1	1	0.319623	0.0509431	S	pDN3	-0.090083	0.66823	0.142182
ATTCTACAGTGGAAGA-1	SeuratProject	8762	2471	0.860567	0.0455376	new_leukemia	ATTCTACAGTGGAAGA-1	8762	2471	NA	NA	20826	3056	3	3	-0.457043	-0.196485	G1	dDN3	-0.0486251	0.382481	-0.105379
ATTCTACCAAAGGAGA-1	SeuratProject	21880	3750	0.823501	0.0470293	new_leukemia	ATTCTACCAAAGGAGA-1	21880	3750	NA	NA	21665	3743	0	0	-0.161349	-0.179365	G1	pDN3	-0.0679544	0.647095	0.110184
ATTCTTGAGTACAGCG-1	SeuratProject	18832	3362	0.824955	0.0387107	new_leukemia	ATTCTTGAGTACAGCG-1	18832	3362	NA	NA	20975	3355	0	0	-0.109046	-0.157649	G1	pDN3	-0.0660403	0.70723	0.249524
ATTGGGTGTGTAGTGG-1	SeuratProject	996	718	0.952594	0.0271084	new_leukemia	ATTGGGTGTGTAGTGG-1	996	718	NA	NA	18944	3661	3	3	-0.111812	0.0182879	G2M	dDN3	-0.0249086	0.152479	0.0184826
ATTTCTGCATTCACCC-1	SeuratProject	20657	3920	0.83273	0.0437624	new_leukemia	ATTTCTGCATTCACCC-1	20657	3920	NA	NA	21155	3911	2	2	-0.305129	-0.223436	G1	dDN3	0.00457424	0.596068	0.121834
CAAAGAAGTGAACCGA-1	SeuratProject	20258	3665	0.827585	0.0446737	new_leukemia	CAAAGAAGTGAACCGA-1	20258	3665	NA	NA	21095	3657	2	2	-0.158031	-0.195657	G1	dDN3	-0.0055534	0.442184	0.00725052
CAACAACCAGCGTACC-1	SeuratProject	25473	4104	0.82005	0.0448318	new_leukemia	CAACAACCAGCGTACC-1	25473	4104	NA	NA	22062	4088	1	1	0.179483	0.170143	S	pDN3	-0.0508148	0.698142	0.0403746
CAACCAACAAGTAGTA-1	SeuratProject	27043	4540	0.825138	0.0339829	new_leukemia	CAACCAACAAGTAGTA-1	27043	4540	NA	NA	22133	4509	1	1	0.262192	0.234903	S	pDN3	-0.0948831	0.702741	0.180255
CAACCAACAGGAATAT-1	SeuratProject	5007	1979	0.891033	0.050729	new_leukemia	CAACCAACAGGAATAT-1	5007	1979	NA	NA	19953	3219	3	3	-0.474286	-0.126111	G1	dDN3	0.0401084	0.239917	-0.117151
CAACGATAGATAACGT-1	SeuratProject	20862	4133	0.837223	0.0890135	new_leukemia	CAACGATAGATAACGT-1	20862	4133	NA	NA	21188	4119	1	1	0.0179586	0.368186	G2M	pDN3	-0.134278	0.55822	-0.0023025
CAACGATCAGTTTCGA-1	SeuratProject	33274	4928	0.816582	0.0496484	new_leukemia	CAACGATCAGTTTCGA-1	33274	4928	NA	NA	21988	4743	1	1	0.177837	0.224242	G2M	pDN3	-0.101438	0.647068	0.025878
CAAGACTCAACCGCCA-1	SeuratProject	17569	3360	0.830754	0.0547555	new_leukemia	CAAGACTCAACCGCCA-1	17569	3360	NA	NA	20885	3348	2	2	-0.444931	-0.183782	G1	dDN3	-0.0273212	0.465426	0.103564
CAAGACTTCTTCTAAC-1	SeuratProject	35670	4970	0.811975	0.0388562	new_leukemia	CAAGACTTCTTCTAAC-1	35670	4970	NA	NA	21950	4695	1	1	0.131682	0.0458783	S	pDN3	-0.0783075	0.701434	0.163092
CAAGAGGAGCAATTAG-1	SeuratProject	16255	3335	0.836644	0.0532144	new_leukemia	CAAGAGGAGCAATTAG-1	16255	3335	NA	NA	20867	3336	0	0	-0.0702961	-0.125347	G1	pDN3	-0.0675906	0.594747	0.0966093
CAAGAGGAGGCCTTGC-1	SeuratProject	21762	4121	0.833392	0.0379561	new_leukemia	CAAGAGGAGGCCTTGC-1	21762	4121	NA	NA	21624	4111	0	0	0.0856164	-0.107182	S	pDN3	-0.0831892	0.561738	0.146758
CAAGGGAGTCCCTCAT-1	SeuratProject	10939	2717	0.850237	0.0477192	new_leukemia	CAAGGGAGTCCCTCAT-1	10939	2717	NA	NA	20929	3032	2	2	-0.48032	-0.137524	G1	dDN3	0.0152214	0.443319	-0.0308952
CAATGACGTTACCTGA-1	SeuratProject	20826	4046	0.835229	0.0445117	new_leukemia	CAATGACGTTACCTGA-1	20826	4046	NA	NA	21193	4038	2	2	-0.275755	-0.15976	G1	dDN3	-0.122992	0.548357	0.0120218
CACCAAAAGCGAGTCA-1	SeuratProject	20035	3531	0.824749	0.0456701	new_leukemia	CACCAAAAGCGAGTCA-1	20035	3531	NA	NA	21069	3525	2	2	-0.392279	-0.210719	G1	dDN3	-0.0380404	0.5509	0.105887
CACCAAATCATCCCGT-1	SeuratProject	36877	5427	0.817771	0.0353608	new_leukemia	CACCAAATCATCCCGT-1	36877	5427	NA	NA	22041	5103	1	1	0.33249	0.276422	S	pDN3	-0.089026	0.619298	0.0690824
CACGAATAGTTCGGTT-1	SeuratProject	27388	4301	0.818821	0.0357091	new_leukemia	CACGAATAGTTCGGTT-1	27388	4301	NA	NA	22104	4270	1	1	0.0550068	0.217009	G2M	pDN3	-0.128827	0.622995	0.0665338
CACGAATTCCGTGACG-1	SeuratProject	27037	4568	0.825758	0.0456781	new_leukemia	CACGAATTCCGTGACG-1	27037	4568	NA	NA	22116	4545	1	1	0.145447	0.0283447	S	pDN3	-0.0772164	0.642047	0.0965417
CACGGGTCAGCGATTT-1	SeuratProject	18741	3460	0.828282	0.0725682	new_leukemia	CACGGGTCAGCGATTT-1	18741	3460	NA	NA	20997	3456	0	0	-0.104156	-0.132793	G1	pDN3	-0.167295	0.686544	0.0935048
CACGGGTGTTGTGCAT-1	SeuratProject	16909	3443	0.836528	0.0467798	new_leukemia	CACGGGTGTTGTGCAT-1	16909	3443	NA	NA	20861	3441	2	2	-0.298413	-0.206027	G1	dDN3	-0.0538673	0.487738	0.0738395
CACGTGGAGGTAGATT-1	SeuratProject	3019	1496	0.912373	0.0559788	new_leukemia	CACGTGGAGGTAGATT-1	3019	1496	NA	NA	19586	3376	3	3	-0.368026	-0.126509	G1	dDN3	-0.0671103	0.171611	-0.0285274
CACGTGGCAGAGGCAT-1	SeuratProject	21712	4362	0.839275	0.0437546	new_leukemia	CACGTGGCAGAGGCAT-1	21712	4362	NA	NA	21601	4352	1	1	0.1017	0.262887	G2M	pDN3	-0.0487737	0.642643	0.0412183
CACTGGGTCATGAAAG-1	SeuratProject	32115	5067	0.822053	0.0330998	new_leukemia	CACTGGGTCATGAAAG-1	32115	5067	NA	NA	22072	4928	0	0	0.0911558	-0.0525186	S	pDN3	-0.0679425	0.699663	0.176292
CAGATACAGTACAGAT-1	SeuratProject	38163	4964	0.806661	0.0455677	new_leukemia	CAGATACAGTACAGAT-1	38163	4964	NA	NA	21854	4492	0	0	-0.0212732	-0.115521	G1	pDN3	-0.0870611	0.690644	0.195853
CAGATACGTACTGCGC-1	SeuratProject	35233	5095	0.815304	0.0386002	new_leukemia	CAGATACGTACTGCGC-1	35233	5095	NA	NA	22025	4861	1	1	-0.112568	0.617229	G2M	pDN3	-0.0785481	0.670323	0.0670447
CAGATACTCCGTGCGA-1	SeuratProject	24254	4314	0.828976	0.0751629	new_leukemia	CAGATACTCCGTGCGA-1	24254	4314	NA	NA	22033	4300	0	0	0.203145	-0.0182835	S	pDN3	-0.0655325	0.69157	0.190099
CAGCACGTCTGAGTCA-1	SeuratProject	16547	3188	0.83047	0.0504019	new_leukemia	CAGCACGTCTGAGTCA-1	16547	3188	NA	NA	20899	3188	0	0	-0.273599	-0.188729	G1	pDN3	-0.0710553	0.549903	0.063298
CAGCAGCAGCAGGCTA-1	SeuratProject	12828	2879	0.842042	0.0481759	new_leukemia	CAGCAGCAGCAGGCTA-1	12828	2879	NA	NA	20823	3045	2	2	-0.416278	-0.242912	G1	dDN3	0.0142788	0.394164	-0.0174835
CAGCAGCAGGTTGTTC-1	SeuratProject	21795	4066	0.83192	0.0625373	new_leukemia	CAGCAGCAGGTTGTTC-1	21795	4066	NA	NA	21631	4051	0	0	0.196938	-0.0013438	S	pDN3	-0.0395708	0.575969	0.132369
CAGTTCCAGGTTAGTA-1	SeuratProject	33240	4806	0.814255	0.0476534	new_leukemia	CAGTTCCAGGTTAGTA-1	33240	4806	NA	NA	22017	4565	2	2	-0.316887	-0.138128	G1	dDN3	-0.0010326	0.462338	-0.0142789
CATAAGCTCCAATCTT-1	SeuratProject	29136	4996	0.828465	0.0368616	new_leukemia	CATAAGCTCCAATCTT-1	29136	4996	NA	NA	22161	4942	1	1	0.163533	0.162123	S	pDN3	-0.0824456	0.682615	0.129487
CATACAGAGCGTGAAC-1	SeuratProject	12649	2566	0.831109	0.045221	new_leukemia	CATACAGAGCGTGAAC-1	12649	2566	NA	NA	20849	2815	2	2	-0.446662	-0.225715	G1	dDN3	0.0561106	0.348922	-0.109727
CATAGACTCACTTGTT-1	SeuratProject	29134	4386	0.815802	0.0430082	new_leukemia	CATAGACTCACTTGTT-1	29134	4386	NA	NA	22061	4326	0	0	-0.1098	-0.126656	G1	pDN3	-0.0478508	0.641238	0.112896
CATGAGTCAGTTTCGA-1	SeuratProject	8570	2459	0.862135	0.0353559	new_leukemia	CATGAGTCAGTTTCGA-1	8570	2459	NA	NA	20757	3073	3	3	-0.493683	-0.183101	G1	dDN3	-0.0892559	0.373732	-0.0179935
CATGCAACATGGCTAT-1	SeuratProject	19513	3884	0.836599	0.0461744	new_leukemia	CATGCAACATGGCTAT-1	19513	3884	NA	NA	20960	3874	2	2	-0.228609	-0.186368	G1	dDN3	-0.045867	0.513374	0.12164
CATGCTCCAGAATTCC-1	SeuratProject	4464	1912	0.899106	0.0266577	new_leukemia	CATGCTCCAGAATTCC-1	4464	1912	NA	NA	19746	3299	3	3	-0.295583	-0.206994	G1	dDN3	0.0292997	0.257535	-0.130473
CATGCTCTCTCTGCCA-1	SeuratProject	8563	2512	0.864567	0.0323485	new_leukemia	CATGCTCTCTCTGCCA-1	8563	2512	NA	NA	20691	3169	2	2	-0.462733	-0.148529	G1	dDN3	0.0333043	0.314766	-0.173486
CATGGTACAGGTCCGT-1	SeuratProject	28144	4946	0.830284	0.0364554	new_leukemia	CATGGTACAGGTCCGT-1	28144	4946	NA	NA	22172	4888	1	1	-0.374974	0.434581	G2M	pDN3	-0.0330619	0.6661	0.177661
CATTCATAGAGCATAT-1	SeuratProject	18979	4047	0.843128	0.0615417	new_leukemia	CATTCATAGAGCATAT-1	18979	4047	NA	NA	20878	4039	0	0	-0.0975905	-0.142777	G1	pDN3	-0.0412392	0.575938	0.106286
CATTCATTCCAACACA-1	SeuratProject	34132	4962	0.815249	0.0456756	new_leukemia	CATTCATTCCAACACA-1	34132	4962	NA	NA	21987	4721	1	1	0.216214	0.173017	S	pDN3	-0.0968935	0.698743	0.0725719
CCAAGCGGTCGAGATG-1	SeuratProject	25532	3876	0.814231	0.041869	new_leukemia	CCAAGCGGTCGAGATG-1	25532	3876	NA	NA	22005	3870	1	1	0.208198	0.0820483	S	pDN3	-0.0744956	0.697657	0.118938
CCAATGAGTAGCTAAA-1	SeuratProject	24045	3982	0.821749	0.0475775	new_leukemia	CCAATGAGTAGCTAAA-1	24045	3982	NA	NA	21975	3969	1	1	0.0747139	0.321187	G2M	pDN3	-0.0818657	0.692511	0.108984
CCAATGATCTTCGACC-1	SeuratProject	17289	3538	0.837412	0.041992	new_leukemia	CCAATGATCTTCGACC-1	17289	3538	NA	NA	20788	3530	2	2	-0.500083	-0.201699	G1	dDN3	-0.052764	0.378128	-0.0204069
CCAATTTAGTGAACAT-1	SeuratProject	21096	3774	0.827159	0.0559822	new_leukemia	CCAATTTAGTGAACAT-1	21096	3774	NA	NA	21306	3770	2	2	-0.295722	-0.215583	G1	dDN3	-0.0366679	0.471102	-0.0397082
CCAATTTCACCGCTAG-1	SeuratProject	25334	4469	0.828896	0.0420778	new_leukemia	CCAATTTCACCGCTAG-1	25334	4469	NA	NA	22117	4451	2	2	-0.0768931	-0.145963	G1	dDN3	-0.05028	0.563411	0.0848043
CCACAAAGTTTGGAGG-1	SeuratProject	14537	3058	0.837347	0.0528995	new_leukemia	CCACAAAGTTTGGAGG-1	14537	3058	NA	NA	20887	3088	0	0	0.0484277	-0.0049778	S	pDN3	-0.0917709	0.606746	0.0532971
CCATCACAGCCTAGGA-1	SeuratProject	13489	3370	0.854152	0.0940767	new_leukemia	CCATCACAGCCTAGGA-1	13489	3370	NA	NA	20703	3476	1	1	0.374064	0.00134526	S	pDN3	-0.0178944	0.658834	0.290238
CCCAACTCAGTAGGAC-1	SeuratProject	25144	4349	0.826825	0.0511454	new_leukemia	CCCAACTCAGTAGGAC-1	25144	4349	NA	NA	22107	4340	2	2	-0.171538	-0.15976	G1	dDN3	-0.0391135	0.643846	0.146877
CCCAACTGTAGCGATG-1	SeuratProject	33877	4605	0.808677	0.0374886	new_leukemia	CCCAACTGTAGCGATG-1	33877	4605	NA	NA	21914	4376	1	1	-0.285961	0.248376	G2M	pDN3	-0.0578297	0.654206	0.099686
CCCGAAGAGATGGTAT-1	SeuratProject	5175	1907	0.883261	0.0948792	new_leukemia	CCCGAAGAGATGGTAT-1	5175	1907	NA	NA	19999	3211	3	3	-0.295468	-0.168671	G1	dDN3	0.0960202	0.363476	-0.0248753
CCCGAAGGTTGCTTGA-1	SeuratProject	12232	2951	0.848923	0.0477436	new_leukemia	CCCGAAGGTTGCTTGA-1	12232	2951	NA	NA	20853	3157	2	2	-0.467909	-0.162046	G1	dDN3	-0.0547929	0.350766	-0.0285562
CCCGGAAGTCCGATCG-1	SeuratProject	11194	2710	0.847859	0.0605682	new_leukemia	CCCGGAAGTCCGATCG-1	11194	2710	NA	NA	20940	2985	2	2	-0.38524	-0.176633	G1	dDN3	0.00841594	0.408255	-0.109602
CCCTCAAGTACGGATG-1	SeuratProject	15489	3110	0.83359	0.0595907	new_leukemia	CCCTCAAGTACGGATG-1	15489	3110	NA	NA	20878	3124	2	2	-0.101712	-0.160577	G1	dDN3	-0.0044706	0.517748	0.08678
CCCTCAATCCAGTGCG-1	SeuratProject	30171	4917	0.824116	0.0356965	new_leukemia	CCCTCAATCCAGTGCG-1	30171	4917	NA	NA	22150	4837	1	1	-0.178295	0.55411	G2M	pDN3	-0.0353406	0.626397	0.0256242
CCGATCTTCCGTGACG-1	SeuratProject	36144	4858	0.808782	0.0444887	new_leukemia	CCGATCTTCCGTGACG-1	36144	4858	NA	NA	21946	4545	1	1	0.0957812	0.241759	G2M	pDN3	-0.119497	0.688498	0.0960798
CCGATGGCAATTGCGT-1	SeuratProject	28577	4280	0.814953	0.0389474	new_leukemia	CCGATGGCAATTGCGT-1	28577	4280	NA	NA	22071	4234	1	1	0.0716723	0.09228	G2M	pDN3	-0.11052	0.698202	0.120516
CCGATGGTCTGGTGCG-1	SeuratProject	16715	3202	0.830058	0.0397846	new_leukemia	CCGATGGTCTGGTGCG-1	16715	3202	NA	NA	20904	3205	0	0	-0.398492	0.108307	G2M	pDN3	-0.0289305	0.538545	0.00667944
CCGCAAGCATAAGATG-1	SeuratProject	10132	2939	0.865817	0.00671141	new_leukemia	CCGCAAGCATAAGATG-1	10132	2939	NA	NA	20823	3251	3	3	-0.486133	-0.211115	G1	dDN3	0.0207618	0.437607	-0.0943419
CCGGTAGTCCATCTCG-1	SeuratProject	19662	3692	0.830827	0.0476045	new_leukemia	CCGGTAGTCCATCTCG-1	19662	3692	NA	NA	21013	3672	2	2	-0.294266	-0.199093	G1	dDN3	-0.0450103	0.545787	-0.0195219
CCTCAACAGAGAGGGC-1	SeuratProject	8597	2234	0.851242	0.0637432	new_leukemia	CCTCAACAGAGAGGGC-1	8597	2234	NA	NA	20878	2880	2	2	-0.418973	-0.202647	G1	dDN3	0.0789159	0.533904	0.105485
CCTCAGTCAATTGCTG-1	SeuratProject	18519	3743	0.837287	0.038231	new_leukemia	CCTCAGTCAATTGCTG-1	18519	3743	NA	NA	20926	3733	0	0	0.0842643	-0.0954017	S	pDN3	-0.0919729	0.723048	0.235359
CCTCCAATCGCGCCAA-1	SeuratProject	13130	2913	0.841214	0.0375476	new_leukemia	CCTCCAATCGCGCCAA-1	13130	2913	NA	NA	20769	3102	2	2	-0.441454	-0.179879	G1	dDN3	-0.0565023	0.346171	-0.0328199
CCTCCTCGTTAGAAGT-1	SeuratProject	23684	4438	0.833747	0.0762962	new_leukemia	CCTCCTCGTTAGAAGT-1	23684	4438	NA	NA	22028	4423	2	2	-0.228118	-0.175582	G1	dDN3	-0.0512324	0.538062	0.0318765
CCTCTCCAGGCCCGTT-1	SeuratProject	39295	5278	0.81023	0.027917	new_leukemia	CCTCTCCAGGCCCGTT-1	39295	5278	NA	NA	22020	4866	1	1	0.185427	0.173069	S	pDN3	-0.0799114	0.726842	0.195274
CCTCTCCCAGTTTCGA-1	SeuratProject	15697	3411	0.842001	0.0377779	new_leukemia	CCTCTCCCAGTTTCGA-1	15697	3411	NA	NA	20840	3408	2	2	-0.224068	-0.225628	G1	dDN3	-0.0291275	0.613382	0.0949834
CCTGTTGCAGTCACGC-1	SeuratProject	13964	3239	0.846901	0.0330135	new_leukemia	CCTGTTGCAGTCACGC-1	13964	3239	NA	NA	20798	3280	0	0	0.0813511	-0.0898784	S	pDN3	-0.0448462	0.692952	0.256935
CCTGTTGGTTGCCGCA-1	SeuratProject	31172	4790	0.818987	0.0465803	new_leukemia	CCTGTTGGTTGCCGCA-1	31172	4790	NA	NA	22086	4684	0	0	-0.0044052	-0.197952	G1	pDN3	-0.0527711	0.669548	0.15882
CGAAGTTCATTCTGTT-1	SeuratProject	23934	3896	0.81996	0.0373527	new_leukemia	CGAAGTTCATTCTGTT-1	23934	3896	NA	NA	21973	3888	0	0	-0.182382	-0.0671177	G1	pDN3	-0.0757182	0.617418	0.037323
CGAATTGAGCGTGTCC-1	SeuratProject	36800	4763	0.80552	0.0333424	new_leukemia	CGAATTGAGCGTGTCC-1	36800	4763	NA	NA	21903	4396	1	1	0.135868	0.244639	G2M	pDN3	-0.0918942	0.716703	0.0847896
CGACAGCAGATAGTGT-1	SeuratProject	22514	3602	0.817136	0.0426846	new_leukemia	CGACAGCAGATAGTGT-1	22514	3602	NA	NA	21804	3598	0	0	0.00129913	-0.132589	S	pDN3	-0.13385	0.663006	0.209581
CGAGGAAAGGAGCTGT-1	SeuratProject	11775	2723	0.843793	0.0434819	new_leukemia	CGAGGAAAGGAGCTGT-1	11775	2723	NA	NA	20907	2945	2	2	-0.480197	-0.232016	G1	dDN3	-0.102141	0.535208	0.0909845
CGAGGAACAATGCAGG-1	SeuratProject	20015	4022	0.837978	0.0470647	new_leukemia	CGAGGAACAATGCAGG-1	20015	4022	NA	NA	21004	4002	0	0	0.153739	-0.0888587	S	pDN3	0.00025308	0.603914	0.116629
CGCAGGTCAACGCATT-1	SeuratProject	24383	4556	0.833944	0.0279703	new_leukemia	CGCAGGTCAACGCATT-1	24383	4556	NA	NA	22095	4537	0	0	-0.428313	0.548915	G2M	pDN3	-0.0196847	0.59644	-0.0184724
CGCGTGAGTTGTCATG-1	SeuratProject	30923	4608	0.815876	0.040617	new_leukemia	CGCGTGAGTTGTCATG-1	30923	4608	NA	NA	22104	4459	1	1	-0.236753	0.476389	G2M	pDN3	-0.080635	0.582731	0.00041808
CGGAGAACATGGGTCC-1	SeuratProject	21749	4021	0.830982	0.0640949	new_leukemia	CGGAGAACATGGGTCC-1	21749	4021	NA	NA	21617	4013	1	1	0.0962472	0.133016	G2M	pDN3	-0.141235	0.613767	0.0231404
CGGCAGTCACGCTATA-1	SeuratProject	28537	4710	0.824396	0.0449942	new_leukemia	CGGCAGTCACGCTATA-1	28537	4710	NA	NA	22141	4657	0	0	-0.160072	-0.169333	G1	pDN3	-0.112557	0.677418	0.254228
CGGGCATCATTGTCGA-1	SeuratProject	17249	3568	0.838476	0.0394226	new_leukemia	CGGGCATCATTGTCGA-1	17249	3568	NA	NA	20861	3561	0	0	0.0367749	-0.119718	S	pDN3	-0.0382078	0.669795	0.125284
CGGTCAGTCAGGTGTT-1	SeuratProject	20292	3678	0.827802	0.0386852	new_leukemia	CGGTCAGTCAGGTGTT-1	20292	3678	NA	NA	21112	3671	0	0	-0.0177986	-0.188653	G1	pDN3	-0.0912712	0.669025	0.243399
CGTCCATCAGCATACT-1	SeuratProject	36286	5046	0.812096	0.0382241	new_leukemia	CGTCCATCAGCATACT-1	36286	5046	NA	NA	21958	4728	1	1	-0.0343641	0.249736	G2M	pDN3	-0.0911479	0.643843	0.0726634
CGTGATACATAATGAG-1	SeuratProject	27158	4458	0.82301	0.0434126	new_leukemia	CGTGATACATAATGAG-1	27158	4458	NA	NA	22131	4435	1	1	0.137701	0.374672	G2M	pDN3	-0.0138365	0.570353	0.0212699
CGTTAGACAGCGTATT-1	SeuratProject	28321	4517	0.820926	0.0417711	new_leukemia	CGTTAGACAGCGTATT-1	28321	4517	NA	NA	22102	4483	0	0	0.0417378	-0.198647	S	pDN3	-0.0897294	0.609493	0.127877
CGTTCTGCAACCCTCT-1	SeuratProject	1072	610	0.919192	0.0802239	new_leukemia	CGTTCTGCAACCCTCT-1	1072	610	NA	NA	19186	3619	3	3	-0.0617338	0.0327136	G2M	dDN3	-0.0274136	0.0469547	-0.0196526
CGTTCTGCAATAGTAG-1	SeuratProject	5013	1664	0.870559	0.0714143	new_leukemia	CGTTCTGCAATAGTAG-1	5013	1664	NA	NA	20194	3080	3	3	-0.412108	-0.174055	G1	dDN3	-0.029105	0.171859	-0.253893
CGTTCTGCATGGAACG-1	SeuratProject	25512	4204	0.822299	0.0524459	new_leukemia	CGTTCTGCATGGAACG-1	25512	4204	NA	NA	22038	4186	0	0	0.0106573	-0.133096	S	pDN3	-0.0426022	0.580844	0.107856
CGTTGGGAGATAGTGT-1	SeuratProject	7621	2126	0.857175	0.0421205	new_leukemia	CGTTGGGAGATAGTGT-1	7621	2126	NA	NA	20686	2905	3	3	-0.473753	-0.192251	G1	dDN3	-0.0565926	0.423573	-0.106631
CGTTGGGTCCCTTCCC-1	SeuratProject	26620	4191	0.818564	0.0295642	new_leukemia	CGTTGGGTCCCTTCCC-1	26620	4191	NA	NA	22060	4173	0	0	-0.123541	0.0461345	G2M	pDN3	-0.0707747	0.695636	0.13715
CTAACTTAGTTGCGCC-1	SeuratProject	14842	3426	0.847368	0.0395499	new_leukemia	CTAACTTAGTTGCGCC-1	14842	3426	NA	NA	20793	3461	2	2	-0.384025	-0.167567	G1	dDN3	-0.0079174	0.445205	0.065333
CTAAGTGAGTCACGCC-1	SeuratProject	22804	3849	0.822703	0.0413524	new_leukemia	CTAAGTGAGTCACGCC-1	22804	3849	NA	NA	21863	3836	0	0	0.0277774	-0.172994	S	pDN3	-0.0624257	0.611072	0.0624295
CTACAGACAGCGACCT-1	SeuratProject	31623	5163	0.825089	0.0547386	new_leukemia	CTACAGACAGCGACCT-1	31623	5163	NA	NA	22160	5022	1	1	0.205177	0.178924	S	pDN3	-0.0582513	0.541376	-0.0791913
CTAGACAAGGCCTTCG-1	SeuratProject	25285	4396	0.827429	0.0508206	new_leukemia	CTAGACAAGGCCTTCG-1	25285	4396	NA	NA	22144	4378	2	2	-0.31536	-0.191015	G1	dDN3	-0.0610046	0.498359	0.0159876
CTAGGTATCGGCATTA-1	SeuratProject	23129	4028	0.826068	0.0394743	new_leukemia	CTAGGTATCGGCATTA-1	23129	4028	NA	NA	21931	4024	1	1	0.245696	0.213012	S	pDN3	-0.117087	0.653761	0.078742
CTATAGGCACCAGACC-1	SeuratProject	4251	1701	0.890371	0.0792755	new_leukemia	CTATAGGCACCAGACC-1	4251	1701	NA	NA	19847	3306	3	3	-0.445781	-0.107521	G1	dDN3	0.0995511	0.133565	-0.15653
CTCAATTAGACCATGG-1	SeuratProject	6323	2047	0.871135	0.0313143	new_leukemia	CTCAATTAGACCATGG-1	6323	2047	NA	NA	20329	3020	3	3	-0.378618	-0.113924	G1	dDN3	-0.0340771	0.33685	0.0379807
CTCACTGCACGGTGTC-1	SeuratProject	13129	3004	0.844464	0.0546119	new_leukemia	CTCACTGCACGGTGTC-1	13129	3004	NA	NA	20793	3146	2	2	-0.443657	-0.243481	G1	dDN3	-0.0513688	0.416334	-0.0138334
CTCAGGGTCACTTTGT-1	SeuratProject	4894	1907	0.889065	0.0343277	new_leukemia	CTCAGGGTCACTTTGT-1	4894	1907	NA	NA	19993	3244	3	3	-0.408735	-0.104884	G1	dDN3	-0.096419	0.283153	0.0241455
CTCAGGGTCCCTTTGG-1	SeuratProject	25718	4630	0.831153	0.055953	new_leukemia	CTCAGGGTCCCTTTGG-1	25718	4630	NA	NA	22149	4617	0	0	0.210964	-0.0330819	S	pDN3	-0.0732393	0.69074	0.214574
CTCATCGGTCGTCTCT-1	SeuratProject	9120	2460	0.856298	0.0446272	new_leukemia	CTCATCGGTCGTCTCT-1	9120	2460	NA	NA	20867	3081	3	3	-0.441153	-0.202287	G1	dDN3	-0.0116818	0.297772	-0.144283
CTCCAACAGATGGGCT-1	SeuratProject	2545	1250	0.909335	0.0255403	new_leukemia	CTCCAACAGATGGGCT-1	2545	1250	NA	NA	19548	3379	3	3	-0.287452	-0.084876	G1	dDN3	-0.161869	0.163964	-0.100868
CTCCACACATCACCAA-1	SeuratProject	32866	4813	0.815281	0.0394024	new_leukemia	CTCCACACATCACCAA-1	32866	4813	NA	NA	21975	4649	1	1	0.205266	0.494623	G2M	pDN3	-0.121313	0.69786	0.063824
CTCCACATCCAGCCTT-1	SeuratProject	12850	3164	0.851866	0.0428794	new_leukemia	CTCCACATCCAGCCTT-1	12850	3164	NA	NA	20782	3234	0	0	-0.218705	-0.0232957	G1	pDN3	0.0219886	0.61591	0.115776
CTCCCAAAGAGAGTTT-1	SeuratProject	13352	3032	0.843944	0.0566956	new_leukemia	CTCCCAAAGAGAGTTT-1	13352	3032	NA	NA	20820	3115	2	2	-0.401819	-0.192857	G1	dDN3	0.00278207	0.625393	0.174935
CTCCGATAGCGTGAGT-1	SeuratProject	9240	2466	0.855339	0.0857143	new_leukemia	CTCCGATAGCGTGAGT-1	9240	2466	NA	NA	20957	2976	0	0	-0.0793092	-0.207749	G1	pDN3	-0.0091829	0.554337	0.225923
CTCCGATAGTGCTACT-1	SeuratProject	4862	1592	0.868485	0.0464829	new_leukemia	CTCCGATAGTGCTACT-1	4862	1592	NA	NA	20132	3033	3	3	-0.260496	-0.0942353	G1	dDN3	-0.0833668	0.290873	0.00074864
CTCCGATCACTGGATT-1	SeuratProject	15274	3618	0.850504	0.0572214	new_leukemia	CTCCGATCACTGGATT-1	15274	3618	NA	NA	20725	3621	2	2	-0.227191	-0.220339	G1	dDN3	-0.0326604	0.507661	0.0467696
CTCCGATCAGTCGTTA-1	SeuratProject	26113	4401	0.82492	0.0395971	new_leukemia	CTCCGATCAGTCGTTA-1	26113	4401	NA	NA	22106	4384	0	0	-0.045753	-0.171008	G1	pDN3	-0.0747949	0.655793	0.150353
CTCTCAGGTTCATCGA-1	SeuratProject	33961	4866	0.813769	0.0413415	new_leukemia	CTCTCAGGTTCATCGA-1	33961	4866	NA	NA	22032	4667	1	1	0.0423907	0.233086	G2M	pDN3	-0.0829296	0.658918	0.153055
CTGAGGCGTGAATGTA-1	SeuratProject	18820	3428	0.826984	0.0453773	new_leukemia	CTGAGGCGTGAATGTA-1	18820	3428	NA	NA	20965	3414	2	2	-0.419801	-0.222496	G1	dDN3	-0.0576039	0.500889	0.0687101
CTGATCCAGTGAGTTA-1	SeuratProject	10228	2895	0.863299	0.0589558	new_leukemia	CTGATCCAGTGAGTTA-1	10228	2895	NA	NA	20771	3304	3	3	-0.382124	-0.203004	G1	dDN3	0.10875	0.198882	-0.214759
CTGATCCGTTAAGGAT-1	SeuratProject	14412	3050	0.837829	0.0536359	new_leukemia	CTGATCCGTTAAGGAT-1	14412	3050	NA	NA	20774	3142	2	2	-0.355025	-0.196976	G1	dDN3	0.0279933	0.338858	-0.0541733
CTGCCTACAAACGGCA-1	SeuratProject	13134	2982	0.843655	0.0397442	new_leukemia	CTGCCTACAAACGGCA-1	13134	2982	NA	NA	20771	3139	2	2	-0.425737	-0.203366	G1	dDN3	-0.0069257	0.423049	0.00032447
CTGCCTACACAAATAG-1	SeuratProject	34146	5020	0.816331	0.0439583	new_leukemia	CTGCCTACACAAATAG-1	34146	5020	NA	NA	21993	4807	0	0	0.197078	-0.0264752	S	pDN3	0.00633633	0.689469	0.204077
CTGGACGCATTCTGTT-1	SeuratProject	1182	542	0.889795	0.0981387	new_leukemia	CTGGACGCATTCTGTT-1	1182	542	NA	NA	19481	3534	3	3	-0.0078954	-0.0936602	G1	dDN3	0.134949	0.146102	-0.0544698
CTGGCAGTCACAAGAA-1	SeuratProject	24366	4288	0.827999	0.0421489	new_leukemia	CTGGCAGTCACAAGAA-1	24366	4288	NA	NA	22051	4273	2	2	-0.0113908	-0.131308	G1	dDN3	-0.0007079	0.585156	0.0974136
CTGGCAGTCGTACCTC-1	SeuratProject	29092	4233	0.812462	0.0449952	new_leukemia	CTGGCAGTCGTACCTC-1	29092	4233	NA	NA	22041	4155	1	1	0.0612915	0.516941	G2M	pDN3	-0.0677142	0.725185	0.136698
CTGTCGTCAAATCGGG-1	SeuratProject	25172	3915	0.81636	0.0416336	new_leukemia	CTGTCGTCAAATCGGG-1	25172	3915	NA	NA	22002	3904	1	1	0.188281	0.130546	S	pDN3	-0.109378	0.696872	0.0896517
CTGTCGTGTGTAAACA-1	SeuratProject	19619	3682	0.830737	0.0589734	new_leukemia	CTGTCGTGTGTAAACA-1	19619	3682	NA	NA	21020	3670	1	1	0.113446	0.288544	G2M	pDN3	-0.0738759	0.677468	0.112751
CTGTGAATCAAAGAAC-1	SeuratProject	21578	3891	0.828346	0.0336454	new_leukemia	CTGTGAATCAAAGAAC-1	21578	3891	NA	NA	21547	3886	2	2	-0.135738	-0.202819	G1	dDN3	-0.116699	0.553356	0.0190166
CTGTGGGCATTCGATG-1	SeuratProject	27661	4497	0.822384	0.0492751	new_leukemia	CTGTGGGCATTCGATG-1	27661	4497	NA	NA	22096	4458	0	0	-0.0641131	-0.173777	G1	pDN3	-0.0621438	0.635768	0.147264
CTTAGGATCCTACAAG-1	SeuratProject	28109	4701	0.825425	0.0307019	new_leukemia	CTTAGGATCCTACAAG-1	28109	4701	NA	NA	22134	4661	1	1	0.094752	0.270307	G2M	pDN3	-0.0381164	0.624925	-0.0066005
CTTCAATAGGTAAGAG-1	SeuratProject	23170	3833	0.820985	0.0416918	new_leukemia	CTTCAATAGGTAAGAG-1	23170	3833	NA	NA	21901	3829	0	0	-0.345668	0.106432	G2M	pDN3	-0.105098	0.652628	0.0699413
CTTCCTTAGCAAGGAA-1	SeuratProject	4642	1931	0.896113	0.0616114	new_leukemia	CTTCCTTAGCAAGGAA-1	4642	1931	NA	NA	19837	3317	3	3	-0.445811	-0.176461	G1	dDN3	0.0579737	0.143114	-0.126624
CTTCTAAAGATGTTCC-1	SeuratProject	17665	3403	0.831591	0.0480611	new_leukemia	CTTCTAAAGATGTTCC-1	17665	3403	NA	NA	20864	3394	2	2	-0.362093	-0.193664	G1	dDN3	0.0531512	0.410854	-0.0738072
CTTCTCTAGATCGCTT-1	SeuratProject	26133	4729	0.831925	0.0496307	new_leukemia	CTTCTCTAGATCGCTT-1	26133	4729	NA	NA	22133	4700	1	1	0.114625	0.226505	G2M	pDN3	-0.0855825	0.588184	0.0976774
CTTTCGGGTCCACTTC-1	SeuratProject	13703	3478	0.856052	0.0985186	new_leukemia	CTTTCGGGTCCACTTC-1	13703	3478	NA	NA	20710	3549	3	3	0.289184	-0.0233159	S	dDN3	-0.0613782	0.641687	0.172394
GAACGTTAGCTCAGAG-1	SeuratProject	20553	3736	0.828312	0.0508442	new_leukemia	GAACGTTAGCTCAGAG-1	20553	3736	NA	NA	21151	3724	0	0	-0.0308779	-0.187465	G1	pDN3	-0.0942738	0.666768	0.201527
GAAGCCCCACAATTCG-1	SeuratProject	23033	4270	0.832218	0.0327356	new_leukemia	GAAGCCCCACAATTCG-1	23033	4270	NA	NA	21914	4253	0	0	-0.130868	0.0540844	G2M	pDN3	0.00012199	0.716647	0.166342
GAAGCGAGTCGTTGGC-1	SeuratProject	14469	3240	0.843792	0.0463059	new_leukemia	GAAGCGAGTCGTTGGC-1	14469	3240	NA	NA	20833	3308	2	2	-0.512467	-0.108597	G1	dDN3	-0.07292	0.442765	-0.0341248
GAAGCGATCACTTCTA-1	SeuratProject	18031	3484	0.832251	0.049304	new_leukemia	GAAGCGATCACTTCTA-1	18031	3484	NA	NA	20944	3477	0	0	-0.27417	-0.0784102	G1	pDN3	-0.0463127	0.657572	0.160567
GAAGGACTCAGGACAG-1	SeuratProject	15373	2976	0.829671	0.0444936	new_leukemia	GAAGGACTCAGGACAG-1	15373	2976	NA	NA	20924	3005	2	2	-0.17077	-0.175079	G1	dDN3	-0.0822477	0.541301	0.0972357
GAAGTAAAGCCTCACG-1	SeuratProject	20995	3955	0.832265	0.0464873	new_leukemia	GAAGTAAAGCCTCACG-1	20995	3955	NA	NA	21245	3940	0	0	-0.0106642	-0.144083	G1	pDN3	-0.0317726	0.618089	0.173896
GAATAGACACGGTGCT-1	SeuratProject	26632	4426	0.823882	0.0371358	new_leukemia	GAATAGACACGGTGCT-1	26632	4426	NA	NA	22112	4404	0	0	-0.0646506	-0.148868	G1	pDN3	-0.0899468	0.756989	0.297525
GAATCACAGCATCCTA-1	SeuratProject	31546	4797	0.818185	0.0396247	new_leukemia	GAATCACAGCATCCTA-1	31546	4797	NA	NA	22046	4639	1	1	0.19148	-0.0909945	S	pDN3	-0.102542	0.687646	0.218809
GACACGCCAAACACGG-1	SeuratProject	27573	4494	0.822575	0.0352519	new_leukemia	GACACGCCAAACACGG-1	27573	4494	NA	NA	22137	4469	1	1	0.304101	0.200833	S	pDN3	-0.0752466	0.681363	0.115028
GACATCAGTGTCGCTG-1	SeuratProject	28784	4242	0.813511	0.0449903	new_leukemia	GACATCAGTGTCGCTG-1	28784	4242	NA	NA	22056	4177	1	1	0.0792099	0.381132	G2M	pDN3	-0.0822368	0.662274	0.0830701
GACCAATAGGACTATA-1	SeuratProject	11638	2629	0.841095	0.0482042	new_leukemia	GACCAATAGGACTATA-1	11638	2629	NA	NA	20954	2936	2	2	-0.384259	-0.132943	G1	dDN3	0.022495	0.31749	-0.0436529
GACCCTTCATCGAACT-1	SeuratProject	8509	2645	0.870873	0.0939006	new_leukemia	GACCCTTCATCGAACT-1	8509	2645	NA	NA	20585	3273	1	1	0.0651637	0.605088	G2M	pDN3	0.0158792	0.46363	-0.0804269
GACCGTGGTCGTCTCT-1	SeuratProject	20260	3887	0.833507	0.057157	new_leukemia	GACCGTGGTCGTCTCT-1	20260	3887	NA	NA	21051	3872	2	2	-0.492896	-0.211785	G1	dDN3	-0.0404414	0.296823	-0.201892
GACTATGAGCGAATGC-1	SeuratProject	24933	4069	0.82094	0.0393454	new_leukemia	GACTATGAGCGAATGC-1	24933	4069	NA	NA	22007	4062	0	0	0.107394	-0.117549	S	pDN3	-0.0699206	0.703711	0.24074
GACTCTCAGGATCATA-1	SeuratProject	24403	4486	0.832343	0.0492972	new_leukemia	GACTCTCAGGATCATA-1	24403	4486	NA	NA	22115	4476	1	1	0.202126	0.00132883	S	pDN3	-0.0707734	0.569692	0.119127
GACTGATCAAGATGGC-1	SeuratProject	18203	3543	0.833158	0.0549909	new_leukemia	GACTGATCAAGATGGC-1	18203	3543	NA	NA	20909	3529	0	0	0.105751	-0.0833447	S	pDN3	-0.0820701	0.63697	0.0529673
GACTTCCAGCTGGCCT-1	SeuratProject	24686	4357	0.82851	0.0420886	new_leukemia	GACTTCCAGCTGGCCT-1	24686	4357	NA	NA	22065	4344	2	2	-0.206353	-0.129551	G1	dDN3	-0.0142258	0.596624	0.177471
GACTTCCGTTCAATCG-1	SeuratProject	23722	4049	0.824508	0.0361268	new_leukemia	GACTTCCGTTCAATCG-1	23722	4049	NA	NA	21957	4038	1	1	-0.190086	0.486088	G2M	pDN3	-0.0438969	0.668158	0.143984
GACTTCCGTTGACTAC-1	SeuratProject	19329	3747	0.833763	0.0405091	new_leukemia	GACTTCCGTTGACTAC-1	19329	3747	NA	NA	20958	3736	2	2	-0.0705621	-0.170827	G1	dDN3	-0.032885	0.502541	0.0720883
GAGACCCAGCGGTAGT-1	SeuratProject	21202	3785	0.827035	0.0447128	new_leukemia	GAGACCCAGCGGTAGT-1	21202	3785	NA	NA	21331	3782	0	0	-0.184716	-0.187663	G1	pDN3	-0.0443425	0.622463	0.123373
GAGACCCAGGGCAGAG-1	SeuratProject	11287	2736	0.848131	0.0687517	new_leukemia	GAGACCCAGGGCAGAG-1	11287	2736	NA	NA	20957	3029	2	2	-0.454579	-0.183412	G1	dDN3	0.054411	0.343248	-0.107768
GAGGCCTGTGATGAAT-1	SeuratProject	22998	4023	0.826411	0.0481346	new_leukemia	GAGGCCTGTGATGAAT-1	22998	4023	NA	NA	21908	4013	0	0	-0.0680791	-0.197854	G1	pDN3	0.0382696	0.623638	0.1191
GAGTCATCAGTTCTAG-1	SeuratProject	4665	1729	0.882509	0.0458735	new_leukemia	GAGTCATCAGTTCTAG-1	4665	1729	NA	NA	20104	3143	3	3	-0.450709	-0.145945	G1	dDN3	0.0195751	0.264205	-0.174704
GAGTTACCATTGAGGG-1	SeuratProject	16985	3302	0.831849	0.0424492	new_leukemia	GAGTTACCATTGAGGG-1	16985	3302	NA	NA	20891	3302	2	2	-0.163013	-0.197808	G1	dDN3	0.0373267	0.532457	-0.0412654
GAGTTGTGTACTTCCC-1	SeuratProject	23654	3776	0.817812	0.0521688	new_leukemia	GAGTTGTGTACTTCCC-1	23654	3776	NA	NA	21931	3766	0	0	-0.0614958	-0.129072	G1	pDN3	-0.11073	0.751592	0.222433
GATAGAAAGCTGTTAC-1	SeuratProject	24955	4272	0.825677	0.0475255	new_leukemia	GATAGAAAGCTGTTAC-1	24955	4272	NA	NA	22049	4259	0	0	0.048037	-0.0433187	S	pDN3	-0.0696842	0.64857	0.142493
GATGACTCACGCAGTC-1	SeuratProject	18845	3944	0.841116	0.0427169	new_leukemia	GATGACTCACGCAGTC-1	18845	3944	NA	NA	20916	3936	0	0	0.23414	0.0222191	S	pDN3	-0.0781228	0.651908	0.11725
GATGAGGGTCCGTACG-1	SeuratProject	22334	4111	0.83099	0.0384168	new_leukemia	GATGAGGGTCCGTACG-1	22334	4111	NA	NA	21800	4099	0	0	-0.245723	0.23228	G2M	pDN3	-0.0411981	0.662234	0.0397526
GATGGAGCAAGTCCAT-1	SeuratProject	6899	2121	0.866561	0.0616031	new_leukemia	GATGGAGCAAGTCCAT-1	6899	2121	NA	NA	20446	3040	3	3	-0.520196	-0.246043	G1	dDN3	0.0421388	0.275457	-0.0809675
GATGGAGTCGAGTCCG-1	SeuratProject	19075	3912	0.839254	0.0447706	new_leukemia	GATGGAGTCGAGTCCG-1	19075	3912	NA	NA	20906	3902	0	0	-0.488522	0.0493769	G2M	pDN3	0.0319548	0.532415	0.0209224
GATTCGAGTAGGTGCA-1	SeuratProject	32598	4565	0.810832	0.0452482	new_leukemia	GATTCGAGTAGGTGCA-1	32598	4565	NA	NA	21965	4388	1	1	0.122575	0.250268	G2M	pDN3	-0.0435332	0.699483	0.116647
GATTCTTTCTATACGG-1	SeuratProject	29716	4891	0.824817	0.0362768	new_leukemia	GATTCTTTCTATACGG-1	29716	4891	NA	NA	22149	4801	1	1	0.239854	0.0750904	S	pDN3	-0.0665814	0.602873	0.163029
GATTTCTCAAGAAATC-1	SeuratProject	30368	4792	0.821101	0.0978991	new_leukemia	GATTTCTCAAGAAATC-1	30368	4792	NA	NA	22115	4680	1	1	0.252451	0.0690715	S	pDN3	-0.0875054	0.630322	0.191662
GCAACATAGGGCAGGA-1	SeuratProject	28687	4206	0.812949	0.0354167	new_leukemia	GCAACATAGGGCAGGA-1	28687	4206	NA	NA	21999	4149	1	1	0.0516266	0.0561671	G2M	pDN3	-0.132821	0.692578	0.124429
GCAACATTCTTGGTCC-1	SeuratProject	16068	3593	0.845337	0.0320513	new_leukemia	GCAACATTCTTGGTCC-1	16068	3593	NA	NA	20821	3598	0	0	-0.0577879	-0.180449	G1	pDN3	-0.0307433	0.684638	0.140726
GCAACCGGTCTGATAC-1	SeuratProject	32638	4996	0.819417	0.0456217	new_leukemia	GCAACCGGTCTGATAC-1	32638	4996	NA	NA	22039	4819	1	1	0.166912	0.30363	G2M	pDN3	-0.0793409	0.534262	-0.0189107
GCACGTGAGTAATCCC-1	SeuratProject	25344	4276	0.82451	0.0524779	new_leukemia	GCACGTGAGTAATCCC-1	25344	4276	NA	NA	22061	4262	0	0	0.156187	-0.0389272	S	pDN3	-0.117138	0.658227	0.18186
GCACGTGTCTCGGGAC-1	SeuratProject	25372	4526	0.830023	0.0352357	new_leukemia	GCACGTGTCTCGGGAC-1	25372	4526	NA	NA	22124	4516	0	0	0.23107	0.0656564	S	pDN3	-0.142035	0.662426	0.243261
GCACTAACACGCTGTG-1	SeuratProject	11965	2967	0.851494	0.0485583	new_leukemia	GCACTAACACGCTGTG-1	11965	2967	NA	NA	20811	3188	2	2	-0.489629	-0.20683	G1	dDN3	0.0499769	0.391658	-0.123346
GCAGCCATCTACGCGG-1	SeuratProject	26846	4138	0.816638	0.0481263	new_leukemia	GCAGCCATCTACGCGG-1	26846	4138	NA	NA	22057	4117	0	0	-0.0405311	-0.0376042	G1	pDN3	-0.0441446	0.739564	0.25591
GCATCTCTCCGCCTAT-1	SeuratProject	1580	1056	0.945292	0.0189873	new_leukemia	GCATCTCTCCGCCTAT-1	1580	1056	NA	NA	18924	3631	3	3	0.133428	0.087396	S	dDN3	0.0088915	0.215055	0.044936
GCATTAGCAAGAGGTC-1	SeuratProject	25188	4229	0.823921	0.0456567	new_leukemia	GCATTAGCAAGAGGTC-1	25188	4229	NA	NA	22033	4209	1	1	0.135276	-0.100675	S	pDN3	-0.046317	0.667333	0.166651
GCCAACGCAGTAGAGC-1	SeuratProject	21384	3557	0.820095	0.0424616	new_leukemia	GCCAACGCAGTAGAGC-1	21384	3557	NA	NA	21408	3544	0	0	0.13737	-0.0804008	S	pDN3	-0.0584456	0.733487	0.196195
GCCAGCACAGGCATTT-1	SeuratProject	12236	3126	0.855014	0.0460935	new_leukemia	GCCAGCACAGGCATTT-1	12236	3126	NA	NA	20743	3298	3	3	-0.552307	-0.285231	G1	dDN3	0.021708	0.412606	-0.0417714
GCCAGGTGTCGAATGG-1	SeuratProject	26846	4511	0.825101	0.0419429	new_leukemia	GCCAGGTGTCGAATGG-1	26846	4511	NA	NA	22130	4492	1	1	0.104842	0.0383838	S	pDN3	-0.107328	0.625957	0.119484
GCCAGTGGTTGGCCGT-1	SeuratProject	25244	4333	0.826138	0.0426636	new_leukemia	GCCAGTGGTTGGCCGT-1	25244	4333	NA	NA	22058	4324	0	0	0.0958729	-0.113772	S	pDN3	-0.0788504	0.646419	0.126457
GCCATTCAGAGAGTTT-1	SeuratProject	22260	3824	0.824036	0.0501797	new_leukemia	GCCATTCAGAGAGTTT-1	22260	3824	NA	NA	21777	3817	2	2	-0.5378	-0.250864	G1	dDN3	-0.0682785	0.494723	0.00230735
GCCATTCAGTCTAGCT-1	SeuratProject	23332	4094	0.826966	0.0321447	new_leukemia	GCCATTCAGTCTAGCT-1	23332	4094	NA	NA	21955	4086	0	0	-0.125631	-0.142696	G1	pDN3	-0.047319	0.703758	0.237992
GCCGATGAGATTAGTG-1	SeuratProject	15370	3107	0.834157	0.0418998	new_leukemia	GCCGATGAGATTAGTG-1	15370	3107	NA	NA	20878	3128	2	2	-0.208513	-0.193753	G1	dDN3	0.00913767	0.527629	0.133711
GCCGATGGTAAGTAGT-1	SeuratProject	25620	4202	0.82191	0.0380952	new_leukemia	GCCGATGGTAAGTAGT-1	25620	4202	NA	NA	22054	4195	1	1	0.136085	0.038616	S	pDN3	-0.0774751	0.699391	0.207661
GCCTGTTCAAACTGCT-1	SeuratProject	14882	3420	0.846948	0.02204	new_leukemia	GCCTGTTCAAACTGCT-1	14882	3420	NA	NA	20824	3447	2	2	-0.22416	-0.175108	G1	dDN3	-0.0112097	0.58005	0.151512
GCGGAAAGTAAGTCAA-1	SeuratProject	19719	3764	0.832537	0.0498504	new_leukemia	GCGGAAAGTAAGTCAA-1	19719	3764	NA	NA	21020	3761	0	0	0.161423	-0.129927	S	pDN3	-0.0060047	0.68291	0.298721
GCGGATCAGCTAATGA-1	SeuratProject	27277	4469	0.822898	0.0450563	new_leukemia	GCGGATCAGCTAATGA-1	27277	4469	NA	NA	22120	4442	0	0	0.140663	-0.0434547	S	pDN3	-0.0509185	0.661206	0.166742
GCGGATCTCGGCTCTT-1	SeuratProject	21869	4070	0.831737	0.0433033	new_leukemia	GCGGATCTCGGCTCTT-1	21869	4070	NA	NA	21671	4067	0	0	-0.133683	-0.174653	G1	pDN3	-0.111747	0.635088	0.178424
GCGTGCATCGAAGTGG-1	SeuratProject	16272	3185	0.831808	0.0483653	new_leukemia	GCGTGCATCGAAGTGG-1	16272	3185	NA	NA	20941	3188	0	0	-0.18912	-0.0549458	G1	pDN3	-0.0592897	0.636304	0.0673577
GCGTTTCAGAGTCAAT-1	SeuratProject	23023	4383	0.834855	0.0678886	new_leukemia	GCGTTTCAGAGTCAAT-1	23023	4383	NA	NA	21959	4361	1	1	0.255339	0.0744934	S	pDN3	-0.0293914	0.458074	0.0350577
GCTGAATGTTACCCTC-1	SeuratProject	30493	4957	0.824053	0.0415833	new_leukemia	GCTGAATGTTACCCTC-1	30493	4957	NA	NA	22162	4875	1	1	0.3993	0.0338665	S	pDN3	-0.117014	0.711714	0.250994
GCTGGGTGTGCGCTCA-1	SeuratProject	32162	4579	0.812179	0.0865307	new_leukemia	GCTGGGTGTGCGCTCA-1	32162	4579	NA	NA	21953	4397	1	1	0.12828	0.211716	G2M	pDN3	-0.0756418	0.678167	0.0881889
GCTGGGTTCAAATGCC-1	SeuratProject	15878	3180	0.833753	0.0504472	new_leukemia	GCTGGGTTCAAATGCC-1	15878	3180	NA	NA	20832	3208	2	2	-0.321118	-0.186351	G1	dDN3	-0.0597186	0.343719	-0.169798
GCTTGGGCAAGTTCGT-1	SeuratProject	26844	4316	0.820774	0.0406422	new_leukemia	GCTTGGGCAAGTTCGT-1	26844	4316	NA	NA	22085	4303	0	0	0.0828067	-0.0569291	S	pDN3	-0.10381	0.71293	0.205945
GCTTGGGCACGCTTAA-1	SeuratProject	17339	3265	0.828937	0.0491955	new_leukemia	GCTTGGGCACGCTTAA-1	17339	3265	NA	NA	20905	3259	2	2	-0.464933	-0.176904	G1	dDN3	-0.0654835	0.454626	0.00204352
GCTTGGGGTATCGCTA-1	SeuratProject	36304	5108	0.813221	0.0437968	new_leukemia	GCTTGGGGTATCGCTA-1	36304	5108	NA	NA	21950	4780	1	1	0.135104	0.0947009	S	pDN3	-0.0789676	0.678824	0.151639
GCTTGGGGTGGAACCA-1	SeuratProject	26797	4231	0.818964	0.0483636	new_leukemia	GCTTGGGGTGGAACCA-1	26797	4231	NA	NA	22117	4210	1	1	-0.0140214	0.193626	G2M	pDN3	-0.056156	0.541027	-0.0085398
GGACGTCGTACGATCT-1	SeuratProject	9528	2229	0.841445	0.0626574	new_leukemia	GGACGTCGTACGATCT-1	9528	2229	NA	NA	21020	2726	2	2	-0.456055	-0.217359	G1	dDN3	-0.0134204	0.550421	0.113385
GGAGATGAGCGCCATC-1	SeuratProject	22194	3809	0.823888	0.0556006	new_leukemia	GGAGATGAGCGCCATC-1	22194	3809	NA	NA	21754	3800	1	1	0.176998	0.0404484	S	pDN3	-0.111409	0.667253	0.0698836
GGAGGTAAGTCCTGCG-1	SeuratProject	18551	3244	0.822582	0.0526656	new_leukemia	GGAGGTAAGTCCTGCG-1	18551	3244	NA	NA	20979	3234	0	0	-0.31325	-0.132822	G1	pDN3	-0.0805851	0.688105	0.139148
GGATCTACATGCCATA-1	SeuratProject	12773	3100	0.850247	0.0478353	new_leukemia	GGATCTACATGCCATA-1	12773	3100	NA	NA	20802	3221	3	3	-0.317274	-0.147782	G1	dDN3	-0.0898936	0.571645	0.0816586
GGCAGTCGTTAAGCAA-1	SeuratProject	27972	4258	0.816153	0.042471	new_leukemia	GGCAGTCGTTAAGCAA-1	27972	4258	NA	NA	22087	4221	1	1	0.220066	-0.0315234	S	pDN3	-0.0640798	0.74019	0.168104
GGCAGTCTCACTTTGT-1	SeuratProject	25762	4305	0.823847	0.0395544	new_leukemia	GGCAGTCTCACTTTGT-1	25762	4305	NA	NA	22099	4299	1	1	0.187334	0.177646	S	pDN3	-0.0853884	0.645724	0.0807546
GGCTTTCAGAAAGTCT-1	SeuratProject	35553	5454	0.821098	0.0462408	new_leukemia	GGCTTTCAGAAAGTCT-1	35553	5454	NA	NA	22104	5205	1	1	-0.244265	0.391387	G2M	pDN3	0.00261084	0.575669	0.0743841
GGGACAATCTCAACCC-1	SeuratProject	38501	5364	0.813327	0.0501286	new_leukemia	GGGACAATCTCAACCC-1	38501	5364	NA	NA	22001	4975	0	0	0.111571	-0.0931425	S	pDN3	-0.078927	0.709028	0.239992
GGGACCTGTGTATACC-1	SeuratProject	9830	2646	0.857243	0.0682604	new_leukemia	GGGACCTGTGTATACC-1	9830	2646	NA	NA	20931	3069	2	2	-0.085863	-0.0445115	G1	dDN3	0.0281227	0.510121	0.0204263
GGGACTCCACAGTGTT-1	SeuratProject	33016	4785	0.814363	0.0413133	new_leukemia	GGGACTCCACAGTGTT-1	33016	4785	NA	NA	22006	4588	1	1	-0.182643	0.491964	G2M	pDN3	-0.0845691	0.61614	0.0149518
GGGAGATAGTGTTGAA-1	SeuratProject	21457	3807	0.826625	0.0590483	new_leukemia	GGGAGATAGTGTTGAA-1	21457	3807	NA	NA	21448	3798	1	1	-0.20081	0.302439	G2M	pDN3	-0.0759272	0.533851	0.0092332
GGGAGATGTCTGTAAC-1	SeuratProject	27166	4735	0.82889	0.0385408	new_leukemia	GGGAGATGTCTGTAAC-1	27166	4735	NA	NA	22171	4713	0	0	0.160928	-0.129084	S	pDN3	-0.0453804	0.671168	0.174225
GGGAGTAAGGCAGGTT-1	SeuratProject	18079	3338	0.827658	0.0471818	new_leukemia	GGGAGTAAGGCAGGTT-1	18079	3338	NA	NA	20917	3327	2	2	-0.277487	-0.229958	G1	dDN3	-0.0134094	0.497506	0.09231
GGGAGTATCTAAGAAG-1	SeuratProject	18959	3662	0.83307	0.0389261	new_leukemia	GGGAGTATCTAAGAAG-1	18959	3662	NA	NA	20957	3657	2	2	-0.205563	-0.180103	G1	dDN3	-0.100032	0.61851	0.144539
GGGCCATGTGCATTTG-1	SeuratProject	30702	4585	0.815958	0.0489219	new_leukemia	GGGCCATGTGCATTTG-1	30702	4585	NA	NA	22049	4462	0	0	-0.035121	-0.0099282	G1	pDN3	-0.073553	0.701723	0.168673
GGGCCATGTTGTCCCT-1	SeuratProject	25760	4476	0.827689	0.0375776	new_leukemia	GGGCCATGTTGTCCCT-1	25760	4476	NA	NA	22153	4461	1	1	0.208638	0.283357	G2M	pDN3	-0.0961935	0.69442	0.0959375
GGGCTACTCCATGCAA-1	SeuratProject	12300	3060	0.852274	0.045935	new_leukemia	GGGCTACTCCATGCAA-1	12300	3060	NA	NA	20706	3253	3	3	-0.463453	-0.190035	G1	dDN3	0.0876234	0.277739	-0.132078
GGGCTCAAGTTACGAA-1	SeuratProject	10762	2719	0.851811	0.0536146	new_leukemia	GGGCTCAAGTTACGAA-1	10762	2719	NA	NA	20983	3088	3	3	-0.559068	-0.22642	G1	dDN3	-0.0392136	0.335297	-0.110878
GGGCTCATCAGTCATG-1	SeuratProject	23899	4299	0.829843	0.0485794	new_leukemia	GGGCTCATCAGTCATG-1	23899	4299	NA	NA	22014	4284	0	0	0.0449414	-0.0603345	S	pDN3	-0.163463	0.630621	0.194265
GGGTATTGTCTGGTTA-1	SeuratProject	15859	3259	0.836394	0.049814	new_leukemia	GGGTATTGTCTGGTTA-1	15859	3259	NA	NA	20822	3277	2	2	-0.474407	-0.223809	G1	dDN3	-0.0539865	0.500578	0.115896
GGGTCACGTAGGTGCA-1	SeuratProject	14527	3158	0.840765	0.0676671	new_leukemia	GGGTCACGTAGGTGCA-1	14527	3158	NA	NA	20796	3206	2	2	-0.442315	-0.150358	G1	dDN3	0.0828106	0.368344	-0.0432837
GGGTTTATCGCTCTAC-1	SeuratProject	22755	4134	0.829999	0.0492639	new_leukemia	GGGTTTATCGCTCTAC-1	22755	4134	NA	NA	21886	4117	2	2	-0.292391	-0.305647	G1	dDN3	-0.0935278	0.567121	0.114806
GGTAACTCACGAAAGC-1	SeuratProject	20789	3465	0.819787	0.026793	new_leukemia	GGTAACTCACGAAAGC-1	20789	3465	NA	NA	21226	3458	0	0	-0.286748	-0.0223681	G1	pDN3	-0.0381382	0.626878	0.169588
GGTCTGGTCATGCATG-1	SeuratProject	30963	5108	0.825736	0.042793	new_leukemia	GGTCTGGTCATGCATG-1	30963	5108	NA	NA	22168	4994	1	1	0.130818	0.180372	G2M	pDN3	-0.0456784	0.553722	0.0171632
GGTGATTGTCTTGGTA-1	SeuratProject	32860	4759	0.81421	0.0763847	new_leukemia	GGTGATTGTCTTGGTA-1	32860	4759	NA	NA	21984	4552	1	1	-0.0239258	0.132587	G2M	pDN3	-0.101371	0.649488	0.160989
GGTTCTCCAGTTTCAG-1	SeuratProject	14242	3185	0.843397	0.0501334	new_leukemia	GGTTCTCCAGTTTCAG-1	14242	3185	NA	NA	20850	3245	2	2	-0.497684	-0.201943	G1	dDN3	-0.0643921	0.499244	-0.0128954
GGTTGTAAGCTAATCC-1	SeuratProject	40147	5109	0.80552	0.0780382	new_leukemia	GGTTGTAAGCTAATCC-1	40147	5109	NA	NA	21918	4579	1	1	0.140741	0.154975	G2M	pDN3	-0.101407	0.758696	0.244306
GTAAGTCTCCAGTGCG-1	SeuratProject	29382	4576	0.819252	0.0289974	new_leukemia	GTAAGTCTCCAGTGCG-1	29382	4576	NA	NA	22102	4509	0	0	0.0324974	-0.166424	S	pDN3	-0.0757998	0.683891	0.18297
GTACAGTCAGAGGGTT-1	SeuratProject	25338	4520	0.830002	0.0484648	new_leukemia	GTACAGTCAGAGGGTT-1	25338	4520	NA	NA	22082	4507	0	0	0.16313	-0.0926075	S	pDN3	-0.133327	0.655711	0.196254
GTAGAAATCGGTAAGG-1	SeuratProject	37609	5163	0.811512	0.0471961	new_leukemia	GTAGAAATCGGTAAGG-1	37609	5163	NA	NA	21960	4814	1	1	0.00847111	0.336823	G2M	pDN3	-0.0977016	0.700527	0.0955611
GTAGGAGCACAACATC-1	SeuratProject	32397	4570	0.811421	0.0488008	new_leukemia	GTAGGAGCACAACATC-1	32397	4570	NA	NA	21973	4425	1	1	0.121592	0.167608	G2M	pDN3	-0.0804275	0.695621	0.139415
GTAGGTTCATCCGTGG-1	SeuratProject	13463	3433	0.856273	0.0848251	new_leukemia	GTAGGTTCATCCGTGG-1	13463	3433	NA	NA	20714	3503	1	1	0.179826	0.0631764	S	pDN3	-0.0706858	0.587272	0.165573
GTAGGTTGTATCGTGT-1	SeuratProject	12625	2829	0.841609	0.0569505	new_leukemia	GTAGGTTGTATCGTGT-1	12625	2829	NA	NA	20816	3014	2	2	-0.316395	-0.187613	G1	dDN3	0.0249556	0.372564	-0.0456592
GTAGTACCACAGTCAT-1	SeuratProject	30711	5062	0.825514	0.0440233	new_leukemia	GTAGTACCACAGTCAT-1	30711	5062	NA	NA	22158	4970	1	1	0.340152	0.188655	S	pDN3	-0.06608	0.670399	0.129798
GTCAAACCAGCATACT-1	SeuratProject	23575	4313	0.831291	0.0564581	new_leukemia	GTCAAACCAGCATACT-1	23575	4313	NA	NA	21991	4302	0	0	0.0346991	-0.0846511	S	pDN3	-0.0603068	0.573479	0.0831167
GTCAAACCATGACGTT-1	SeuratProject	27857	4658	0.825254	0.0458772	new_leukemia	GTCAAACCATGACGTT-1	27857	4658	NA	NA	22152	4622	0	0	0.121168	-0.0935735	S	pDN3	-0.102375	0.703596	0.274417
GTCAAGTCACTAACCA-1	SeuratProject	9094	2405	0.854085	0.052782	new_leukemia	GTCAAGTCACTAACCA-1	9094	2405	NA	NA	20867	2991	3	3	-0.515237	-0.192832	G1	dDN3	-0.089285	0.329144	-0.190721
GTCACGGCAGCCTATA-1	SeuratProject	24594	4492	0.831834	0.042856	new_leukemia	GTCACGGCAGCCTATA-1	24594	4492	NA	NA	22113	4478	1	1	0.205708	0.350035	G2M	pDN3	-0.0193096	0.547657	0.0549251
GTCACGGTCAGGAAGC-1	SeuratProject	30559	4886	0.822484	0.0371085	new_leukemia	GTCACGGTCAGGAAGC-1	30559	4886	NA	NA	22157	4795	0	0	-0.0393446	-0.133049	G1	pDN3	-0.0245838	0.639648	0.15194
GTCAGCGCAACCAGAG-1	SeuratProject	7885	2244	0.859942	0.0432467	new_leukemia	GTCAGCGCAACCAGAG-1	7885	2244	NA	NA	20664	3101	2	2	-0.456216	-0.192193	G1	dDN3	-0.0902384	0.188754	-0.170776
GTCATCCGTCGAATTC-1	SeuratProject	15998	3186	0.833299	0.0541318	new_leukemia	GTCATCCGTCGAATTC-1	15998	3186	NA	NA	20824	3196	0	0	-0.264346	-0.206699	G1	pDN3	-0.0288906	0.55678	0.0601176
GTCCCATCACCGCTGA-1	SeuratProject	19732	3822	0.834027	0.0518954	new_leukemia	GTCCCATCACCGCTGA-1	19732	3822	NA	NA	21002	3809	2	2	-0.157863	-0.144621	G1	dDN3	-0.0146683	0.502247	0.0286225
GTCCCATGTCTGTGCG-1	SeuratProject	31459	4567	0.813659	0.0590292	new_leukemia	GTCCCATGTCTGTGCG-1	31459	4567	NA	NA	22044	4425	1	1	0.202629	0.0192648	S	pDN3	-0.107228	0.671616	0.191421
GTCGTTCCAGGGTTGA-1	SeuratProject	25041	4310	0.826271	0.0414919	new_leukemia	GTCGTTCCAGGGTTGA-1	25041	4310	NA	NA	22061	4298	1	1	-0.326798	0.504464	G2M	pDN3	-0.0892676	0.569547	-0.0155662
GTGAGCCGTAGAGATT-1	SeuratProject	5917	2147	0.883283	0.0449552	new_leukemia	GTGAGCCGTAGAGATT-1	5917	2147	NA	NA	20070	3208	3	3	-0.422289	-0.140743	G1	dDN3	-0.0757557	0.190587	-0.170788
GTGAGTTCACAATGAA-1	SeuratProject	21279	3741	0.825561	0.0951643	new_leukemia	GTGAGTTCACAATGAA-1	21279	3741	NA	NA	21381	3734	2	2	-0.255403	-0.242635	G1	dDN3	-0.0570418	0.615452	0.109856
GTGCTTCGTAAGGCCA-1	SeuratProject	14834	3245	0.841764	0.057503	new_leukemia	GTGCTTCGTAAGGCCA-1	14834	3245	NA	NA	20870	3260	0	0	0.00611495	-0.146036	S	pDN3	-0.0671358	0.566406	0.104768
GTGCTTCGTATTCTCT-1	SeuratProject	25398	4353	0.826096	0.0589416	new_leukemia	GTGCTTCGTATTCTCT-1	25398	4353	NA	NA	22082	4343	1	1	0.137995	0.0885919	S	pDN3	-0.057974	0.57193	0.0213069
GTGGAGAAGCCAGTAG-1	SeuratProject	27997	4333	0.817787	0.0499339	new_leukemia	GTGGAGAAGCCAGTAG-1	27997	4333	NA	NA	22103	4302	1	1	0.21053	0.038566	S	pDN3	-0.0955438	0.630805	0.121748
GTGGGAAGTGCGACAA-1	SeuratProject	18719	3393	0.826393	0.0525135	new_leukemia	GTGGGAAGTGCGACAA-1	18719	3393	NA	NA	20981	3385	2	2	-0.264886	-0.17936	G1	dDN3	-0.0975876	0.589088	0.0243743
GTGGTTATCTGTCGTC-1	SeuratProject	24070	4093	0.824389	0.0381388	new_leukemia	GTGGTTATCTGTCGTC-1	24070	4093	NA	NA	22003	4088	1	1	0.275795	0.104285	S	pDN3	-0.0201726	0.635632	0.0969788
GTGTAACTCCATTTAC-1	SeuratProject	16195	3438	0.840101	0.0500772	new_leukemia	GTGTAACTCCATTTAC-1	16195	3438	NA	NA	20841	3442	2	2	-0.271699	-0.208349	G1	dDN3	-0.054177	0.543143	0.0798088
GTGTCCTCAAACTGCT-1	SeuratProject	31690	4847	0.818826	0.0724834	new_leukemia	GTGTCCTCAAACTGCT-1	31690	4847	NA	NA	22081	4719	0	0	0.100565	-0.0916645	S	pDN3	-0.0640528	0.710322	0.242817
GTGTTAGGTTTGCCGG-1	SeuratProject	22722	3960	0.825833	0.0441863	new_leukemia	GTGTTAGGTTTGCCGG-1	22722	3960	NA	NA	21864	3952	1	1	0.155483	0.177329	G2M	pDN3	-0.0472004	0.672118	0.0547878
GTGTTCCCACATGAAA-1	SeuratProject	16352	3237	0.833057	0.0584026	new_leukemia	GTGTTCCCACATGAAA-1	16352	3237	NA	NA	20863	3242	2	2	-0.481141	-0.218669	G1	dDN3	-0.0069079	0.483223	-0.0087841
GTTACCCTCTCCCTAG-1	SeuratProject	29703	4757	0.822155	0.0394236	new_leukemia	GTTACCCTCTCCCTAG-1	29703	4757	NA	NA	22110	4672	0	0	-0.188635	-0.0194334	G1	pDN3	-0.030482	0.608844	0.1304
GTTAGACAGTTGTACC-1	SeuratProject	27784	4487	0.82181	0.02685	new_leukemia	GTTAGACAGTTGTACC-1	27784	4487	NA	NA	22101	4451	0	0	-0.12342	-0.0512039	G1	pDN3	-0.0780069	0.653797	0.181263
GTTATGGGTAACACGG-1	SeuratProject	14265	3047	0.838624	0.0543288	new_leukemia	GTTATGGGTAACACGG-1	14265	3047	NA	NA	20841	3108	2	2	-0.440404	-0.242747	G1	dDN3	-0.0816982	0.390406	0.0068776
GTTCGCTTCGGTGCAC-1	SeuratProject	23851	4172	0.827033	0.0732464	new_leukemia	GTTCGCTTCGGTGCAC-1	23851	4172	NA	NA	22010	4163	0	0	0.00453949	-0.204937	S	pDN3	-0.0946205	0.625093	0.137029
GTTGTCCCAAGTGGGT-1	SeuratProject	26774	4275	0.820048	0.0504594	new_leukemia	GTTGTCCCAAGTGGGT-1	26774	4275	NA	NA	22102	4257	0	0	-0.185123	-0.246117	G1	pDN3	-0.0826692	0.650051	0.177744
GTTTACTGTAAGCTCT-1	SeuratProject	31894	4626	0.813819	0.0407287	new_leukemia	GTTTACTGTAAGCTCT-1	31894	4626	NA	NA	21998	4456	1	1	0.122794	0.215493	G2M	pDN3	-0.101276	0.723509	0.194902
GTTTACTGTACTCGTA-1	SeuratProject	22833	3717	0.819121	0.0451539	new_leukemia	GTTTACTGTACTCGTA-1	22833	3717	NA	NA	21866	3710	0	0	-0.407461	-0.0401678	G1	pDN3	-0.0812719	0.70862	0.223513
GTTTGGAGTCCTCCTA-1	SeuratProject	16634	3612	0.842869	0.0501984	new_leukemia	GTTTGGAGTCCTCCTA-1	16634	3612	NA	NA	20803	3604	2	2	-0.323444	-0.196611	G1	dDN3	-0.0168751	0.467724	-0.100258
TAACACGCAGTCTACA-1	SeuratProject	25516	4455	0.828002	0.0461671	new_leukemia	TAACACGCAGTCTACA-1	25516	4455	NA	NA	22110	4445	1	1	0.155149	0.058776	S	pDN3	-0.129807	0.631947	0.05234
TAACACGGTGCAGGAT-1	SeuratProject	14155	3088	0.840702	0.0346167	new_leukemia	TAACACGGTGCAGGAT-1	14155	3088	NA	NA	20883	3146	2	2	-0.141481	-0.186793	G1	dDN3	-0.0169198	0.553166	0.117009
TAACGACCAGATTAAG-1	SeuratProject	16301	3400	0.83839	0.0546592	new_leukemia	TAACGACCAGATTAAG-1	16301	3400	NA	NA	20846	3408	2	2	-0.379218	-0.260014	G1	dDN3	-0.0398241	0.504542	0.0308983
TAACTTCAGCCAGTAG-1	SeuratProject	22263	4170	0.832678	0.0409199	new_leukemia	TAACTTCAGCCAGTAG-1	22263	4170	NA	NA	21787	4156	0	0	-0.251272	-0.193219	G1	pDN3	-0.090123	0.583744	0.11754
TAACTTCGTCCTTAAG-1	SeuratProject	24379	4012	0.821369	0.0673941	new_leukemia	TAACTTCGTCCTTAAG-1	24379	4012	NA	NA	22024	3998	0	0	-0.121087	-0.174343	G1	pDN3	-0.0612493	0.630628	0.204307
TAAGTCGTCACAAGGG-1	SeuratProject	23779	3971	0.822381	0.035872	new_leukemia	TAAGTCGTCACAAGGG-1	23779	3971	NA	NA	21967	3957	0	0	0.131117	-0.104243	S	pDN3	-0.0628448	0.72784	0.239955
TACAACGAGCGGTAGT-1	SeuratProject	21637	3830	0.826537	0.0564311	new_leukemia	TACAACGAGCGGTAGT-1	21637	3830	NA	NA	21546	3817	1	1	0.205801	0.0468788	S	pDN3	-0.0694454	0.630973	0.0817786
TACAGGTGTTGAAGTA-1	SeuratProject	12004	2539	0.834614	0.0587304	new_leukemia	TACAGGTGTTGAAGTA-1	12004	2539	NA	NA	21023	2759	0	0	-0.47754	0.0590401	G2M	pDN3	-0.0463992	0.578812	0.0244452
TACCGAACAGCATTGT-1	SeuratProject	17776	3828	0.843085	0.0523177	new_leukemia	TACCGAACAGCATTGT-1	17776	3828	NA	NA	20814	3815	3	3	-0.15869	-0.172069	G1	dDN3	-0.072728	0.571583	-0.0281785
TACCGAAGTACAGAGC-1	SeuratProject	25839	4005	0.816495	0.0454352	new_leukemia	TACCGAAGTACAGAGC-1	25839	4005	NA	NA	22061	3998	0	0	0.128126	-0.157056	S	pDN3	0.00905522	0.689261	0.168635
TACCGAAGTCGTGATT-1	SeuratProject	22275	3877	0.825356	0.0477217	new_leukemia	TACCGAAGTCGTGATT-1	22275	3877	NA	NA	21772	3870	0	0	0.13028	-0.155608	S	pDN3	-0.0730718	0.620487	0.13001
TACCGGGAGCCAAGGT-1	SeuratProject	19975	3574	0.826221	0.0498123	new_leukemia	TACCGGGAGCCAAGGT-1	19975	3574	NA	NA	21072	3568	2	2	-0.321846	-0.203884	G1	dDN3	-0.0457027	0.583422	0.063469
TACCGGGTCCAGTACA-1	SeuratProject	8429	2406	0.861306	0.0409301	new_leukemia	TACCGGGTCCAGTACA-1	8429	2406	NA	NA	20728	3022	3	3	-0.456188	-0.198721	G1	dDN3	0.00124058	0.428778	0.0563579
TACGTCCTCTTGGGCG-1	SeuratProject	14002	3144	0.843541	0.0391373	new_leukemia	TACGTCCTCTTGGGCG-1	14002	3144	NA	NA	20828	3199	0	0	-0.141524	-0.203844	G1	pDN3	-0.0671147	0.686511	0.137761
TACTTACAGCACCGAA-1	SeuratProject	20530	3971	0.834549	0.0444715	new_leukemia	TACTTACAGCACCGAA-1	20530	3971	NA	NA	21118	3960	2	2	-0.453263	-0.188961	G1	dDN3	-0.0569081	0.457444	0.00879469
TACTTACCAGGACTTT-1	SeuratProject	34819	5267	0.8194	0.0399782	new_leukemia	TACTTACCAGGACTTT-1	34819	5267	NA	NA	22019	5021	1	1	0.120932	0.192031	G2M	pDN3	-0.0711797	0.639947	0.113673
TACTTACGTAACATAG-1	SeuratProject	30331	4527	0.815686	0.0380469	new_leukemia	TACTTACGTAACATAG-1	30331	4527	NA	NA	22094	4443	0	0	0.16875	-0.0597878	S	pDN3	-0.0724831	0.719851	0.214703
TAGACCATCCCGAATA-1	SeuratProject	30543	4571	0.816072	0.0711783	new_leukemia	TAGACCATCCCGAATA-1	30543	4571	NA	NA	22101	4435	1	1	0.00701182	0.537031	G2M	pDN3	-0.0527294	0.521302	-0.0215209
TAGACTGTCACAGAGG-1	SeuratProject	23444	4239	0.830031	0.0311807	new_leukemia	TAGACTGTCACAGAGG-1	23444	4239	NA	NA	21982	4228	0	0	-0.382505	0.104899	G2M	pDN3	-0.0446439	0.591183	0.0793638
TAGAGTCAGAGTCCGA-1	SeuratProject	19493	3758	0.833347	0.0445288	new_leukemia	TAGAGTCAGAGTCCGA-1	19493	3758	NA	NA	20996	3751	2	2	-0.476774	-0.209769	G1	dDN3	-0.015651	0.508126	0.0340295
TAGAGTCCAGCTACTA-1	SeuratProject	17144	3477	0.836351	0.0406556	new_leukemia	TAGAGTCCAGCTACTA-1	17144	3477	NA	NA	20848	3470	1	1	0.27944	0.00514214	S	pDN3	0.00523964	0.593274	0.089224
TAGATCGGTAAGTTAG-1	SeuratProject	7576	2165	0.859778	0.0550422	new_leukemia	TAGATCGGTAAGTTAG-1	7576	2165	NA	NA	20619	3003	2	2	-0.272729	-0.146961	G1	dDN3	0.0775363	0.309847	-0.0695533
TAGGAGGGTTCTATCT-1	SeuratProject	13681	3116	0.844656	0.0887362	new_leukemia	TAGGAGGGTTCTATCT-1	13681	3116	NA	NA	20736	3258	2	2	-0.399731	-0.137916	G1	dDN3	0.00844043	0.236189	-0.189258
TATACCTGTGTCTCCT-1	SeuratProject	32253	5032	0.821045	0.0360897	new_leukemia	TATACCTGTGTCTCCT-1	32253	5032	NA	NA	22025	4904	0	0	0.0479469	-0.0931045	S	pDN3	-0.0939976	0.651288	0.141436
TATCCTACACAGCGCT-1	SeuratProject	29420	4738	0.822531	0.0372536	new_leukemia	TATCCTACACAGCGCT-1	29420	4738	NA	NA	22121	4668	1	1	0.0189979	0.389315	G2M	pDN3	-0.073617	0.596531	0.0138032
TATCGCCTCGAGATAA-1	SeuratProject	12981	2846	0.839771	0.0442185	new_leukemia	TATCGCCTCGAGATAA-1	12981	2846	NA	NA	20814	3009	2	2	-0.436472	-0.190266	G1	dDN3	-0.0842262	0.394722	-0.124727
TATCTTGGTAAGATCA-1	SeuratProject	33493	4900	0.815521	0.0375004	new_leukemia	TATCTTGGTAAGATCA-1	33493	4900	NA	NA	21977	4736	1	1	0.0861771	0.301139	G2M	pDN3	-0.122499	0.686112	0.104263
TATTCCATCGGCGATC-1	SeuratProject	29483	4563	0.818703	0.04294	new_leukemia	TATTCCATCGGCGATC-1	29483	4563	NA	NA	22084	4496	0	0	0.115373	-0.0020541	S	pDN3	-0.129662	0.687389	0.0431701
TATTGCTCACTCGATA-1	SeuratProject	34847	5274	0.819464	0.0546962	new_leukemia	TATTGCTCACTCGATA-1	34847	5274	NA	NA	22107	5050	1	1	0.160465	0.178148	G2M	pDN3	-0.0984981	0.652591	0.0737344
TCAAGACGTATTGAGA-1	SeuratProject	17018	3136	0.826389	0.0456575	new_leukemia	TCAAGACGTATTGAGA-1	17018	3136	NA	NA	20916	3135	0	0	-0.36833	-0.239664	G1	pDN3	-0.0573553	0.59461	0.084166
TCAAGACTCTTCCGTG-1	SeuratProject	18501	3283	0.824024	0.0409167	new_leukemia	TCAAGACTCTTCCGTG-1	18501	3283	NA	NA	20989	3279	0	0	-0.0631663	-0.104019	G1	pDN3	-0.0818098	0.679056	0.182028
TCAAGTGGTTGTCCCT-1	SeuratProject	20680	3803	0.829587	0.0266441	new_leukemia	TCAAGTGGTTGTCCCT-1	20680	3803	NA	NA	21162	3788	0	0	-0.0147334	-0.122542	G1	pDN3	-0.115396	0.702752	0.164278
TCAATTCAGACTCCGC-1	SeuratProject	34867	5149	0.817126	0.0500473	new_leukemia	TCAATTCAGACTCCGC-1	34867	5149	NA	NA	21990	4885	0	0	0.156586	-0.140584	S	pDN3	-0.0952496	0.705328	0.230118
TCACAAGAGCTCCATA-1	SeuratProject	23079	4332	0.833488	0.0474024	new_leukemia	TCACAAGAGCTCCATA-1	23079	4332	NA	NA	21949	4319	1	1	-0.255288	0.631319	G2M	pDN3	-0.0459761	0.567591	-0.0118584
TCAGTTTCATTGCCGG-1	SeuratProject	38173	5316	0.813135	0.0315144	new_leukemia	TCAGTTTCATTGCCGG-1	38173	5316	NA	NA	22019	4980	1	1	0.177541	0.0798685	S	pDN3	-0.108666	0.709763	0.166914
TCATATCTCGACCACG-1	SeuratProject	19987	4141	0.841041	0.0454796	new_leukemia	TCATATCTCGACCACG-1	19987	4141	NA	NA	21013	4131	1	1	-0.0682577	0.494592	G2M	pDN3	-0.0604622	0.538985	-0.027219
TCATCCGAGCTTTCCC-1	SeuratProject	15169	3178	0.837644	0.03817	new_leukemia	TCATCCGAGCTTTCCC-1	15169	3178	NA	NA	20890	3197	2	2	-0.304982	-0.203922	G1	dDN3	-0.0543084	0.543103	0.11964
TCATGAGTCAAGGAGC-1	SeuratProject	22345	3891	0.825457	0.0398299	new_leukemia	TCATGAGTCAAGGAGC-1	22345	3891	NA	NA	21777	3877	0	0	-0.201978	-0.110226	G1	pDN3	-0.0669682	0.640276	0.155242
TCATGGATCCATACTT-1	SeuratProject	29347	4659	0.821095	0.0392204	new_leukemia	TCATGGATCCATACTT-1	29347	4659	NA	NA	22120	4615	0	0	0.128092	-0.0350906	S	pDN3	-0.144551	0.686103	0.181392
TCATTCACATCGGCCA-1	SeuratProject	11972	2889	0.848604	0.0597227	new_leukemia	TCATTCACATCGGCCA-1	11972	2889	NA	NA	20840	3130	2	2	-0.49301	-0.122551	G1	dDN3	-0.0466766	0.393606	-0.122392
TCATTTGCACAAGTGG-1	SeuratProject	26214	4517	0.827164	0.0370794	new_leukemia	TCATTTGCACAAGTGG-1	26214	4517	NA	NA	22116	4496	0	0	0.168963	-0.0242556	S	pDN3	-0.0211054	0.646202	0.181147
TCCACCAGTGCCGTAC-1	SeuratProject	12303	2638	0.836495	0.0542144	new_leukemia	TCCACCAGTGCCGTAC-1	12303	2638	NA	NA	20861	2885	2	2	-0.396465	-0.209824	G1	dDN3	-0.0713981	0.354895	-0.0817943
TCCAGAAAGGCACGAT-1	SeuratProject	11383	2474	0.836584	0.0450672	new_leukemia	TCCAGAAAGGCACGAT-1	11383	2474	NA	NA	20941	2882	2	2	-0.433261	-0.121789	G1	dDN3	-0.0795036	0.211355	-0.188042
TCCATCGCACAGTGAG-1	SeuratProject	9440	2589	0.858656	0.0471398	new_leukemia	TCCATCGCACAGTGAG-1	9440	2589	NA	NA	21035	3020	2	2	-0.311061	-0.184633	G1	dDN3	-0.140834	0.561111	-0.0006605
TCCCAGTCAGGAGACT-1	SeuratProject	28556	4220	0.813635	0.042688	new_leukemia	TCCCAGTCAGGAGACT-1	28556	4220	NA	NA	22038	4172	0	0	-0.162158	-0.20952	G1	pDN3	-0.115942	0.715333	0.157226
TCCCATGCAGCGATTT-1	SeuratProject	27891	4423	0.820098	0.033846	new_leukemia	TCCCATGCAGCGATTT-1	27891	4423	NA	NA	22110	4382	0	0	0.158511	-0.108674	S	pDN3	-0.0502194	0.756935	0.345822
TCCCATGGTCCAACGC-1	SeuratProject	20951	3726	0.826446	0.0382321	new_leukemia	TCCCATGGTCCAACGC-1	20951	3726	NA	NA	21257	3714	0	0	-0.127016	-0.0730428	G1	pDN3	-0.0539484	0.682262	0.115204
TCCGATCCAAGAATAC-1	SeuratProject	14065	2933	0.835872	0.0479204	new_leukemia	TCCGATCCAAGAATAC-1	14065	2933	NA	NA	20854	3017	2	2	-0.345278	-0.143095	G1	dDN3	-0.0479791	0.488736	0.00647411
TCCTAATGTCACATTG-1	SeuratProject	8407	2522	0.866766	0.0410372	new_leukemia	TCCTAATGTCACATTG-1	8407	2522	NA	NA	20660	3148	3	3	-0.458136	-0.147308	G1	dDN3	0.0208547	0.306663	-0.0678659
TCCTGCATCGCTGACG-1	SeuratProject	25209	4172	0.822515	0.0408584	new_leukemia	TCCTGCATCGCTGACG-1	25209	4172	NA	NA	22039	4151	0	0	-0.091322	-0.167574	G1	pDN3	-0.107787	0.658708	0.182132
TCCTTCTCAGAGCTAG-1	SeuratProject	19116	3709	0.833666	0.0478133	new_leukemia	TCCTTCTCAGAGCTAG-1	19116	3709	NA	NA	20973	3702	0	0	0.0847276	-0.0282578	S	pDN3	-0.075869	0.693043	0.16539
TCGAAGTGTGCGTTTA-1	SeuratProject	22030	3935	0.827753	0.0412165	new_leukemia	TCGAAGTGTGCGTTTA-1	22030	3935	NA	NA	21701	3920	0	0	0.116717	-0.0603763	S	pDN3	-0.0963532	0.703865	0.160688
TCGATTTGTAACAGGC-1	SeuratProject	19960	3758	0.831354	0.0242485	new_leukemia	TCGATTTGTAACAGGC-1	19960	3758	NA	NA	21051	3749	0	0	-0.445847	-0.0764036	G1	pDN3	-0.0672812	0.614499	0.103144
TCGCAGGGTCCCGGTA-1	SeuratProject	12777	2899	0.843129	0.0540815	new_leukemia	TCGCAGGGTCCCGGTA-1	12777	2899	NA	NA	20843	3029	0	0	-0.39057	-0.123478	G1	pDN3	-0.0645065	0.489674	0.112313
TCGGGTGGTCTTCTAT-1	SeuratProject	16107	2900	0.823006	0.0425281	new_leukemia	TCGGGTGGTCTTCTAT-1	16107	2900	NA	NA	20898	2910	2	2	-0.461757	-0.218172	G1	dDN3	-0.107493	0.510281	0.0267047
TCGGTCTAGCGCCTAC-1	SeuratProject	13706	2952	0.838818	0.0477893	new_leukemia	TCGGTCTAGCGCCTAC-1	13706	2952	NA	NA	20827	3067	2	2	-0.344092	-0.200592	G1	dDN3	-0.0295455	0.444359	0.0330311
TCGTCCACAAGCAGGT-1	SeuratProject	14026	3074	0.841032	0.036361	new_leukemia	TCGTCCACAAGCAGGT-1	14026	3074	NA	NA	20858	3125	0	0	-0.0299696	-0.111399	G1	pDN3	-0.0507414	0.639226	0.136998
TCGTGCTAGGAAGTAG-1	SeuratProject	8747	2443	0.859474	0.0768263	new_leukemia	TCGTGCTAGGAAGTAG-1	8747	2443	NA	NA	20845	2993	1	1	0.0531864	0.110744	G2M	pDN3	0.0197243	0.553991	0.17469
TCGTGCTAGGGCAACT-1	SeuratProject	16651	3449	0.83803	0.0401177	new_leukemia	TCGTGCTAGGGCAACT-1	16651	3449	NA	NA	20891	3443	0	0	0.181088	-0.0300893	S	pDN3	-0.0419091	0.718376	0.268803
TCGTGGGCAGGACAGT-1	SeuratProject	12973	2948	0.843543	0.0540353	new_leukemia	TCGTGGGCAGGACAGT-1	12973	2948	NA	NA	20901	3046	0	0	0.00736808	-0.162532	S	pDN3	-0.0836822	0.664391	0.230151
TCGTGGGTCGGCTGAC-1	SeuratProject	14022	3119	0.842579	0.0473542	new_leukemia	TCGTGGGTCGGCTGAC-1	14022	3119	NA	NA	20830	3155	0	0	-0.337906	-0.181177	G1	pDN3	-0.0244665	0.635032	0.0794623
TCTATACGTTAAGGGC-1	SeuratProject	29797	4409	0.814528	0.0442662	new_leukemia	TCTATACGTTAAGGGC-1	29797	4409	NA	NA	22030	4308	0	0	0.00521742	-0.176507	S	pDN3	-0.0776	0.652797	0.113665
TCTATCATCATGCTAG-1	SeuratProject	8564	2437	0.861209	0.0624708	new_leukemia	TCTATCATCATGCTAG-1	8564	2437	NA	NA	20768	3067	3	3	-0.416258	-0.112061	G1	dDN3	-0.0390718	0.320585	-0.170959
TCTGCCAAGTTCTACG-1	SeuratProject	27114	4630	0.826849	0.0631039	new_leukemia	TCTGCCAAGTTCTACG-1	27114	4630	NA	NA	22185	4600	1	1	0.20331	0.459044	G2M	pDN3	-0.0200209	0.622828	0.0635332
TCTGCCACATCATTGG-1	SeuratProject	28770	4508	0.819474	0.0412235	new_leukemia	TCTGCCACATCATTGG-1	28770	4508	NA	NA	22086	4463	0	0	-0.125823	-0.145076	G1	pDN3	-0.0148667	0.652053	0.126585
TCTGCCAGTGTGACCC-1	SeuratProject	8805	2696	0.869697	0.0780239	new_leukemia	TCTGCCAGTGTGACCC-1	8805	2696	NA	NA	20735	3249	3	3	0.114202	-0.112134	S	dDN3	-0.0311487	0.47494	0.0940588
TCTGGCTCACACGGTC-1	SeuratProject	18584	3858	0.840067	0.0499354	new_leukemia	TCTGGCTCACACGGTC-1	18584	3858	NA	NA	20841	3850	2	2	-0.505948	-0.231544	G1	dDN3	-0.0431561	0.360994	-0.134487
TCTGTCGGTTATTCTC-1	SeuratProject	7222	2277	0.870086	0.0422321	new_leukemia	TCTGTCGGTTATTCTC-1	7222	2277	NA	NA	20491	3107	3	3	-0.438248	-0.154466	G1	dDN3	-0.0094498	0.360644	-0.0464934
TCTTAGTTCCCAATAG-1	SeuratProject	25050	4386	0.827967	0.0491417	new_leukemia	TCTTAGTTCCCAATAG-1	25050	4386	NA	NA	22109	4374	0	0	-0.0540422	-0.0985274	G1	pDN3	-0.0719054	0.616638	0.176823
TCTTGCGCACAGTGAG-1	SeuratProject	29505	4476	0.816773	0.0366718	new_leukemia	TCTTGCGCACAGTGAG-1	29505	4476	NA	NA	22100	4424	1	1	-0.11245	0.37223	G2M	pDN3	-0.0490236	0.720119	0.194531
TGAATGCGTTGCCGAC-1	SeuratProject	19821	3874	0.835014	0.0463145	new_leukemia	TGAATGCGTTGCCGAC-1	19821	3874	NA	NA	21023	3863	1	1	0.211519	0.479017	G2M	pDN3	-0.110726	0.683562	0.0794821
TGACAGTTCGCTTGAA-1	SeuratProject	5918	1882	0.868099	0.0523826	new_leukemia	TGACAGTTCGCTTGAA-1	5918	1882	NA	NA	20298	3005	3	3	-0.352731	-0.241626	G1	dDN3	0.121398	0.33835	0.00194025
TGACCCTAGAACTCCT-1	SeuratProject	15649	3517	0.845437	0.0506742	new_leukemia	TGACCCTAGAACTCCT-1	15649	3517	NA	NA	20773	3516	0	0	-0.0492703	-0.0628854	G1	pDN3	-0.0289642	0.540152	0.0185468
TGACCCTTCTGAGCAT-1	SeuratProject	33005	4738	0.81344	0.0368429	new_leukemia	TGACCCTTCTGAGCAT-1	33005	4738	NA	NA	21935	4573	1	1	0.0926493	0.192329	G2M	pDN3	-0.091334	0.692389	0.172067
TGACTCCTCCTAACAG-1	SeuratProject	21361	3850	0.828123	0.0744815	new_leukemia	TGACTCCTCCTAACAG-1	21361	3850	NA	NA	21416	3845	0	0	0.0229615	-0.0820588	S	pDN3	-0.0590462	0.557808	0.134882
TGACTCCTCTGAGAAA-1	SeuratProject	20747	3601	0.823827	0.0385116	new_leukemia	TGACTCCTCTGAGAAA-1	20747	3601	NA	NA	21217	3597	0	0	-0.251283	-0.168351	G1	pDN3	-0.0944931	0.67323	0.178386
TGAGCGCCAGGAAGTC-1	SeuratProject	24625	4179	0.824587	0.0751675	new_leukemia	TGAGCGCCAGGAAGTC-1	24625	4179	NA	NA	22023	4173	0	0	-0.0293348	-0.106762	G1	pDN3	-0.0645901	0.696069	0.241118
TGAGGAGGTACTGACT-1	SeuratProject	32418	4732	0.814724	0.0331606	new_leukemia	TGAGGAGGTACTGACT-1	32418	4732	NA	NA	21996	4587	1	1	0.171073	0.0874308	S	pDN3	-0.0518092	0.727306	0.16718
TGAGGGATCATTGTTC-1	SeuratProject	16057	3241	0.83475	0.0490752	new_leukemia	TGAGGGATCATTGTTC-1	16057	3241	NA	NA	20816	3256	2	2	-0.46526	-0.24849	G1	dDN3	-0.0902635	0.4437	0.0334863
TGAGGTTCAATTGAAG-1	SeuratProject	27006	4439	0.823044	0.0440643	new_leukemia	TGAGGTTCAATTGAAG-1	27006	4439	NA	NA	22121	4413	1	1	0.159805	0.027282	S	pDN3	-0.109989	0.598726	0.0903408
TGATGCAGTGTGCTTA-1	SeuratProject	22819	4144	0.830008	0.0393093	new_leukemia	TGATGCAGTGTGCTTA-1	22819	4144	NA	NA	21883	4135	0	0	-0.207018	-0.204258	G1	pDN3	-0.0724281	0.628749	0.106684
TGATTCTGTTGTGGCC-1	SeuratProject	12848	3241	0.854422	0.0410959	new_leukemia	TGATTCTGTTGTGGCC-1	12848	3241	NA	NA	20759	3335	3	3	0.0366313	-0.160993	S	dDN3	-0.0591134	0.546739	0.106131
TGCACGGTCAAAGCCT-1	SeuratProject	20570	3970	0.83436	0.0507535	new_leukemia	TGCACGGTCAAAGCCT-1	20570	3970	NA	NA	21136	3964	0	0	-0.0225794	-0.150481	G1	pDN3	-0.0720303	0.621726	0.123852
TGCAGGCTCGCAACAT-1	SeuratProject	27745	4594	0.824227	0.0484051	new_leukemia	TGCAGGCTCGCAACAT-1	27745	4594	NA	NA	22151	4566	1	1	0.202399	0.0357572	S	pDN3	-0.113911	0.677982	0.197505
TGCATCCTCCGTCACT-1	SeuratProject	26604	4483	0.825223	0.0442039	new_leukemia	TGCATCCTCCGTCACT-1	26604	4483	NA	NA	22115	4462	1	1	0.286436	0.0379292	S	pDN3	-0.0850484	0.694462	0.179378
TGCATGAAGCTGCCAC-1	SeuratProject	19986	3671	0.82888	0.070049	new_leukemia	TGCATGAAGCTGCCAC-1	19986	3671	NA	NA	21072	3665	0	0	0.101259	-0.127348	S	pDN3	-0.151137	0.595374	0.159395
TGCGATAAGTAACAGT-1	SeuratProject	29156	4456	0.817283	0.0392029	new_leukemia	TGCGATAAGTAACAGT-1	29156	4456	NA	NA	22047	4391	1	1	0.122385	-0.0136184	S	pDN3	-0.0696377	0.738136	0.214699
TGCGATATCGCCTTGT-1	SeuratProject	1566	1069	0.948099	0.0472542	new_leukemia	TGCGATATCGCCTTGT-1	1566	1069	NA	NA	19048	3603	3	3	-0.0872008	0.107116	G2M	dDN3	0.0733815	0.360557	0.0513697
TGCTCGTAGAAGCCTG-1	SeuratProject	4831	1832	0.885693	0.0525771	new_leukemia	TGCTCGTAGAAGCCTG-1	4831	1832	NA	NA	19931	3218	3	3	-0.354275	-0.119124	G1	dDN3	0.0669562	0.271776	-0.14134
TGCTGAACACAAAGTA-1	SeuratProject	33694	5033	0.817622	0.03882	new_leukemia	TGCTGAACACAAAGTA-1	33694	5033	NA	NA	22001	4867	1	1	0.0913255	0.367513	G2M	pDN3	-0.0439837	0.653135	0.0321174
TGCTGAACACCAACAT-1	SeuratProject	25840	4423	0.826264	0.0489938	new_leukemia	TGCTGAACACCAACAT-1	25840	4423	NA	NA	22115	4412	0	0	0.195708	-0.0365745	S	pDN3	-0.0649644	0.68948	0.169124
TGCTGAATCTGTTGGA-1	SeuratProject	26764	4386	0.822592	0.039045	new_leukemia	TGCTGAATCTGTTGGA-1	26764	4386	NA	NA	22118	4361	0	0	-0.0164498	-0.147131	G1	pDN3	-0.0919577	0.646424	0.13543
TGCTTCGAGGAATCGC-1	SeuratProject	26353	4250	0.820748	0.0365423	new_leukemia	TGCTTCGAGGAATCGC-1	26353	4250	NA	NA	22075	4230	0	0	-0.0869473	-0.19897	G1	pDN3	-0.0521093	0.709215	0.252
TGCTTCGGTTACCTGA-1	SeuratProject	9834	2538	0.852673	0.0396583	new_leukemia	TGCTTCGGTTACCTGA-1	9834	2538	NA	NA	20896	3036	2	2	-0.47932	-0.211512	G1	dDN3	-0.0497953	0.323778	-0.186004
TGGAACTAGATACAGT-1	SeuratProject	7309	2203	0.865201	0.0396771	new_leukemia	TGGAACTAGATACAGT-1	7309	2203	NA	NA	20471	3096	2	2	-0.525444	-0.224932	G1	dDN3	-0.025842	0.169598	-0.173052
TGGAGGACAAAGGCAC-1	SeuratProject	16735	3625	0.842714	0.0533612	new_leukemia	TGGAGGACAAAGGCAC-1	16735	3625	NA	NA	20837	3626	2	2	-0.170591	-0.182199	G1	dDN3	-0.0811593	0.557422	0.103258
TGGGAGAAGCTTGTTG-1	SeuratProject	19133	3524	0.828402	0.0570219	new_leukemia	TGGGAGAAGCTTGTTG-1	19133	3524	NA	NA	20967	3516	2	2	-0.42705	-0.21277	G1	dDN3	-0.0107334	0.49865	-0.0294538
TGGGATTTCTACTGAG-1	SeuratProject	12399	2748	0.84014	0.0556497	new_leukemia	TGGGATTTCTACTGAG-1	12399	2748	NA	NA	20830	2976	2	2	-0.461946	-0.237534	G1	dDN3	0.0136665	0.305558	-0.110181
TGGGCGTCATAATGAG-1	SeuratProject	15598	3313	0.839533	0.0494935	new_leukemia	TGGGCGTCATAATGAG-1	15598	3313	NA	NA	20847	3322	2	2	-0.157554	-0.212054	G1	dDN3	0.0189381	0.57577	-0.0280821
TGGGCTGTCTTACGGA-1	SeuratProject	15583	3277	0.838485	0.0443432	new_leukemia	TGGGCTGTCTTACGGA-1	15583	3277	NA	NA	20776	3309	2	2	-0.475146	-0.16915	G1	dDN3	0.0172032	0.41315	0.0253931
TGGGTTACAGAGGCTA-1	SeuratProject	35817	5021	0.81263	0.0384175	new_leukemia	TGGGTTACAGAGGCTA-1	35817	5021	NA	NA	21986	4743	0	0	0.12969	0.0227847	S	pDN3	-0.106192	0.713545	0.272787
TGGTACAAGATGAAGG-1	SeuratProject	15590	3577	0.84752	0.0383579	new_leukemia	TGGTACAAGATGAAGG-1	15590	3577	NA	NA	20754	3585	2	2	-0.360108	-0.253018	G1	dDN3	0.0809453	0.568282	0.224101
TGGTGATAGCAAGTGC-1	SeuratProject	20613	3591	0.824084	0.0530248	new_leukemia	TGGTGATAGCAAGTGC-1	20613	3591	NA	NA	21168	3580	2	2	-0.448867	-0.221634	G1	dDN3	-0.0335863	0.449294	-0.0175023
TGTAGACGTGCTTCAA-1	SeuratProject	11037	2813	0.853153	0.0429464	new_leukemia	TGTAGACGTGCTTCAA-1	11037	2813	NA	NA	20975	3059	3	3	-0.374979	-0.201676	G1	dDN3	-0.011423	0.547965	-0.0008492
TGTCAGACATACCGTA-1	SeuratProject	24456	4055	0.822168	0.0454285	new_leukemia	TGTCAGACATACCGTA-1	24456	4055	NA	NA	22026	4046	0	0	0.13474	-0.141744	S	pDN3	-0.0652319	0.646213	0.214167
TGTCAGAGTTCCGTTC-1	SeuratProject	27837	4342	0.818447	0.0499335	new_leukemia	TGTCAGAGTTCCGTTC-1	27837	4342	NA	NA	22058	4313	1	1	0.14736	-0.0140447	S	pDN3	-0.104694	0.70984	0.23177
TGTCCACCAGACCATT-1	SeuratProject	37513	5330	0.814731	0.0409192	new_leukemia	TGTCCACCAGACCATT-1	37513	5330	NA	NA	21947	4969	0	0	0.163682	-0.0328181	S	pDN3	-0.0225943	0.722744	0.267094
TGTGCGGCACTGTTCC-1	SeuratProject	10902	2707	0.850151	0.0779674	new_leukemia	TGTGCGGCACTGTTCC-1	10902	2707	NA	NA	20918	3069	3	3	-0.37691	-0.150701	G1	dDN3	-0.012672	0.362375	-0.0687709
TGTGTGACACTATCGA-1	SeuratProject	23070	4162	0.829535	0.0509319	new_leukemia	TGTGTGACACTATCGA-1	23070	4162	NA	NA	21933	4154	2	2	-0.155802	-0.137151	G1	dDN3	-0.0933669	0.586758	0.0317044
TGTGTGATCCCTGTTG-1	SeuratProject	29175	4625	0.820852	0.0353385	new_leukemia	TGTGTGATCCCTGTTG-1	29175	4625	NA	NA	22124	4562	1	1	0.0781782	0.135553	G2M	pDN3	-0.104177	0.716482	0.141115
TGTTCCGCACAGTGAG-1	SeuratProject	7368	2189	0.863704	0.0761401	new_leukemia	TGTTCCGCACAGTGAG-1	7368	2189	NA	NA	20526	3069	3	3	-0.38437	-0.134685	G1	dDN3	-0.105274	0.261266	-0.161554
TGTTGAGTCCACGTCT-1	SeuratProject	25004	4486	0.830344	0.050112	new_leukemia	TGTTGAGTCCACGTCT-1	25004	4486	NA	NA	22105	4475	0	0	0.196031	0.0735246	S	pDN3	-0.0666404	0.653202	0.137832
TGTTTGTAGAAGCTCG-1	SeuratProject	8450	2204	0.851371	0.0579882	new_leukemia	TGTTTGTAGAAGCTCG-1	8450	2204	NA	NA	20798	2823	2	2	-0.46038	-0.182353	G1	dDN3	-0.038431	0.506584	-0.0468673
TTAATCCCAGAGATGC-1	SeuratProject	18111	3440	0.830579	0.0511844	new_leukemia	TTAATCCCAGAGATGC-1	18111	3440	NA	NA	20927	3432	0	0	0.130567	-0.113334	S	pDN3	-0.122326	0.670411	0.152772
TTACAGGAGGAGTATT-1	SeuratProject	14043	3078	0.841061	0.063804	new_leukemia	TTACAGGAGGAGTATT-1	14043	3078	NA	NA	20809	3165	2	2	-0.535048	-0.292724	G1	dDN3	-0.0344102	0.444032	-0.0137043
TTACAGGCACCTCAGG-1	SeuratProject	13504	3024	0.842662	0.0723489	new_leukemia	TTACAGGCACCTCAGG-1	13504	3024	NA	NA	20777	3133	2	2	-0.445221	-0.204384	G1	dDN3	-0.0465275	0.365954	-0.073535
TTACCGCCACACCTTC-1	SeuratProject	32487	5154	0.82278	0.0516514	new_leukemia	TTACCGCCACACCTTC-1	32487	5154	NA	NA	22120	4954	2	2	0.012038	-0.0851924	S	dDN3	-0.0052194	0.487319	-0.0343683
TTCAGGAAGCGATGAC-1	SeuratProject	32211	4455	0.809415	0.0470957	new_leukemia	TTCAGGAAGCGATGAC-1	32211	4455	NA	NA	21961	4268	1	1	0.0301688	-0.0458937	S	pDN3	-0.10126	0.704135	0.181567
TTCGGTCAGCATGAAT-1	SeuratProject	15470	3147	0.834922	0.0409825	new_leukemia	TTCGGTCAGCATGAAT-1	15470	3147	NA	NA	20854	3160	2	2	-0.451314	-0.179141	G1	dDN3	-0.0584319	0.550083	0.128745
TTCTCTCAGTAATACG-1	SeuratProject	16194	3909	0.853353	0.058355	new_leukemia	TTCTCTCAGTAATACG-1	16194	3909	NA	NA	20676	3905	1	1	-0.10901	0.493384	G2M	pDN3	-0.0701593	0.490637	0.0867813
TTCTTGAGTAGTTACC-1	SeuratProject	21637	4003	0.830962	0.0331839	new_leukemia	TTCTTGAGTAGTTACC-1	21637	4003	NA	NA	21564	3992	1	1	0.228424	0.219328	S	pDN3	-0.119623	0.678058	0.0851687
TTCTTGAGTCGAACGA-1	SeuratProject	24349	4416	0.830969	0.0475995	new_leukemia	TTCTTGAGTCGAACGA-1	24349	4416	NA	NA	22041	4397	1	1	0.340248	0.0414484	S	pDN3	-0.0636346	0.648513	0.132292
TTGAGTGGTCAGTCCG-1	SeuratProject	21765	4115	0.833234	0.045348	new_leukemia	TTGAGTGGTCAGTCCG-1	21765	4115	NA	NA	21626	4109	0	0	0.0522113	-0.0941132	S	pDN3	-0.0802704	0.705351	0.234587
TTGATGGTCGCACGAC-1	SeuratProject	24814	4140	0.823038	0.0359071	new_leukemia	TTGATGGTCGCACGAC-1	24814	4140	NA	NA	22049	4132	0	0	-0.013608	-0.150204	G1	pDN3	-0.102709	0.659906	0.17745
TTGCATTGTAGCGAGT-1	SeuratProject	10928	2530	0.842661	0.0602123	new_leukemia	TTGCATTGTAGCGAGT-1	10928	2530	NA	NA	21029	2830	0	0	0.178298	0.0304296	S	pDN3	-0.0656459	0.552569	0.0291453
TTGCGTCTCGCCTATC-1	SeuratProject	5071	1709	0.872513	0.0382567	new_leukemia	TTGCGTCTCGCCTATC-1	5071	1709	NA	NA	20251	3004	3	3	-0.45228	-0.212087	G1	dDN3	-0.0731879	0.324036	-0.0703965
TTGGGATCAATGAAAC-1	SeuratProject	19602	3650	0.829926	0.0578002	new_leukemia	TTGGGATCAATGAAAC-1	19602	3650	NA	NA	21011	3640	0	0	0.17588	-0.0120894	S	pDN3	-0.11943	0.671871	0.217785
TTGGGCGAGCAGCAGT-1	SeuratProject	12091	3033	0.852885	0.0578943	new_leukemia	TTGGGCGAGCAGCAGT-1	12091	3033	NA	NA	20827	3204	2	2	-0.308795	-0.165181	G1	dDN3	-0.0129435	0.427666	0.0113335
TTGGGCGCACATAACC-1	SeuratProject	30177	4515	0.815831	0.0355237	new_leukemia	TTGGGCGCACATAACC-1	30177	4515	NA	NA	22094	4430	0	0	0.148296	-0.0967699	S	pDN3	-0.0277907	0.718835	0.223543
TTGGGTAAGGTAACTA-1	SeuratProject	28956	4524	0.819305	0.0450338	new_leukemia	TTGGGTAAGGTAACTA-1	28956	4524	NA	NA	22103	4467	0	0	0.0841946	-0.038606	S	pDN3	-0.0879974	0.641651	0.175969
TTGTGTTCACATAGCT-1	SeuratProject	23949	4309	0.829901	0.0443442	new_leukemia	TTGTGTTCACATAGCT-1	23949	4309	NA	NA	22010	4299	0	0	0.0383558	-0.19357	S	pDN3	-0.0463114	0.619604	0.0969951
TTGTTTGGTACAATAG-1	SeuratProject	13752	3009	0.84053	0.0400669	new_leukemia	TTGTTTGGTACAATAG-1	13752	3009	NA	NA	20868	3105	2	2	-0.492705	-0.222225	G1	dDN3	-0.0334402	0.536783	0.191482
TTTACGTAGACGCATG-1	SeuratProject	6987	2019	0.859752	0.0606841	new_leukemia	TTTACGTAGACGCATG-1	6987	2019	NA	NA	20512	2983	3	3	-0.344289	-0.107679	G1	dDN3	-0.058034	0.311348	-0.155842
TTTAGTCCACAGTCGC-1	SeuratProject	18252	3595	0.834414	0.057254	new_leukemia	TTTAGTCCACAGTCGC-1	18252	3595	NA	NA	20844	3579	2	2	-0.434883	-0.182099	G1	dDN3	0.0150238	0.409668	-0.0956604
TTTAGTCTCCTAGCGG-1	SeuratProject	10099	2700	0.856924	0.0690167	new_leukemia	TTTAGTCTCCTAGCGG-1	10099	2700	NA	NA	20857	3145	3	3	-0.544653	-0.224678	G1	dDN3	0.00848584	0.346684	-0.059689
TTTCCTCAGGCCTAGA-1	SeuratProject	17680	3708	0.840295	0.0470023	new_leukemia	TTTCCTCAGGCCTAGA-1	17680	3708	NA	NA	20877	3703	0	0	-0.0897947	-0.0703263	G1	pDN3	0.00377056	0.625022	0.144843
TTTGGAGAGTGCAGCA-1	SeuratProject	21187	4059	0.83411	0.0527682	new_leukemia	TTTGGAGAGTGCAGCA-1	21187	4059	NA	NA	21321	4053	1	1	0.12364	0.235493	G2M	pDN3	-0.10404	0.677152	0.133298
TTTGGAGCAAGCTGCC-1	SeuratProject	12826	3447	0.861091	0.0775768	new_leukemia	TTTGGAGCAAGCTGCC-1	12826	3447	NA	NA	20589	3583	1	1	0.201875	0.440362	G2M	pDN3	0.0351684	0.565923	0.0897454
TTTGGAGGTACCTGTA-1	SeuratProject	21605	3971	0.830281	0.048461	new_leukemia	TTTGGAGGTACCTGTA-1	21605	3971	NA	NA	21555	3963	1	1	0.154904	0.148135	S	pDN3	-0.0085831	0.657076	0.159026
TTTGGAGGTCGGTGTC-1	SeuratProject	18134	3400	0.829279	0.0557516	new_leukemia	TTTGGAGGTCGGTGTC-1	18134	3400	NA	NA	20936	3391	1	1	-0.344602	0.579281	G2M	pDN3	-0.077908	0.572943	-0.0279589
TTTGGTTTCGCACGGT-1	SeuratProject	11988	2771	0.844043	0.0737404	new_leukemia	TTTGGTTTCGCACGGT-1	11988	2771	NA	NA	20800	3061	2	2	-0.479372	-0.185747	G1	dDN3	-0.0430761	0.360831	-0.0709254
AAACCCATCTTCGTGC-1	T_ALL	3663	1767	0.911163	0.0521431	old_leukemia	AAACCCATCTTCGTGC-1	3663	1767	tumor	5.21431	14658	2954	3	3	-0.55106	-0.276507	G1	dDN3	0.0933917	0.373382	0.202267
AAAGAACGTGGTTCTA-1	T_ALL	2768	1428	0.916495	0.0513006	old_leukemia	AAAGAACGTGGTTCTA-1	2768	1428	tumor	5.13006	14715	2999	3	3	-0.289936	-0.123571	G1	dDN3	0.0991545	0.316403	-0.115393
AAAGTCCAGCGATGGT-1	T_ALL	30269	5213	0.829522	0.0443028	old_leukemia	AAAGTCCAGCGATGGT-1	30269	5213	tumor	4.43028	16474	4641	1	1	0.190465	0.509867	G2M	pDN3	-0.0428699	0.619058	0.00689031
AAATGGAAGTAGACCG-1	T_ALL	25056	4648	0.833676	0.0482519	old_leukemia	AAATGGAAGTAGACCG-1	25056	4648	tumor	4.82519	16476	4451	1	1	0.164731	0.131349	S	pDN3	-0.0308346	0.714625	0.194432
AACAAAGTCCATTTCA-1	T_ALL	3356	1650	0.912549	0.0512515	old_leukemia	AACAAAGTCCATTTCA-1	3356	1650	tumor	5.12515	14595	3003	3	3	-0.483581	-0.161971	G1	dDN3	-0.0205458	0.152761	-0.142103
AACCCAAGTAGTTACC-1	T_ALL	8088	2896	0.88586	0.0493323	old_leukemia	AACCCAAGTAGTTACC-1	8088	2896	tumor	4.93323	15329	3098	3	3	-0.495145	-0.233447	G1	dDN3	-0.0012009	0.348784	-0.0271548
AACGAAAAGATCCTAC-1	T_ALL	2465	1318	0.919836	0.0511156	old_leukemia	AACGAAAAGATCCTAC-1	2465	1318	tumor	5.11156	14640	3053	3	3	-0.413644	-0.17236	G1	dDN3	0.0371175	0.232755	-0.200489
AACGGGACACGCCACA-1	T_ALL	20484	4414	0.845391	0.0765476	old_leukemia	AACGGGACACGCCACA-1	20484	4414	tumor	7.65475	16706	4396	1	1	0.167182	0.667661	G2M	pDN3	-0.0823775	0.548912	-0.180909
AACGTCAAGTATGGAT-1	T_ALL	36583	5348	0.816998	0.0427794	old_leukemia	AACGTCAAGTATGGAT-1	36583	5348	tumor	4.27794	16148	4136	1	1	0.262788	0.389425	G2M	pDN3	-0.0499048	0.736866	0.114179
AAGCATCCAGGACAGT-1	T_ALL	16652	3657	0.844049	0.0555489	old_leukemia	AAGCATCCAGGACAGT-1	16652	3657	tumor	5.55489	16250	3641	2	2	-0.552285	-0.250978	G1	dDN3	-0.0879054	0.270458	-0.214556
AAGCCATCAGCCCACA-1	T_ALL	27375	5134	0.836187	0.047379	old_leukemia	AAGCCATCAGCCCACA-1	27375	5134	tumor	4.7379	16473	4741	0	0	0.228077	-0.0781343	S	pDN3	-0.0258151	0.512973	0.00768538
AAGCGAGGTAACCCGC-1	T_ALL	11640	3405	0.868706	0.0556701	old_leukemia	AAGCGAGGTAACCCGC-1	11640	3405	tumor	5.56701	15304	3398	0	0	0.198595	-0.145772	S	pDN3	-0.0158562	0.660583	0.213526
AAGTACCTCCACGTCT-1	T_ALL	18894	4239	0.84822	0.039801	old_leukemia	AAGTACCTCCACGTCT-1	18894	4239	tumor	3.9801	16636	4233	0	0	0.05197	-0.243414	S	pDN3	-0.0377028	0.745807	0.226041
AAGTCGTGTTGGGCCT-1	T_ALL	1730	916	0.914717	0.0705202	old_leukemia	AAGTCGTGTTGGGCCT-1	1730	916	tumor	7.05202	14881	3073	0	0	0.193296	-0.189292	S	pDN3	-0.0882732	0.324554	0.0877468
AATCGACCAGTTGTCA-1	T_ALL	36194	5454	0.8197	0.0532685	old_leukemia	AATCGACCAGTTGTCA-1	36194	5454	tumor	5.32685	16310	4339	1	1	0.134788	0.379566	G2M	pDN3	-0.0356236	0.667697	0.078726
AATGAAGAGACTTCAC-1	T_ALL	851	545	0.933946	0.0775558	old_leukemia	AATGAAGAGACTTCAC-1	851	545	tumor	7.75558	14382	3354	3	3	-0.132557	-0.114248	G1	dDN3	0.0907673	0.137954	0.0214407
AATGAAGTCATGACAC-1	T_ALL	23523	4566	0.837136	0.0545424	old_leukemia	AATGAAGTCATGACAC-1	23523	4566	tumor	5.45424	16577	4457	1	1	0.318006	0.156952	S	pDN3	-0.0762422	0.633252	0.0715549
AATGACCAGTCCTGTA-1	T_ALL	25275	5008	0.840319	0.0420969	old_leukemia	AATGACCAGTCCTGTA-1	25275	5008	tumor	4.20969	16591	4780	1	1	-0.470114	0.922933	G2M	pDN3	-0.0557709	0.442461	-0.0569986
AATGGCTTCTCACTCG-1	T_ALL	25185	4755	0.835499	0.0525313	old_leukemia	AATGGCTTCTCACTCG-1	25185	4755	tumor	5.25313	16511	4551	0	0	0.123242	-0.066452	S	pDN3	-0.0232814	0.63099	0.0768761
AATTCCTTCCCTCAAC-1	T_ALL	21860	4501	0.841844	0.0403019	old_leukemia	AATTCCTTCCCTCAAC-1	21860	4501	tumor	4.03019	16615	4411	2	2	-0.419561	-0.238708	G1	dDN3	0.0138737	0.490464	-0.0123041
AATTTCCCAATAGAGT-1	T_ALL	5469	2064	0.886782	0.0585116	old_leukemia	AATTTCCCAATAGAGT-1	5469	2064	tumor	5.85116	15199	2798	3	3	-0.398505	-0.29625	G1	dDN3	0.0783648	0.222481	-0.240367
ACACCAAAGATAGGGA-1	T_ALL	1170	544	0.891601	0.0153846	old_leukemia	ACACCAAAGATAGGGA-1	1170	544	tumor	1.53846	15173	3170	2	2	-0.1675	-0.141548	G1	dDN3	0.0281324	0.335536	0.0546526
ACACGCGGTAGGCAGT-1	T_ALL	22278	4417	0.83837	0.0607774	old_leukemia	ACACGCGGTAGGCAGT-1	22278	4417	tumor	6.07774	16570	4293	2	2	-0.0032357	-0.136861	G1	dDN3	-0.0192917	0.503029	0.0157414
ACACTGAGTTGTCTAG-1	T_ALL	14318	3550	0.854266	0.0660008	old_leukemia	ACACTGAGTTGTCTAG-1	14318	3550	tumor	6.60008	15484	3534	2	2	-0.359919	-0.256452	G1	dDN3	0.034367	0.501229	0.0786962
ACATCCCAGAGCCCAA-1	T_ALL	17222	3592	0.839298	0.0681686	old_leukemia	ACATCCCAGAGCCCAA-1	17222	3592	tumor	6.81686	16380	3574	2	2	-0.570218	-0.236411	G1	dDN3	-0.0531581	0.238761	-0.23412
ACCACAAAGTACTGTC-1	T_ALL	2991	1268	0.892774	0.0825811	old_leukemia	ACCACAAAGTACTGTC-1	2991	1268	tumor	8.25811	14875	2885	3	3	-0.289939	-0.20268	G1	dDN3	0.169951	0.201193	-0.178689
ACCCAAAAGGGATCTG-1	T_ALL	38187	5681	0.819401	0.0480268	old_leukemia	ACCCAAAAGGGATCTG-1	38187	5681	tumor	4.80268	16164	4320	1	1	-0.24386	0.798117	G2M	pDN3	-0.0169578	0.567534	-0.0317642
ACCCAAAGTCCGGATC-1	T_ALL	25385	4788	0.83553	0.0479417	old_leukemia	ACCCAAAGTCCGGATC-1	25385	4788	tumor	4.79417	16500	4593	0	0	0.33479	0.0960243	S	pDN3	-0.0595845	0.647305	0.177099
ACCCTTGCATGAGTAA-1	T_ALL	23483	4523	0.836338	0.051186	old_leukemia	ACCCTTGCATGAGTAA-1	23483	4523	tumor	5.1186	16549	4409	0	0	-0.0960733	-0.0086275	G1	pDN3	-0.0074184	0.638147	0.0123479
ACCGTTCGTTGTGTAC-1	T_ALL	18544	3897	0.841274	0.0808348	old_leukemia	ACCGTTCGTTGTGTAC-1	18544	3897	tumor	8.08348	16554	3879	2	2	-0.491144	-0.169396	G1	dDN3	0.0503762	0.308625	-0.0753801
ACCGTTCTCTCTTCAA-1	T_ALL	17700	4056	0.849369	0.0529379	old_leukemia	ACCGTTCTCTCTTCAA-1	17700	4056	tumor	5.29379	16506	4035	2	2	-0.443602	-0.170503	G1	dDN3	-0.0783684	0.424026	-0.10978
ACCTGTCAGTGGATAT-1	T_ALL	4142	1852	0.903359	0.0487687	old_leukemia	ACCTGTCAGTGGATAT-1	4142	1852	tumor	4.87687	14856	2894	3	3	-0.50281	-0.221223	G1	dDN3	0.0660484	0.235022	-0.203547
ACGATGTTCAGCTTGA-1	T_ALL	8326	2641	0.872803	0.0876772	old_leukemia	ACGATGTTCAGCTTGA-1	8326	2641	tumor	8.76772	15488	2870	2	2	-0.439772	-0.230761	G1	dDN3	-0.0631243	0.414243	0.0636399
ACGGTTAAGGTTACCT-1	T_ALL	10449	2949	0.863302	0.0479472	old_leukemia	ACGGTTAAGGTTACCT-1	10449	2949	tumor	4.79472	15323	3007	2	2	-0.439515	-0.210123	G1	dDN3	-0.0301376	0.346038	-0.0518063
ACGTACATCAAAGAAC-1	T_ALL	1680	963	0.925067	0.0636905	old_leukemia	ACGTACATCAAAGAAC-1	1680	963	tumor	6.36905	14354	3200	3	3	-0.141097	-0.0020076	G1	dDN3	0.141722	0.131112	-0.235656
ACTATGGGTCTCTCTG-1	T_ALL	5140	2097	0.895077	0.0435798	old_leukemia	ACTATGGGTCTCTCTG-1	5140	2097	tumor	4.35798	15029	2835	3	3	-0.455436	-0.182293	G1	dDN3	-0.017394	0.365075	-0.0611247
ACTGCAAAGCAACAAT-1	T_ALL	5512	2249	0.89594	0.0625907	old_leukemia	ACTGCAAAGCAACAAT-1	5512	2249	tumor	6.25907	15022	2932	3	3	-0.455379	-0.228373	G1	dDN3	0.0774845	0.331593	-0.114366
ACTGTCCGTTGCTGAT-1	T_ALL	14634	3576	0.853082	0.070589	old_leukemia	ACTGTCCGTTGCTGAT-1	14634	3576	tumor	7.0589	15524	3565	2	2	-0.534556	-0.217952	G1	dDN3	0.0228793	0.250384	-0.20331
ACTTAGGAGTCCCAGC-1	T_ALL	14410	3350	0.847639	0.0544761	old_leukemia	ACTTAGGAGTCCCAGC-1	14410	3350	tumor	5.44761	15524	3341	2	2	-0.483578	-0.254925	G1	dDN3	-0.0134805	0.510207	0.0298213
ACTTATCTCAGCTAGT-1	T_ALL	20199	4376	0.845714	0.0620328	old_leukemia	ACTTATCTCAGCTAGT-1	20199	4376	tumor	6.20328	16659	4360	1	1	0.431371	0.245826	S	pDN3	-0.0197683	0.660583	0.0785049
ACTTCCGCACAGCTTA-1	T_ALL	20582	4364	0.843838	0.0414926	old_leukemia	ACTTCCGCACAGCTTA-1	20582	4364	tumor	4.14926	16647	4321	2	2	-0.567643	-0.306605	G1	dDN3	-0.0205302	0.556225	0.144554
ACTTCGCGTCGATTCA-1	T_ALL	10993	2892	0.856496	0.0615846	old_leukemia	ACTTCGCGTCGATTCA-1	10993	2892	tumor	6.15846	15423	2915	0	0	-0.236997	-0.139566	G1	pDN3	-0.120343	0.609171	0.0483702
ACTTTCACATGGTGGA-1	T_ALL	35030	5313	0.819758	0.0433628	old_leukemia	ACTTTCACATGGTGGA-1	35030	5313	tumor	4.33628	16273	4322	1	1	0.00038836	0.534795	G2M	pDN3	-0.0362361	0.721892	0.154412
AGAAATGTCTGGGCCA-1	T_ALL	23771	4795	0.841122	0.0472004	old_leukemia	AGAAATGTCTGGGCCA-1	23771	4795	tumor	4.72004	16603	4686	1	1	-0.180414	0.815646	G2M	pDN3	-0.0430066	0.523402	0.00750499
AGAACCTCAGCACACC-1	T_ALL	3963	1533	0.885359	0.0517285	old_leukemia	AGAACCTCAGCACACC-1	3963	1533	tumor	5.17285	15065	2806	2	2	-0.392667	-0.153084	G1	dDN3	-0.117177	0.225355	-0.21913
AGAAGCGTCCACACCT-1	T_ALL	3899	1860	0.910486	0.0628366	old_leukemia	AGAAGCGTCCACACCT-1	3899	1860	tumor	6.28366	14637	2968	3	3	-0.47279	-0.253176	G1	dDN3	0.130394	0.299407	-0.0221904
AGACAGGAGATCGCCC-1	T_ALL	13552	3476	0.856989	0.0458235	old_leukemia	AGACAGGAGATCGCCC-1	13552	3476	tumor	4.58235	15354	3455	2	2	-0.48216	-0.271857	G1	dDN3	0.107504	0.270873	-0.202635
AGACAGGGTCTCCCTA-1	T_ALL	22667	4603	0.841035	0.0466317	old_leukemia	AGACAGGGTCTCCCTA-1	22667	4603	tumor	4.66317	16639	4536	1	1	0.393478	0.304197	S	pDN3	0.0740997	0.634035	0.104168
AGACCCGAGTAGCAAT-1	T_ALL	4472	1858	0.895506	0.0682022	old_leukemia	AGACCCGAGTAGCAAT-1	4472	1858	tumor	6.82021	14988	2802	3	3	-0.426737	-0.208704	G1	dDN3	0.0141502	0.312025	-0.153758
AGACCCGTCTAGTACG-1	T_ALL	20732	4183	0.83896	0.054071	old_leukemia	AGACCCGTCTAGTACG-1	20732	4183	tumor	5.4071	16570	4157	1	1	0.227303	0.184101	S	pDN3	-0.0100231	0.61286	0.110858
AGAGAATCAGGTTCGC-1	T_ALL	9966	3098	0.873093	0.0645194	old_leukemia	AGAGAATCAGGTTCGC-1	9966	3098	tumor	6.45194	15285	3161	2	2	-0.547775	-0.221865	G1	dDN3	0.0423314	0.336009	-0.123145
AGATCCAGTGGGACAT-1	T_ALL	34133	5351	0.822478	0.046729	old_leukemia	AGATCCAGTGGGACAT-1	34133	5351	tumor	4.6729	16392	4446	0	0	0.352202	0.149879	S	pDN3	-0.0230937	0.739618	0.265945
AGATGCTGTACCATAC-1	T_ALL	19925	4230	0.843453	0.0579674	old_leukemia	AGATGCTGTACCATAC-1	19925	4230	tumor	5.79674	16623	4218	1	1	0.414885	0.360176	S	pDN3	-0.0831446	0.688908	0.00589393
AGCATCACATTGACTG-1	T_ALL	6325	2299	0.884369	0.0442688	old_leukemia	AGCATCACATTGACTG-1	6325	2299	tumor	4.42688	15389	2811	3	3	-0.559619	-0.231433	G1	dDN3	0.0382773	0.438562	0.157521
AGCATCATCGATCCAA-1	T_ALL	4015	1906	0.910213	0.0508095	old_leukemia	AGCATCATCGATCCAA-1	4015	1906	tumor	5.08095	14703	2927	3	3	-0.50622	-0.19558	G1	dDN3	0.0200157	0.28258	0.0164229
AGCCACGAGGTAAGTT-1	T_ALL	3251	1676	0.918069	0.0701323	old_leukemia	AGCCACGAGGTAAGTT-1	3251	1676	tumor	7.01323	14487	3101	3	3	-0.469272	-0.0774399	G1	dDN3	0.29587	0.0325221	-0.263223
AGCGTCGTCGAACGGA-1	T_ALL	845	539	0.933284	0.043787	old_leukemia	AGCGTCGTCGAACGGA-1	845	539	tumor	4.3787	14594	3330	3	3	-0.356895	-0.0561298	G1	dDN3	0.0545428	0.326339	-0.101261
AGCTTCCCATCTTCGC-1	T_ALL	12852	3322	0.857003	0.0553999	old_leukemia	AGCTTCCCATCTTCGC-1	12852	3322	tumor	5.53999	15371	3311	2	2	-0.401488	-0.233043	G1	dDN3	-0.0356012	0.388922	-0.0061729
AGGAAATCAGGAATCG-1	T_ALL	3549	1698	0.909814	0.0510003	old_leukemia	AGGAAATCAGGAATCG-1	3549	1698	tumor	5.10003	14722	2946	3	3	-0.493032	-0.275681	G1	dDN3	0.0281645	0.242097	-0.10202
AGGAAATGTGTCCATA-1	T_ALL	19738	4135	0.84196	0.0554261	old_leukemia	AGGAAATGTGTCCATA-1	19738	4135	tumor	5.54261	16598	4121	0	0	0.00389903	-0.178174	S	pDN3	-0.102341	0.622531	0.0395886
AGGAATAGTAGACAGC-1	T_ALL	12294	3101	0.853732	0.0726371	old_leukemia	AGGAATAGTAGACAGC-1	12294	3101	tumor	7.26371	15403	3095	0	0	-0.0148985	-0.163232	G1	pDN3	-0.0479218	0.555102	0.072448
AGGATAACAGAGTCAG-1	T_ALL	16091	3590	0.845126	0.0595985	old_leukemia	AGGATAACAGAGTCAG-1	16091	3590	tumor	5.95985	16049	3583	0	0	-0.139878	-0.0439014	G1	pDN3	-0.0618944	0.592353	0.0444994
AGGGTGAGTCCGTTTC-1	T_ALL	28416	4664	0.823781	0.0506053	old_leukemia	AGGGTGAGTCCGTTTC-1	28416	4664	tumor	5.06053	16295	4176	0	0	0.0301297	-0.1324	S	pDN3	-0.0357743	0.64319	0.181895
AGGTAGGAGGACAACC-1	T_ALL	27667	4641	0.825449	0.0564933	old_leukemia	AGGTAGGAGGACAACC-1	27667	4641	tumor	5.64933	16383	4186	2	2	-0.308363	-0.121693	G1	dDN3	-0.029026	0.462845	-0.067518
AGGTGTTGTAGTGGCA-1	T_ALL	17959	3675	0.83804	0.0311821	old_leukemia	AGGTGTTGTAGTGGCA-1	17959	3675	tumor	3.11821	16486	3667	1	1	0.235994	0.191039	S	pDN3	0.0191572	0.626106	0.0577364
AGGTTACCATTAAGCC-1	T_ALL	2523	1372	0.922231	0.0820452	old_leukemia	AGGTTACCATTAAGCC-1	2523	1372	tumor	8.20452	14475	3112	3	3	-0.316703	-0.223364	G1	dDN3	0.0478111	0.193335	-0.106143
AGTAGTCAGTTGTACC-1	T_ALL	8913	2621	0.865429	0.0286099	old_leukemia	AGTAGTCAGTTGTACC-1	8913	2621	tumor	2.86099	15475	2775	0	0	-0.1271	-0.148513	G1	pDN3	-0.0107902	0.574743	0.0212325
AGTCAACAGACTTGTC-1	T_ALL	18826	4021	0.843167	0.0507277	old_leukemia	AGTCAACAGACTTGTC-1	18826	4021	tumor	5.07277	16575	4011	0	0	-0.109576	-0.182332	G1	pDN3	-0.0268519	0.561598	0.0552494
AGTGATCAGCGCACAA-1	T_ALL	5542	2343	0.900126	0.0624323	old_leukemia	AGTGATCAGCGCACAA-1	5542	2343	tumor	6.24323	14972	2970	3	3	-0.513651	-0.15051	G1	dDN3	0.198048	0.220568	-0.116691
AGTGTTGCAGGACTTT-1	T_ALL	11566	3216	0.863194	0.0558534	old_leukemia	AGTGTTGCAGGACTTT-1	11566	3216	tumor	5.58534	15365	3230	2	2	-0.454466	-0.263229	G1	dDN3	0.14506	0.435802	0.00024306
AGTGTTGTCAATCGGT-1	T_ALL	25231	4609	0.832272	0.0502556	old_leukemia	AGTGTTGTCAATCGGT-1	25231	4609	tumor	5.02556	16467	4418	0	0	-0.0978492	0.218954	G2M	pDN3	-0.0498105	0.751662	0.192241
AGTTCCCGTTCAACGT-1	T_ALL	3316	1518	0.903613	0.0410133	old_leukemia	AGTTCCCGTTCAACGT-1	3316	1518	tumor	4.10133	14942	2883	3	3	-0.392633	-0.151345	G1	dDN3	0.105288	0.298662	0.0028801
AGTTCGAGTATGGTAA-1	T_ALL	2878	1531	0.920755	0.0489924	old_leukemia	AGTTCGAGTATGGTAA-1	2878	1531	tumor	4.89924	14566	3063	3	3	-0.422187	-0.200529	G1	dDN3	0.191475	0.0565693	-0.369985
AGTTCGATCAAGGTGG-1	T_ALL	12857	3165	0.851851	0.0723341	old_leukemia	AGTTCGATCAAGGTGG-1	12857	3165	tumor	7.23341	15409	3156	2	2	-0.455217	-0.244469	G1	dDN3	-0.0359753	0.457397	-0.0636853
ATACCTTCACCGCTAG-1	T_ALL	30887	5207	0.827789	0.0459417	old_leukemia	ATACCTTCACCGCTAG-1	30887	5207	tumor	4.59417	16430	4573	1	1	0.221125	0.0588671	S	pDN3	-0.145683	0.701496	0.183812
ATATCCTGTTCTAACG-1	T_ALL	3511	1791	0.917546	0.0450014	old_leukemia	ATATCCTGTTCTAACG-1	3511	1791	tumor	4.50014	14510	3044	3	3	-0.440279	-0.270419	G1	dDN3	0.108413	0.207209	-0.082119
ATCATTCGTTAGCTAC-1	T_ALL	12333	3313	0.860465	0.0377848	old_leukemia	ATCATTCGTTAGCTAC-1	12333	3313	tumor	3.77848	15341	3311	2	2	-0.48633	-0.242882	G1	dDN3	-0.0484492	0.356132	0.00290176
ATCCCTGCAACAGCCC-1	T_ALL	17346	4122	0.852781	0.0529229	old_leukemia	ATCCCTGCAACAGCCC-1	17346	4122	tumor	5.29229	16477	4113	2	2	-0.262419	-0.243674	G1	dDN3	-0.0767011	0.652127	0.18622
ATCCGTCAGCAACTCT-1	T_ALL	37433	5556	0.81884	0.043678	old_leukemia	ATCCGTCAGCAACTCT-1	37433	5556	tumor	4.3678	16200	4346	1	1	0.313806	0.15497	S	pDN3	-0.0405272	0.772093	0.252103
ATCCTATGTGATCGTT-1	T_ALL	4512	1888	0.896462	0.0478723	old_leukemia	ATCCTATGTGATCGTT-1	4512	1888	tumor	4.78723	14790	2887	3	3	-0.367335	-0.195397	G1	dDN3	-0.0293653	0.124433	-0.314032
ATCCTATTCACCTGTC-1	T_ALL	7538	2279	0.86601	0.0424516	old_leukemia	ATCCTATTCACCTGTC-1	7538	2279	tumor	4.24516	15194	2784	3	3	-0.258959	-0.0707502	G1	dDN3	0.103305	0.207262	-0.0440903
ATCGGATTCGTTGTTT-1	T_ALL	6782	2206	0.872695	0.0830139	old_leukemia	ATCGGATTCGTTGTTT-1	6782	2206	tumor	8.30139	15600	2686	2	2	-0.423263	-0.185443	G1	dDN3	-0.0437554	0.340189	-0.167508
ATCGGCGGTACGTGAG-1	T_ALL	25289	4805	0.836191	0.0523548	old_leukemia	ATCGGCGGTACGTGAG-1	25289	4805	tumor	5.23548	16504	4617	0	0	0.245073	-0.164527	S	pDN3	-0.0231747	0.718271	0.276242
ATCGTAGTCCGACGGT-1	T_ALL	52690	6195	0.803105	0.0492693	old_leukemia	ATCGTAGTCCGACGGT-1	52690	6195	tumor	4.92693	15614	3986	1	1	0.323067	0.218479	S	pDN3	-0.0116701	0.687359	0.135297
ATCGTGACAGTTGTCA-1	T_ALL	2428	1335	0.923265	0.0465404	old_leukemia	ATCGTGACAGTTGTCA-1	2428	1335	tumor	4.65404	14586	3072	3	3	-0.425012	-0.110844	G1	dDN3	0.0499341	0.207351	-0.254554
ATCTCTAGTGCAACGA-1	T_ALL	4755	1990	0.897122	0.0927445	old_leukemia	ATCTCTAGTGCAACGA-1	4755	1990	tumor	9.27445	14890	2856	3	3	-0.478896	-0.249183	G1	dDN3	-0.0553525	0.153415	-0.297559
ATGCATGCAATTGAGA-1	T_ALL	5066	2134	0.898649	0.0455981	old_leukemia	ATGCATGCAATTGAGA-1	5066	2134	tumor	4.55981	14949	2893	3	3	-0.43471	-0.218143	G1	dDN3	-0.0608548	0.379913	0.107519
ATGGATCTCATCGACA-1	T_ALL	3255	1678	0.918077	0.043318	old_leukemia	ATGGATCTCATCGACA-1	3255	1678	tumor	4.3318	14530	3023	3	3	-0.504466	-0.126613	G1	dDN3	-0.0155594	0.180006	-0.271782
ATGGGAGCAACGTTAC-1	T_ALL	4843	2053	0.898856	0.0671072	old_leukemia	ATGGGAGCAACGTTAC-1	4843	2053	tumor	6.71072	14859	2906	3	3	-0.513405	-0.265916	G1	dDN3	0.0325283	0.204875	-0.271767
ATTCCCGGTGCGTGCT-1	T_ALL	22565	4430	0.837592	0.0566364	old_leukemia	ATTCCCGGTGCGTGCT-1	22565	4430	tumor	5.66364	16561	4353	0	0	-0.160842	0.237068	G2M	pDN3	-0.0044444	0.602354	0.0755884
ATTCCTAGTCCCACGA-1	T_ALL	36841	5576	0.820423	0.0344725	old_leukemia	ATTCCTAGTCCCACGA-1	36841	5576	tumor	3.44725	16197	4378	1	1	0.0712346	0.47608	G2M	pDN3	-0.107162	0.749225	0.139288
ATTGTTCGTAGCCAGA-1	T_ALL	3444	1619	0.90732	0.050813	old_leukemia	ATTGTTCGTAGCCAGA-1	3444	1619	tumor	5.0813	14758	2907	3	3	-0.482001	-0.170655	G1	dDN3	0.0253907	0.291044	-0.0430716
ATTTACCTCTACTGCC-1	T_ALL	40072	5770	0.817142	0.0464664	old_leukemia	ATTTACCTCTACTGCC-1	40072	5770	tumor	4.64664	16120	4369	1	1	0.276363	0.168787	S	pDN3	-0.0631709	0.699367	0.233041
ATTTCACCATATAGCC-1	T_ALL	27669	4883	0.830412	0.0578987	old_leukemia	ATTTCACCATATAGCC-1	27669	4883	tumor	5.78987	16494	4520	1	1	0.16093	0.407231	G2M	pDN3	-0.0572266	0.721852	0.138428
CAAAGAAAGTGAACAT-1	T_ALL	17413	3805	0.844249	0.0611038	old_leukemia	CAAAGAAAGTGAACAT-1	17413	3805	tumor	6.11038	16434	3796	0	0	0.336757	0.0530045	S	pDN3	-0.0055694	0.710863	0.146187
CAACAACTCCCTATTA-1	T_ALL	13527	3484	0.857397	0.0936645	old_leukemia	CAACAACTCCCTATTA-1	13527	3484	tumor	9.36645	15365	3475	2	2	-0.524478	-0.265686	G1	dDN3	-0.0339884	0.367841	-0.0473457
CAACAGTCAAACGGCA-1	T_ALL	37356	5491	0.817882	0.0363262	old_leukemia	CAACAGTCAAACGGCA-1	37356	5491	tumor	3.63262	16153	4289	1	1	0.179635	0.475779	G2M	pDN3	-0.0325672	0.680344	0.131537
CAAGACTGTTGTGTTG-1	T_ALL	5846	2109	0.882453	0.0880944	old_leukemia	CAAGACTGTTGTGTTG-1	5846	2109	tumor	8.80944	15354	2726	2	2	-0.423138	-0.256041	G1	dDN3	0.00694466	0.333967	-0.123844
CAATGACGTGTTCAGT-1	T_ALL	3458	1736	0.915431	0.0694043	old_leukemia	CAATGACGTGTTCAGT-1	3458	1736	tumor	6.94043	14560	3031	3	3	-0.526036	-0.266802	G1	dDN3	0.0435089	0.228623	-0.084194
CACACAATCTGCGGGT-1	T_ALL	41676	5482	0.809314	0.0397351	old_leukemia	CACACAATCTGCGGGT-1	41676	5482	tumor	3.97351	15942	3976	1	1	-0.0318757	0.400103	G2M	pDN3	-0.0380703	0.816856	0.25969
CACATGACACCTGATA-1	T_ALL	25222	4755	0.835378	0.0561415	old_leukemia	CACATGACACCTGATA-1	25222	4755	tumor	5.61415	16512	4552	0	0	0.0655589	-0.0879888	S	pDN3	-0.0715307	0.615252	0.230762
CACCAAAAGTCGCTAT-1	T_ALL	38163	5672	0.819299	0.0408511	old_leukemia	CACCAAAAGTCGCTAT-1	38163	5672	tumor	4.08511	16187	4415	1	1	0.0130673	0.563803	G2M	pDN3	-0.0884114	0.610217	0.0230364
CACGGGTAGACATATG-1	T_ALL	2469	1377	0.925251	0.0441474	old_leukemia	CACGGGTAGACATATG-1	2469	1377	tumor	4.41474	14021	3204	3	3	-0.42578	-0.240188	G1	dDN3	0.0225313	0.0809056	-0.139239
CACTGAAAGCCTAACT-1	T_ALL	22938	4499	0.837764	0.0585055	old_leukemia	CACTGAAAGCCTAACT-1	22938	4499	tumor	5.85055	16622	4416	0	0	0.362976	0.163247	S	pDN3	-0.0450521	0.636534	0.0705967
CACTTCGGTTATCCAG-1	T_ALL	14551	3498	0.851288	0.0534671	old_leukemia	CACTTCGGTTATCCAG-1	14551	3498	tumor	5.34671	15524	3489	1	1	0.20845	0.159073	S	pDN3	0.011323	0.662193	0.108017
CAGCAATAGCGATCGA-1	T_ALL	4739	1788	0.884833	0.0894704	old_leukemia	CAGCAATAGCGATCGA-1	4739	1788	tumor	8.94704	15143	2708	3	3	-0.475266	-0.17414	G1	dDN3	0.0549685	0.279799	-0.213083
CAGCAGCTCTTACACT-1	T_ALL	30236	5312	0.831434	0.0395224	old_leukemia	CAGCAGCTCTTACACT-1	30236	5312	tumor	3.95224	16587	4774	1	1	0.176309	0.669562	G2M	pDN3	-0.0314124	0.587043	-0.0165249
CAGCGTGGTACGCGTC-1	T_ALL	8548	2262	0.853156	0.0493683	old_leukemia	CAGCGTGGTACGCGTC-1	8548	2262	tumor	4.93683	15586	2589	2	2	-0.424662	-0.254978	G1	dDN3	-0.0651523	0.268304	-0.107185
CAGCGTGGTCTGTGCG-1	T_ALL	29415	4866	0.825135	0.0524562	old_leukemia	CAGCGTGGTCTGTGCG-1	29415	4866	tumor	5.24562	16361	4298	0	0	0.0902397	-0.106976	S	pDN3	-0.0370133	0.760421	0.303624
CAGGTATCAAGAGTTA-1	T_ALL	31028	4952	0.82257	0.0486013	old_leukemia	CAGGTATCAAGAGTTA-1	31028	4952	tumor	4.86013	16380	4289	1	1	0.326698	0.321061	S	pDN3	-0.0669492	0.716148	0.142299
CAGGTATGTCCGATCG-1	T_ALL	22159	4302	0.836182	0.046392	old_leukemia	CAGGTATGTCCGATCG-1	22159	4302	tumor	4.6392	16562	4241	0	0	0.224934	-0.0377119	S	pDN3	-0.0348907	0.676656	0.150955
CAGGTATGTTGCGGCT-1	T_ALL	15849	3638	0.847824	0.0492145	old_leukemia	CAGGTATGTTGCGGCT-1	15849	3638	tumor	4.92145	15907	3631	0	0	0.0473147	-0.222088	S	pDN3	0.0484214	0.639369	0.034727
CAGTGCGAGCACCCAC-1	T_ALL	34975	5413	0.821663	0.0485776	old_leukemia	CAGTGCGAGCACCCAC-1	34975	5413	tumor	4.85776	16197	4324	1	1	0.322417	0.299435	S	pDN3	-0.0642503	0.610814	0.0227246
CAGTGCGCACGATAGG-1	T_ALL	13304	3339	0.854421	0.0828322	old_leukemia	CAGTGCGCACGATAGG-1	13304	3339	tumor	8.28322	15397	3333	1	1	0.194439	0.658724	G2M	pDN3	0.00807297	0.472703	-0.109485
CAGTGCGCATGTGCCG-1	T_ALL	24589	4472	0.831409	0.0483956	old_leukemia	CAGTGCGCATGTGCCG-1	24589	4472	tumor	4.83956	16448	4305	0	0	0.0127089	-0.156373	S	pDN3	-0.0381903	0.668964	0.250524
CATAAGCGTAGTAAGT-1	T_ALL	32636	5217	0.823587	0.0546329	old_leukemia	CATAAGCGTAGTAAGT-1	32636	5217	tumor	5.46329	16306	4417	0	0	0.26922	-0.0351826	S	pDN3	-0.0579737	0.717338	0.24906
CATCCCACAGACCTGC-1	T_ALL	28861	5127	0.83175	0.0433457	old_leukemia	CATCCCACAGACCTGC-1	28861	5127	tumor	4.33457	16372	4609	0	0	0.114831	-0.119914	S	pDN3	-0.0112026	0.667924	0.209274
CATCCCAGTAATTGGA-1	T_ALL	3085	1517	0.911652	0.071637	old_leukemia	CATCCCAGTAATTGGA-1	3085	1517	tumor	7.1637	14599	2999	3	3	-0.432128	-0.298079	G1	dDN3	0.0994499	0.0945776	-0.243753
CATCGCTAGCTACTAC-1	T_ALL	30437	5330	0.831228	0.0376187	old_leukemia	CATCGCTAGCTACTAC-1	30437	5330	tumor	3.76187	16540	4730	1	1	0.268862	0.203691	S	pDN3	-0.09922	0.765796	0.27299
CATCGGGAGACATGCG-1	T_ALL	6049	2165	0.882003	0.0562076	old_leukemia	CATCGGGAGACATGCG-1	6049	2165	tumor	5.62076	15423	2727	2	2	-0.564585	-0.20255	G1	dDN3	0.0203983	0.355422	-0.0787206
CATCGGGAGCAGTAAT-1	T_ALL	3914	1886	0.911742	0.0434338	old_leukemia	CATCGGGAGCAGTAAT-1	3914	1886	tumor	4.34338	14702	2959	3	3	-0.491138	-0.163535	G1	dDN3	0.0228039	0.22225	-0.317551
CATCGGGAGCCTGTGC-1	T_ALL	14548	3773	0.859201	0.0547842	old_leukemia	CATCGGGAGCCTGTGC-1	14548	3773	tumor	5.47842	15491	3764	0	0	0.189822	-0.101436	S	pDN3	0.0111931	0.600676	0.0707365
CATCGTCCATACCAGT-1	T_ALL	1005	518	0.904124	0	old_leukemia	CATCGTCCATACCAGT-1	1005	518	tumor	0	14979	3222	0	0	0.154805	-0.104898	S	pDN3	-0.126707	0.515871	-0.0406103
CATGCAAGTCCAGAAG-1	T_ALL	5252	2309	0.904067	0.0481721	old_leukemia	CATGCAAGTCCAGAAG-1	5252	2309	tumor	4.81721	14858	3003	3	3	-0.411912	-0.220939	G1	dDN3	0.12027	0.223777	-0.0888077
CATTCCGGTACAAAGT-1	T_ALL	24091	4580	0.83546	0.0531734	old_leukemia	CATTCCGGTACAAAGT-1	24091	4580	tumor	5.31734	16507	4437	1	1	0.301182	0.270601	S	pDN3	-0.0381472	0.682108	0.0325138
CCAATGACAGGCCCTA-1	T_ALL	17593	4014	0.848831	0.0571818	old_leukemia	CCAATGACAGGCCCTA-1	17593	4014	tumor	5.71818	16501	4005	0	0	-0.161429	-0.194052	G1	pDN3	-0.0774108	0.637561	0.195036
CCACGTTAGTCGCCCA-1	T_ALL	1437	798	0.919095	0.078636	old_leukemia	CCACGTTAGTCGCCCA-1	1437	798	tumor	7.8636	14473	3234	3	3	-0.217892	-0.150772	G1	dDN3	-0.074427	0.0298181	-0.115852
CCACTTGCATCTAGAC-1	T_ALL	4004	1818	0.904816	0.0417083	old_leukemia	CCACTTGCATCTAGAC-1	4004	1818	tumor	4.17083	14737	2943	3	3	-0.411254	-0.144322	G1	dDN3	-0.0812169	0.127946	-0.247329
CCATAAGCAATTGAGA-1	T_ALL	34302	5331	0.82173	0.0489767	old_leukemia	CCATAAGCAATTGAGA-1	34302	5331	tumor	4.89767	16295	4334	1	1	0.019051	0.690628	G2M	pDN3	-0.0394018	0.629429	0.0292588
CCCGAAGTCGATGGAG-1	T_ALL	16412	3831	0.850101	0.0461857	old_leukemia	CCCGAAGTCGATGGAG-1	16412	3831	tumor	4.61857	16193	3812	0	0	0.338664	0.0890099	S	pDN3	-0.0237765	0.657576	0.123428
CCCGGAACACTGAATC-1	T_ALL	13650	3761	0.864616	0.0364835	old_leukemia	CCCGGAACACTGAATC-1	13650	3761	tumor	3.64835	15304	3751	1	1	-0.259874	0.921578	G2M	pDN3	-0.0825597	0.460557	-0.0423941
CCCGGAATCCTGTACC-1	T_ALL	1908	997	0.914075	0.0319707	old_leukemia	CCCGGAATCCTGTACC-1	1908	997	tumor	3.19706	14797	3074	3	3	-0.28349	-0.0977853	G1	dDN3	0.204703	0.219708	-0.163832
CCCTTAGTCTGTGCAA-1	T_ALL	29969	5234	0.830714	0.0522874	old_leukemia	CCCTTAGTCTGTGCAA-1	29969	5234	tumor	5.22874	16487	4636	1	1	-0.192745	0.776292	G2M	pDN3	-0.048783	0.557006	-0.070646
CCGCAAGTCTATGCCC-1	T_ALL	35003	5294	0.819476	0.0571951	old_leukemia	CCGCAAGTCTATGCCC-1	35003	5294	tumor	5.71951	16213	4320	1	1	0.129744	0.404626	G2M	pDN3	-0.0702062	0.664546	0.12551
CCGGACACACTCTCGT-1	T_ALL	11224	3119	0.862688	0.0767997	old_leukemia	CCGGACACACTCTCGT-1	11224	3119	tumor	7.67997	15338	3142	2	2	-0.489473	-0.181764	G1	dDN3	-0.0879801	0.472974	0.143951
CCGGGTAGTTCGAACT-1	T_ALL	18664	4121	0.846406	0.0498821	old_leukemia	CCGGGTAGTTCGAACT-1	18664	4121	tumor	4.98821	16580	4113	1	1	0.336135	0.316046	S	pDN3	-0.0179288	0.701912	0.096159
CCTAAGACATTGTGCA-1	T_ALL	19951	4116	0.840583	0.0531302	old_leukemia	CCTAAGACATTGTGCA-1	19951	4116	tumor	5.31302	16577	4106	0	0	0.246753	-0.185365	S	pDN3	-0.0220248	0.680737	0.181472
CCTACGTGTAGACAAT-1	T_ALL	3517	1467	0.892915	0.0924083	old_leukemia	CCTACGTGTAGACAAT-1	3517	1467	tumor	9.24083	15072	2773	1	1	0.292381	0.0236993	S	pDN3	-0.0355227	0.40067	-0.0036531
CCTACGTGTCATCCGG-1	T_ALL	1774	1043	0.929002	0.0563698	old_leukemia	CCTACGTGTCATCCGG-1	1774	1043	tumor	5.63698	14441	3179	3	3	-0.354804	-0.0159323	G1	dDN3	0.0930967	0.113377	-0.144368
CCTCAGTAGCACTCTA-1	T_ALL	3815	1835	0.91125	0.0267366	old_leukemia	CCTCAGTAGCACTCTA-1	3815	1835	tumor	2.67366	14608	2997	3	3	-0.522622	-0.165422	G1	dDN3	0.0720497	0.161344	-0.217824
CCTCAGTGTATCGCAT-1	T_ALL	9415	2413	0.85121	0.074137	old_leukemia	CCTCAGTGTATCGCAT-1	9415	2413	tumor	7.4137	15570	2595	2	2	-0.424321	-0.0913843	G1	dDN3	-0.0197315	0.306124	-0.211562
CCTCATGTCTCTCCGA-1	T_ALL	24622	4742	0.837097	0.0556413	old_leukemia	CCTCATGTCTCTCCGA-1	24622	4742	tumor	5.56413	16529	4582	1	1	0.318286	0.227222	S	pDN3	-0.0502025	0.713949	0.165658
CCTCTAGGTCGGTGTC-1	T_ALL	2066	1050	0.911334	0.0968054	old_leukemia	CCTCTAGGTCGGTGTC-1	2066	1050	tumor	9.68054	14835	3078	3	3	-0.308849	-0.144713	G1	dDN3	0.0318085	0.188039	0.100555
CCTCTAGGTTCTAACG-1	T_ALL	26575	4874	0.83352	0.0419191	old_leukemia	CCTCTAGGTTCTAACG-1	26575	4874	tumor	4.19191	16475	4567	1	1	0.323488	0.107922	S	pDN3	0.0172378	0.736331	0.204755
CGAAGGAAGCTTTCTT-1	T_ALL	18414	4002	0.844584	0.0470294	old_leukemia	CGAAGGAAGCTTTCTT-1	18414	4002	tumor	4.70294	16544	3992	0	0	-0.213486	0.0836008	G2M	pDN3	-0.0567543	0.626254	0.144056
CGCATAATCGCTCTCA-1	T_ALL	27495	5099	0.83516	0.0509184	old_leukemia	CGCATAATCGCTCTCA-1	27495	5099	tumor	5.09183	16565	4773	1	1	0.391151	0.305137	S	pDN3	-0.0173363	0.665108	0.130308
CGCATGGGTTCAACGT-1	T_ALL	4668	1702	0.880579	0.0574122	old_leukemia	CGCATGGGTTCAACGT-1	4668	1702	tumor	5.74122	15212	2663	3	3	-0.47172	-0.197456	G1	dDN3	0.0832999	0.376322	-0.123456
CGCATGGTCGTGGTAT-1	T_ALL	20341	3919	0.833998	0.0540288	old_leukemia	CGCATGGTCGTGGTAT-1	20341	3919	tumor	5.40288	16528	3906	0	0	0.275489	-0.147337	S	pDN3	-0.0390009	0.646132	0.0734669
CGGAGAAGTGCGTCGT-1	T_ALL	3241	1639	0.915657	0.0755939	old_leukemia	CGGAGAAGTGCGTCGT-1	3241	1639	tumor	7.5594	14697	2929	1	1	0.330671	0.413367	G2M	pDN3	-0.150151	0.454701	-0.17499
CGGCAGTTCACTGAAC-1	T_ALL	3087	1480	0.908505	0.0654357	old_leukemia	CGGCAGTTCACTGAAC-1	3087	1480	tumor	6.54357	14729	2916	3	3	-0.499986	-0.16847	G1	dDN3	0.0245646	0.18578	-0.283841
CGGTCAGCAGCTGCCA-1	T_ALL	16849	3721	0.844812	0.0517538	old_leukemia	CGGTCAGCAGCTGCCA-1	16849	3721	tumor	5.17538	16305	3708	2	2	-0.489499	-0.264453	G1	dDN3	-0.008793	0.432707	-0.0255965
CGTCAAACACTTACAG-1	T_ALL	11686	2911	0.851604	0.0712819	old_leukemia	CGTCAAACACTTACAG-1	11686	2911	tumor	7.12819	15449	2923	0	0	0.23655	-0.152524	S	pDN3	-0.0635307	0.5829	0.113059
CGTCAAATCGAGAACG-1	T_ALL	3079	1438	0.905214	0.0454693	old_leukemia	CGTCAAATCGAGAACG-1	3079	1438	tumor	4.54693	14785	2922	3	3	-0.442233	-0.106417	G1	dDN3	0.138979	0.115652	-0.152757
CGTCCATCAGACTCTA-1	T_ALL	34465	5210	0.81916	0.0468591	old_leukemia	CGTCCATCAGACTCTA-1	34465	5210	tumor	4.68591	16211	4256	1	1	0.232123	0.411863	G2M	pDN3	-0.0368506	0.635518	-0.0169138
CGTCCATGTGTGTCGC-1	T_ALL	9247	2901	0.873058	0.0872716	old_leukemia	CGTCCATGTGTGTCGC-1	9247	2901	tumor	8.72715	15292	3075	2	2	-0.555142	-0.29318	G1	dDN3	0.0299666	0.139351	-0.258628
CTAAGTGCAGTTCACA-1	T_ALL	12370	3353	0.861465	0.0401779	old_leukemia	CTAAGTGCAGTTCACA-1	12370	3353	tumor	4.01778	15345	3355	1	1	0.474238	0.423394	S	pDN3	-0.067529	0.735649	0.0538958
CTACATTCATATCGGT-1	T_ALL	6487	2432	0.888228	0.0846308	old_leukemia	CTACATTCATATCGGT-1	6487	2432	tumor	8.46308	15295	2905	3	3	-0.502364	-0.280818	G1	dDN3	0.170743	0.250521	-0.124852
CTACCTGGTCCGATCG-1	T_ALL	3811	1478	0.885127	0.090265	old_leukemia	CTACCTGGTCCGATCG-1	3811	1478	tumor	9.0265	15072	2753	3	3	-0.467053	-0.0762259	G1	dDN3	-0.0126516	0.227045	-0.243591
CTACTATTCTCATTGT-1	T_ALL	33140	5791	0.832403	0.047405	old_leukemia	CTACTATTCTCATTGT-1	33140	5791	tumor	4.74049	16575	4973	0	0	0.107983	-0.0607379	S	pDN3	-0.0418024	0.61177	0.205324
CTATCCGCAGGTGGAT-1	T_ALL	36356	5554	0.821082	0.0421663	old_leukemia	CTATCCGCAGGTGGAT-1	36356	5554	tumor	4.21664	16286	4447	1	1	-0.121028	0.443557	G2M	pDN3	-0.0689797	0.737311	0.18945
CTCAACCCAACCCGCA-1	T_ALL	35377	5709	0.82585	0.0445487	old_leukemia	CTCAACCCAACCCGCA-1	35377	5709	tumor	4.45487	16419	4667	1	1	-0.0284449	0.693439	G2M	pDN3	0.0218847	0.5875	-0.0036274
CTCACTGCAGCCGTCA-1	T_ALL	30658	5052	0.82546	0.0535586	old_leukemia	CTCACTGCAGCCGTCA-1	30658	5052	tumor	5.35586	16434	4444	0	0	0.31329	-0.08804	S	pDN3	-0.0604896	0.688893	0.258616
CTCATCGCAGCCGGTT-1	T_ALL	35144	5189	0.817247	0.0450717	old_leukemia	CTCATCGCAGCCGGTT-1	35144	5189	tumor	4.50717	16109	4078	0	0	0.333753	0.0677913	S	pDN3	-0.085181	0.685728	0.202858
CTCCCAACATGAAAGT-1	T_ALL	20893	4465	0.844866	0.0373809	old_leukemia	CTCCCAACATGAAAGT-1	20893	4465	tumor	3.73809	16641	4430	0	0	0.137183	-0.10309	S	pDN3	0.0132056	0.638131	0.217888
CTCCCAAGTGGCTCTG-1	T_ALL	3617	1599	0.900375	0.0395355	old_leukemia	CTCCCAAGTGGCTCTG-1	3617	1599	tumor	3.95355	14944	2877	3	3	-0.337839	-0.0677727	G1	dDN3	0.0237545	0.16946	-0.278657
CTCTCGATCCACACCT-1	T_ALL	12073	3267	0.860928	0.0462188	old_leukemia	CTCTCGATCCACACCT-1	12073	3267	tumor	4.62188	15312	3261	2	2	-0.441295	-0.261178	G1	dDN3	0.00377626	0.426478	0.0616825
CTCTGGTGTGGTCAAG-1	T_ALL	43955	5741	0.809602	0.0379934	old_leukemia	CTCTGGTGTGGTCAAG-1	43955	5741	tumor	3.79934	15941	4094	1	1	0.0541834	0.528926	G2M	pDN3	-0.113684	0.74424	0.190719
CTGAGCGCAGTCCCGA-1	T_ALL	2252	1195	0.917914	0.0239787	old_leukemia	CTGAGCGCAGTCCCGA-1	2252	1195	tumor	2.39787	14666	3069	3	3	-0.45306	-0.115243	G1	dDN3	-0.0681764	0.274327	-0.235511
CTGAGCGTCACACCCT-1	T_ALL	13449	3458	0.85713	0.0514536	old_leukemia	CTGAGCGTCACACCCT-1	13449	3458	tumor	5.14536	15417	3452	1	1	0.373572	0.144384	S	pDN3	-0.0628985	0.668296	0.125233
CTGATCCAGAATCTAG-1	T_ALL	12052	3059	0.854087	0.0491205	old_leukemia	CTGATCCAGAATCTAG-1	12052	3059	tumor	4.91205	15403	3058	2	2	-0.520552	-0.229508	G1	dDN3	-0.025739	0.416774	-0.0246021
CTGATCCGTCAATGGG-1	T_ALL	17675	3846	0.844056	0.0501273	old_leukemia	CTGATCCGTCAATGGG-1	17675	3846	tumor	5.01273	16475	3836	0	0	0.104892	-0.0242971	S	pDN3	-0.0381433	0.703601	0.14359
CTGCAGGGTTCGTACA-1	T_ALL	6323	2265	0.882698	0.0547209	old_leukemia	CTGCAGGGTTCGTACA-1	6323	2265	tumor	5.47209	15422	2763	3	3	-0.456996	-0.179988	G1	dDN3	0.0508587	0.385316	-0.0616888
CTGCTCACATGGGCAA-1	T_ALL	29677	4914	0.825378	0.046467	old_leukemia	CTGCTCACATGGGCAA-1	29677	4914	tumor	4.6467	16399	4360	1	1	0.119273	0.442353	G2M	pDN3	-0.0724357	0.629794	0.0879186
CTGCTCATCGCTATTT-1	T_ALL	26572	5082	0.837631	0.0381228	old_leukemia	CTGCTCATCGCTATTT-1	26572	5082	tumor	3.81228	16529	4771	0	0	-0.266186	0.515232	G2M	pDN3	-0.0302835	0.614119	0.0428495
CTGCTCATCTTGTTAC-1	T_ALL	25202	4925	0.83891	0.0556702	old_leukemia	CTGCTCATCTTGTTAC-1	25202	4925	tumor	5.56702	16543	4735	0	0	-0.158153	-0.149775	G1	pDN3	-0.0273454	0.44641	0.00927979
CTGGACGTCGGCTCTT-1	T_ALL	14987	3382	0.845166	0.0579836	old_leukemia	CTGGACGTCGGCTCTT-1	14987	3382	tumor	5.79836	15618	3376	2	2	-0.483306	-0.222211	G1	dDN3	0.00975463	0.456346	-0.0481256
CTGGCAGAGATACCAA-1	T_ALL	10564	2690	0.85236	0.0568913	old_leukemia	CTGGCAGAGATACCAA-1	10564	2690	tumor	5.68913	15461	2752	2	2	-0.484115	-0.215094	G1	dDN3	-0.0623695	0.45249	-0.0098371
CTGGTCTAGTGGTCAG-1	T_ALL	29580	5211	0.83134	0.0536511	old_leukemia	CTGGTCTAGTGGTCAG-1	29580	5211	tumor	5.36511	16437	4685	1	1	0.137792	0.0939502	S	pDN3	-0.0136152	0.555027	0.0190086
CTGTAGAGTAGTTAGA-1	T_ALL	20613	4124	0.838016	0.0440499	old_leukemia	CTGTAGAGTAGTTAGA-1	20613	4124	tumor	4.40499	16568	4098	1	1	0.336733	0.144418	S	pDN3	-0.0173253	0.679593	0.142184
CTGTCGTAGGAATTAC-1	T_ALL	15069	3481	0.847686	0.0854071	old_leukemia	CTGTCGTAGGAATTAC-1	15069	3481	tumor	8.54071	15617	3468	1	1	-0.245742	0.921982	G2M	pDN3	-0.0512527	0.516404	-0.012677
CTTCAATTCACTCCGT-1	T_ALL	15409	3682	0.851546	0.0625608	old_leukemia	CTTCAATTCACTCCGT-1	15409	3682	tumor	6.25608	15714	3676	2	2	-0.382104	-0.286435	G1	dDN3	0.0169875	0.469996	0.031074
CTTCTAATCCACGGGT-1	T_ALL	27317	5026	0.834279	0.0397555	old_leukemia	CTTCTAATCCACGGGT-1	27317	5026	tumor	3.97555	16495	4673	0	0	0.317619	-0.0809003	S	pDN3	-0.04987	0.674035	0.0884744
CTTCTAATCGAGATGG-1	T_ALL	2557	1362	0.919726	0.0355886	old_leukemia	CTTCTAATCGAGATGG-1	2557	1362	tumor	3.55886	14654	3041	3	3	-0.43512	-0.149306	G1	dDN3	0.10482	0.197634	-0.292318
CTTGAGAAGCCTTGAT-1	T_ALL	10984	3233	0.868551	0.074654	old_leukemia	CTTGAGAAGCCTTGAT-1	10984	3233	tumor	7.4654	15295	3259	2	2	-0.515459	-0.209105	G1	dDN3	-0.0280635	0.369949	-0.153146
CTTGAGATCAAGTTGC-1	T_ALL	23159	4487	0.836699	0.0407185	old_leukemia	CTTGAGATCAAGTTGC-1	23159	4487	tumor	4.07185	16584	4385	1	1	0.361788	0.527448	G2M	pDN3	-0.0530556	0.611588	-0.13236
CTTGATTAGTACAGAT-1	T_ALL	24626	4659	0.835337	0.0688297	old_leukemia	CTTGATTAGTACAGAT-1	24626	4659	tumor	6.88297	16541	4512	1	1	0.303605	0.013422	S	pDN3	-0.003763	0.62396	0.13406
CTTGATTTCGAAGGAC-1	T_ALL	1694	853	0.90772	0.096222	old_leukemia	CTTGATTTCGAAGGAC-1	1694	853	tumor	9.6222	14877	3072	2	2	-0.385985	-0.0394796	G1	dDN3	0.17513	0.182853	-0.263186
GAACGTTGTAAGTTGA-1	T_ALL	27758	4684	0.826085	0.0558037	old_leukemia	GAACGTTGTAAGTTGA-1	27758	4684	tumor	5.58037	16314	4210	0	0	0.0866047	-0.0927338	S	pDN3	-0.122063	0.589415	0.114414
GAAGCCCAGTATCTGC-1	T_ALL	4798	2041	0.899155	0.0762818	old_leukemia	GAAGCCCAGTATCTGC-1	4798	2041	tumor	7.62818	14844	2925	3	3	-0.527708	-0.128896	G1	dDN3	0.0665368	0.109396	-0.242679
GAAGCGATCTTGGGCG-1	T_ALL	11865	3114	0.85741	0.0739992	old_leukemia	GAAGCGATCTTGGGCG-1	11865	3114	tumor	7.39992	15425	3119	2	2	-0.0471449	-0.215043	G1	dDN3	-0.0222689	0.452251	-0.0933758
GACATCAAGCATGAAT-1	T_ALL	24883	4663	0.834565	0.0484266	old_leukemia	GACATCAAGCATGAAT-1	24883	4663	tumor	4.84266	16492	4477	1	1	0.166184	0.585563	G2M	pDN3	-0.0195225	0.631615	-0.0438929
GACCCAGTCTCCTGAC-1	T_ALL	21082	4324	0.840879	0.0650792	old_leukemia	GACCCAGTCTCCTGAC-1	21082	4324	tumor	6.50792	16623	4287	1	1	0.299723	0.174383	S	pDN3	0.0157549	0.498861	-0.0661285
GACTATGTCCCAAGTA-1	T_ALL	12217	3226	0.858501	0.0604076	old_leukemia	GACTATGTCCCAAGTA-1	12217	3226	tumor	6.04076	15339	3230	2	2	-0.42975	-0.187684	G1	dDN3	-0.046824	0.301739	-0.101056
GAGAAATAGCTTTGTG-1	T_ALL	31817	5072	0.822887	0.0461074	old_leukemia	GAGAAATAGCTTTGTG-1	31817	5072	tumor	4.61074	16404	4351	1	1	0.233819	0.45774	G2M	pDN3	-0.021651	0.752967	0.0581962
GAGACTTAGTCCCGGT-1	T_ALL	6214	2173	0.879708	0.0299324	old_leukemia	GAGACTTAGTCCCGGT-1	6214	2173	tumor	2.99324	15434	2746	3	3	-0.417867	-0.248495	G1	dDN3	-0.0390835	0.295054	-0.0792551
GAGGCAAGTATCGCTA-1	T_ALL	49403	6097	0.806416	0.0438435	old_leukemia	GAGGCAAGTATCGCTA-1	49403	6097	tumor	4.38435	15547	4009	0	0	-0.0722783	-0.169719	G1	pDN3	-0.0318014	0.679299	0.13431
GAGGGATCAAACTAAG-1	T_ALL	21652	4159	0.834734	0.0505265	old_leukemia	GAGGGATCAAACTAAG-1	21652	4159	tumor	5.05265	16525	4110	0	0	0.0913542	-0.165177	S	pDN3	-0.0312349	0.688971	0.208364
GAGGGTACAACCGGAA-1	T_ALL	24159	4682	0.837409	0.0586117	old_leukemia	GAGGGTACAACCGGAA-1	24159	4682	tumor	5.86117	16538	4514	2	2	-0.372286	-0.27221	G1	dDN3	-0.0261717	0.531504	0.0815484
GATAGCTCACTCAGAT-1	T_ALL	7554	2493	0.875855	0.0599682	old_leukemia	GATAGCTCACTCAGAT-1	7554	2493	tumor	5.99682	15567	2843	2	2	-0.45217	-0.28346	G1	dDN3	-0.0741118	0.323065	-0.170817
GATCCCTGTCTTTCTA-1	T_ALL	15891	3847	0.853367	0.0449311	old_leukemia	GATCCCTGTCTTTCTA-1	15891	3847	tumor	4.49311	15912	3834	2	2	-0.488557	-0.249648	G1	dDN3	-0.084328	0.559356	0.140604
GATGAGGGTAGTGATA-1	T_ALL	20280	4139	0.839758	0.0662722	old_leukemia	GATGAGGGTAGTGATA-1	20280	4139	tumor	6.62722	16602	4105	2	2	-0.449247	-0.239903	G1	dDN3	0.0118374	0.48761	0.00816317
GATGTTGCATCCGAGC-1	T_ALL	2293	1290	0.925659	0.0518971	old_leukemia	GATGTTGCATCCGAGC-1	2293	1290	tumor	5.18971	14514	3132	3	3	-0.433547	-0.157395	G1	dDN3	0.0593623	0.227291	-0.240618
GATGTTGGTGCTGATT-1	T_ALL	3017	1600	0.920837	0.0546901	old_leukemia	GATGTTGGTGCTGATT-1	3017	1600	tumor	5.46901	14514	3009	3	3	-0.464176	-0.245897	G1	dDN3	0.10472	0.287765	-0.0635843
GATTTCTGTCGAGTTT-1	T_ALL	13203	3156	0.849166	0.0559721	old_leukemia	GATTTCTGTCGAGTTT-1	13203	3156	tumor	5.59721	15441	3155	2	2	-0.384226	-0.232604	G1	dDN3	-0.0016443	0.49767	0.103317
GCAACATGTGTAACGG-1	T_ALL	24542	4638	0.835172	0.0524	old_leukemia	GCAACATGTGTAACGG-1	24542	4638	tumor	5.24	16577	4481	0	0	0.173076	-0.142951	S	pDN3	-0.0430501	0.653885	0.220388
GCACTAAAGCTGACAG-1	T_ALL	18967	4106	0.844652	0.0492434	old_leukemia	GCACTAAAGCTGACAG-1	18967	4106	tumor	4.92434	16614	4101	1	1	0.282233	0.235365	S	pDN3	-0.0347142	0.727306	0.150527
GCAGGCTGTTAGGGAC-1	T_ALL	22175	4239	0.834647	0.0522661	old_leukemia	GCAGGCTGTTAGGGAC-1	22175	4239	tumor	5.22661	16555	4192	1	1	0.300795	0.214211	S	pDN3	-0.0532776	0.722857	0.24261
GCAGTTAGTTGCATAC-1	T_ALL	31944	5011	0.821404	0.0618896	old_leukemia	GCAGTTAGTTGCATAC-1	31944	5011	tumor	6.18896	16363	4290	1	1	0.269632	0.286314	G2M	pDN3	-0.0537393	0.674629	0.117197
GCCAACGGTCATAAAG-1	T_ALL	43881	6015	0.814091	0.048586	old_leukemia	GCCAACGGTCATAAAG-1	43881	6015	tumor	4.85859	15935	4319	1	1	0.0601335	0.439786	G2M	pDN3	-0.0526635	0.574874	-0.0765835
GCCAGCACATCCAATG-1	T_ALL	1546	799	0.910115	0.0510996	old_leukemia	GCCAGCACATCCAATG-1	1546	799	tumor	5.10996	14449	3183	3	3	-0.151908	0.00569134	G2M	dDN3	0.0955119	0.187507	-0.0997541
GCCAGCATCGACGATT-1	T_ALL	9094	2798	0.87069	0.0508027	old_leukemia	GCCAGCATCGACGATT-1	9094	2798	tumor	5.08027	15327	3013	2	2	-0.587592	-0.285211	G1	dDN3	0.0369415	0.130789	-0.29332
GCCATTCAGGTTACCT-1	T_ALL	14306	3925	0.864835	0.0552915	old_leukemia	GCCATTCAGGTTACCT-1	14306	3925	tumor	5.52915	15397	3912	0	0	0.00808775	-0.206921	S	pDN3	-0.035164	0.486355	0.0328618
GCCGTGATCCGATTAG-1	T_ALL	21665	4248	0.836805	0.0544196	old_leukemia	GCCGTGATCCGATTAG-1	21665	4248	tumor	5.44196	16589	4182	2	2	-0.421135	-0.253624	G1	dDN3	-0.0301805	0.473664	-0.0047913
GCGGAAACATAAGCGG-1	T_ALL	16127	3520	0.842899	0.079742	old_leukemia	GCGGAAACATAAGCGG-1	16127	3520	tumor	7.9742	16066	3516	0	0	0.156569	-0.123196	S	pDN3	-0.0182794	0.630665	0.138247
GCGTTTCGTCCTCCAT-1	T_ALL	8892	2170	0.844887	0.0766982	old_leukemia	GCGTTTCGTCCTCCAT-1	8892	2170	tumor	7.66982	15573	2452	2	2	-0.449927	-0.151273	G1	dDN3	-0.0620136	0.19625	-0.195516
GCTCAAATCGTGTGAT-1	T_ALL	20556	4110	0.837907	0.06475	old_leukemia	GCTCAAATCGTGTGAT-1	20556	4110	tumor	6.475	16592	4082	0	0	0.239576	-0.0617142	S	pDN3	-0.0426656	0.582858	-0.0298741
GCTTCACTCCAACTAG-1	T_ALL	25965	4897	0.835887	0.0342384	old_leukemia	GCTTCACTCCAACTAG-1	25965	4897	tumor	3.42384	16537	4694	0	0	0.158211	-0.0764578	S	pDN3	-0.0460116	0.725056	0.291672
GGAACCCAGGTGTGAC-1	T_ALL	28168	4837	0.82804	0.0663874	old_leukemia	GGAACCCAGGTGTGAC-1	28168	4837	tumor	6.63874	16435	4331	1	1	-0.10665	0.644186	G2M	pDN3	-0.0098288	0.465282	-0.0620424
GGAATCTAGATACTGA-1	T_ALL	15053	3289	0.841882	0.0621803	old_leukemia	GGAATCTAGATACTGA-1	15053	3289	tumor	6.21803	15639	3283	2	2	-0.539235	-0.235021	G1	dDN3	-0.0039433	0.378865	0.023537
GGAATCTGTCATAGTC-1	T_ALL	10723	2922	0.859903	0.0494265	old_leukemia	GGAATCTGTCATAGTC-1	10723	2922	tumor	4.94265	15373	2981	2	2	-0.468523	-0.188973	G1	dDN3	-0.0670165	0.305771	-0.186464
GGAGAACAGATTAGAC-1	T_ALL	13242	3517	0.860314	0.0897145	old_leukemia	GGAGAACAGATTAGAC-1	13242	3517	tumor	8.97145	15345	3507	2	2	-0.510201	-0.269146	G1	dDN3	0.0397605	0.337138	-0.186288
GGAGATGAGGATATGT-1	T_ALL	28597	4789	0.825848	0.0499703	old_leukemia	GGAGATGAGGATATGT-1	28597	4789	tumor	4.99703	16350	4268	0	0	0.291484	0.0360319	S	pDN3	-0.132855	0.683822	0.0589718
GGCTTGGTCAAACCTG-1	T_ALL	14593	3667	0.855953	0.0423491	old_leukemia	GGCTTGGTCAAACCTG-1	14593	3667	tumor	4.23491	15507	3659	1	1	0.433529	0.496618	G2M	pDN3	-0.0743984	0.702705	-0.0023922
GGCTTTCCACTGTTCC-1	T_ALL	11907	3023	0.853927	0.0541698	old_leukemia	GGCTTTCCACTGTTCC-1	11907	3023	tumor	5.41698	15367	3024	2	2	-0.391429	-0.210187	G1	dDN3	0.0476071	0.279819	-0.0148188
GGGCGTTAGTTTCTTC-1	T_ALL	18648	4037	0.844385	0.0671922	old_leukemia	GGGCGTTAGTTTCTTC-1	18648	4037	tumor	6.71922	16561	4027	0	0	0.144346	-0.0575561	S	pDN3	-0.038181	0.577905	0.161073
GGGCTACAGGACACTG-1	T_ALL	3154	1412	0.900246	0.0643627	old_leukemia	GGGCTACAGGACACTG-1	3154	1412	tumor	6.43627	14849	2872	3	3	-0.489387	-0.10114	G1	dDN3	0.00302498	0.226307	-0.190926
GGGCTCAGTGGTAATA-1	T_ALL	12433	3167	0.854948	0.0697338	old_leukemia	GGGCTCAGTGGTAATA-1	12433	3167	tumor	6.97338	15371	3159	2	2	-0.49679	-0.215701	G1	dDN3	-0.0492453	0.378034	-0.0884466
GGGTAGATCTCGAGTA-1	T_ALL	17539	3999	0.848715	0.0623183	old_leukemia	GGGTAGATCTCGAGTA-1	17539	3999	tumor	6.23183	16495	3993	1	1	0.272804	0.531667	G2M	pDN3	-0.0095126	0.588302	-0.0416311
GGGTATTAGTCACTGT-1	T_ALL	16259	3880	0.852233	0.0636571	old_leukemia	GGGTATTAGTCACTGT-1	16259	3880	tumor	6.36571	16142	3872	2	2	-0.382424	-0.247369	G1	dDN3	-0.014877	0.564539	0.0616367
GGGTCACCAGAGCGTA-1	T_ALL	20670	4002	0.834761	0.0451379	old_leukemia	GGGTCACCAGAGCGTA-1	20670	4002	tumor	4.51379	16539	3969	0	0	-0.160212	0.0158856	G2M	pDN3	-0.0660615	0.679618	0.141286
GGGTTTACAGCGCTTG-1	T_ALL	21864	4223	0.835449	0.0576747	old_leukemia	GGGTTTACAGCGCTTG-1	21864	4223	tumor	5.76747	16558	4176	0	0	-0.141182	-0.223792	G1	pDN3	0.0343177	0.637709	0.144333
GGTAACTGTCGCACAC-1	T_ALL	22341	4395	0.837635	0.0546529	old_leukemia	GGTAACTGTCGCACAC-1	22341	4395	tumor	5.46529	16566	4307	0	0	0.280334	0.0694217	S	pDN3	-0.0875361	0.654332	0.15447
GGTAATCCATGGGCAA-1	T_ALL	12666	3261	0.856364	0.0369493	old_leukemia	GGTAATCCATGGGCAA-1	12666	3261	tumor	3.69493	15406	3251	2	2	-0.283283	-0.194269	G1	dDN3	0.0251146	0.430854	0.077906
GGTGAAGTCGACCACG-1	T_ALL	17545	3928	0.846852	0.0603021	old_leukemia	GGTGAAGTCGACCACG-1	17545	3928	tumor	6.03021	16486	3920	2	2	-0.480466	-0.22372	G1	dDN3	0.105386	0.359431	-0.0946631
GGTGATTCAGTCGTTA-1	T_ALL	14924	3354	0.844672	0.0751139	old_leukemia	GGTGATTCAGTCGTTA-1	14924	3354	tumor	7.51139	15613	3351	1	1	0.0541725	0.202631	G2M	pDN3	-0.0179751	0.593808	0.0408857
GGTGATTTCGAGTCTA-1	T_ALL	16453	3996	0.854226	0.0605969	old_leukemia	GGTGATTTCGAGTCTA-1	16453	3996	tumor	6.05969	16229	3990	1	1	0.474881	0.333477	S	pDN3	0.0279399	0.689079	0.0719003
GGTGTTATCACACGAT-1	T_ALL	1808	976	0.917798	0.0724557	old_leukemia	GGTGTTATCACACGAT-1	1808	976	tumor	7.24558	14655	3116	3	3	-0.350892	-0.0473408	G1	dDN3	-0.050939	0.288672	-0.0562872
GGTTAACGTGCCGAAA-1	T_ALL	24366	4807	0.839311	0.0690717	old_leukemia	GGTTAACGTGCCGAAA-1	24366	4807	tumor	6.90717	16609	4690	1	1	0.30124	0.232454	S	pDN3	-0.0131773	0.700973	0.113038
GGTTAACTCATCAGTG-1	T_ALL	27747	4855	0.829622	0.0507803	old_leukemia	GGTTAACTCATCAGTG-1	27747	4855	tumor	5.07803	16444	4508	0	0	0.145301	-0.108247	S	pDN3	-0.0452751	0.696122	0.244601
GTAACACCAAGGTCGA-1	T_ALL	15881	3463	0.842551	0.0822996	old_leukemia	GTAACACCAAGGTCGA-1	15881	3463	tumor	8.22996	15925	3455	0	0	-0.0653026	-0.194428	G1	pDN3	-0.0102393	0.550679	-0.0693596
GTAGTACTCTACTCAT-1	T_ALL	18495	3956	0.84303	0.0640714	old_leukemia	GTAGTACTCTACTCAT-1	18495	3956	tumor	6.40714	16551	3944	2	2	-0.455974	-0.177365	G1	dDN3	0.0298884	0.304946	-0.232085
GTATTGGTCACCGGGT-1	T_ALL	12232	3201	0.857563	0.0477436	old_leukemia	GTATTGGTCACCGGGT-1	12232	3201	tumor	4.77436	15386	3198	2	2	-0.501179	-0.25613	G1	dDN3	0.00215593	0.480741	0.0487337
GTATTTCGTGCCCTTT-1	T_ALL	11821	3174	0.859785	0.0764741	old_leukemia	GTATTTCGTGCCCTTT-1	11821	3174	tumor	7.64741	15297	3183	2	2	-0.492101	-0.313447	G1	dDN3	0.0110484	0.126263	-0.336294
GTCAAACAGTGCGACA-1	T_ALL	27365	4783	0.829285	0.0495889	old_leukemia	GTCAAACAGTGCGACA-1	27365	4783	tumor	4.95889	16401	4419	0	0	0.307085	-0.0943909	S	pDN3	-0.0264915	0.72471	0.237333
GTCAAGTAGTGCTCGC-1	T_ALL	20619	4206	0.839973	0.0961734	old_leukemia	GTCAAGTAGTGCTCGC-1	20619	4206	tumor	9.61734	16566	4178	0	0	-0.0619267	-0.112325	G1	pDN3	-0.059631	0.606337	0.144839
GTCACGGGTATGGAGC-1	T_ALL	17903	3959	0.845908	0.0522259	old_leukemia	GTCACGGGTATGGAGC-1	17903	3959	tumor	5.22259	16497	3950	0	0	0.395113	-0.0603696	S	pDN3	-0.0437211	0.751549	0.228095
GTCATGAAGCGCCGTT-1	T_ALL	2788	1476	0.919831	0.0681492	old_leukemia	GTCATGAAGCGCCGTT-1	2788	1476	tumor	6.81492	14642	3014	3	3	-0.431583	-0.219148	G1	dDN3	0.211179	0.209146	-0.156628
GTCATTTCAGCTTCCT-1	T_ALL	11075	2991	0.859427	0.0763883	old_leukemia	GTCATTTCAGCTTCCT-1	11075	2991	tumor	7.63883	15334	3017	2	2	-0.443634	-0.159747	G1	dDN3	-0.0156369	0.292666	-0.1934
GTCGTTCGTCTGTAAC-1	T_ALL	20230	4019	0.837	0.0443401	old_leukemia	GTCGTTCGTCTGTAAC-1	20230	4019	tumor	4.43401	16543	3996	0	0	0.0740253	-0.119167	S	pDN3	-0.0795752	0.74435	0.382863
GTGACGCTCAAGCTTG-1	T_ALL	14409	3373	0.848359	0.066972	old_leukemia	GTGACGCTCAAGCTTG-1	14409	3373	tumor	6.6972	15516	3360	2	2	-0.437681	-0.216414	G1	dDN3	-0.0146939	0.383484	-0.0354424
GTGAGCCCAAGTCATC-1	T_ALL	22777	4379	0.835658	0.0540897	old_leukemia	GTGAGCCCAAGTCATC-1	22777	4379	tumor	5.40897	16592	4298	0	0	0.177425	-0.0315134	S	pDN3	-0.0731659	0.797439	0.288832
GTGAGGACAGTTGTTG-1	T_ALL	19062	4004	0.841671	0.0647886	old_leukemia	GTGAGGACAGTTGTTG-1	19062	4004	tumor	6.47886	16556	3992	0	0	0.199202	-0.183173	S	pDN3	-0.0252158	0.615437	0.0439977
GTGAGTTCATGAAGCG-1	T_ALL	21033	4122	0.836269	0.0585746	old_leukemia	GTGAGTTCATGAAGCG-1	21033	4122	tumor	5.85746	16557	4090	0	0	0.276835	-0.0316409	S	pDN3	-0.0751416	0.635614	0.155642
GTGCACGTCTAAGGAA-1	T_ALL	2978	1565	0.919569	0.0382807	old_leukemia	GTGCACGTCTAAGGAA-1	2978	1565	tumor	3.82807	14565	3012	3	3	-0.227507	-0.156465	G1	dDN3	0.00402801	0.202345	-0.307855
GTGCAGCCAGACCGCT-1	T_ALL	19689	3971	0.838079	0.044695	old_leukemia	GTGCAGCCAGACCGCT-1	19689	3971	tumor	4.4695	16549	3954	0	0	-0.218728	-0.208569	G1	pDN3	-0.039768	0.653622	0.197547
GTGCTGGCACACCAGC-1	T_ALL	14212	3584	0.855927	0.061427	old_leukemia	GTGCTGGCACACCAGC-1	14212	3584	tumor	6.1427	15468	3577	0	0	0.234582	-0.084815	S	pDN3	-0.0148792	0.539388	0.121556
GTGCTGGGTCCAAGAG-1	T_ALL	20762	4275	0.841026	0.0535112	old_leukemia	GTGCTGGGTCCAAGAG-1	20762	4275	tumor	5.35112	16625	4250	0	0	0.214737	-0.140209	S	pDN3	-0.164698	0.719339	0.334258
GTGCTTCTCGAGAAAT-1	T_ALL	6852	2531	0.88724	0.0503503	old_leukemia	GTGCTTCTCGAGAAAT-1	6852	2531	tumor	5.03503	15306	2875	1	1	0.505867	0.671009	G2M	pDN3	0.0855905	0.630996	-0.0406438
GTGGAAGAGTTCATCG-1	T_ALL	3429	1610	0.907121	0.0434529	old_leukemia	GTGGAAGAGTTCATCG-1	3429	1610	tumor	4.34529	14800	2916	3	3	-0.438869	-0.16019	G1	dDN3	0.124242	0.197705	-0.227759
GTGGAAGTCTACTTCA-1	T_ALL	22077	4203	0.834164	0.0454772	old_leukemia	GTGGAAGTCTACTTCA-1	22077	4203	tumor	4.54772	16559	4146	0	0	-0.0652001	0.120901	G2M	pDN3	-0.0329972	0.644548	0.0749614
GTGGAGAGTCACCGCA-1	T_ALL	10705	2995	0.862718	0.0997665	old_leukemia	GTGGAGAGTCACCGCA-1	10705	2995	tumor	9.97665	15313	3052	2	2	-0.268764	-0.0306857	G1	dDN3	-0.0484907	0.212535	-0.328962
GTGGGAAAGCCGGATA-1	T_ALL	26117	4766	0.832741	0.0675039	old_leukemia	GTGGGAAAGCCGGATA-1	26117	4766	tumor	6.75039	16509	4460	1	1	0.195939	0.632678	G2M	pDN3	-0.0779336	0.482173	-0.101275
GTGGGAACACTCCGGA-1	T_ALL	3229	1594	0.912632	0.0507897	old_leukemia	GTGGGAACACTCCGGA-1	3229	1594	tumor	5.07897	14659	2966	3	3	-0.461846	-0.118218	G1	dDN3	-0.11117	0.133444	-0.213977
GTGGGAATCGCGTCGA-1	T_ALL	1401	883	0.936284	0.0813704	old_leukemia	GTGGGAATCGCGTCGA-1	1401	883	tumor	8.13704	14406	3231	3	3	-0.420652	-0.0979585	G1	dDN3	0.0385954	0.107571	-0.143561
GTGTGGCAGCGTATAA-1	T_ALL	24870	4838	0.838248	0.0490551	old_leukemia	GTGTGGCAGCGTATAA-1	24870	4838	tumor	4.90551	16560	4648	1	1	0.29382	0.324722	G2M	pDN3	-0.109761	0.630425	0.0343199
GTGTGGCCACCTGTCT-1	T_ALL	31276	5228	0.827177	0.0450185	old_leukemia	GTGTGGCCACCTGTCT-1	31276	5228	tumor	4.50185	16405	4528	0	0	0.117244	-0.0949764	S	pDN3	-0.0418704	0.658393	0.213734
GTGTTCCTCAGTCTTT-1	T_ALL	34252	5296	0.821214	0.0545954	old_leukemia	GTGTTCCTCAGTCTTT-1	34252	5296	tumor	5.45954	16342	4386	0	0	0.260032	0.128573	S	pDN3	-0.0235987	0.790178	0.254786
GTTACAGAGTCGCCAC-1	T_ALL	19331	4575	0.853984	0.0480058	old_leukemia	GTTACAGAGTCGCCAC-1	19331	4575	tumor	4.80058	16686	4555	0	0	0.245642	0.00704533	S	pDN3	-0.0453456	0.608845	0.228182
GTTAGTGCAGGAGGAG-1	T_ALL	3860	1674	0.898836	0.0569948	old_leukemia	GTTAGTGCAGGAGGAG-1	3860	1674	tumor	5.69948	14927	2860	3	3	-0.395934	-0.299623	G1	dDN3	0.205776	0.209616	-0.053678
GTTATGGTCTCGGCTT-1	T_ALL	26362	4913	0.834962	0.0429785	old_leukemia	GTTATGGTCTCGGCTT-1	26362	4913	tumor	4.29785	16546	4652	1	1	0.250021	0.264047	G2M	pDN3	-0.106715	0.650288	0.0851835
GTTCATTTCGCAGTCG-1	T_ALL	9364	2655	0.862167	0.0719778	old_leukemia	GTTCATTTCGCAGTCG-1	9364	2655	tumor	7.19778	15487	2800	2	2	-0.361327	-0.272679	G1	dDN3	0.0351764	0.377761	-0.0314088
GTTCCGTAGACTAAGT-1	T_ALL	31731	5372	0.828646	0.0478712	old_leukemia	GTTCCGTAGACTAAGT-1	31731	5372	tumor	4.78712	16505	4682	1	1	0.108405	0.342028	G2M	pDN3	-0.037184	0.625905	0.0920508
GTTCCGTCAGTGGTGA-1	T_ALL	3620	1740	0.910597	0.0552486	old_leukemia	GTTCCGTCAGTGGTGA-1	3620	1740	tumor	5.52486	14696	2988	3	3	-0.407742	-0.185001	G1	dDN3	0.126296	0.145836	-0.222388
GTTCTATTCCGATGTA-1	T_ALL	4125	1867	0.904775	0.0467879	old_leukemia	GTTCTATTCCGATGTA-1	4125	1867	tumor	4.67879	14804	2930	3	3	-0.331952	-0.151829	G1	dDN3	-0.0887185	0.301997	-0.13283
GTTGTCCGTTGGAGGT-1	T_ALL	3596	1784	0.914387	0.0456062	old_leukemia	GTTGTCCGTTGGAGGT-1	3596	1784	tumor	4.56062	14545	3030	3	3	-0.495552	-0.176128	G1	dDN3	0.00864149	0.0929177	-0.209575
TAACGACTCCACGTGG-1	T_ALL	47447	6402	0.813975	0.0623643	old_leukemia	TAACGACTCCACGTGG-1	47447	6402	tumor	6.23643	15916	4463	1	1	-0.122596	0.559898	G2M	pDN3	-0.0608422	0.565762	-0.0173333
TAAGCACAGGCACTCC-1	T_ALL	7346	2505	0.879142	0.038116	old_leukemia	TAAGCACAGGCACTCC-1	7346	2505	tumor	3.8116	15368	2937	2	2	-0.500745	-0.163854	G1	dDN3	0.0119586	0.165153	-0.157432
TAAGCACGTGCTCGTG-1	T_ALL	4083	1805	0.901827	0.0431056	old_leukemia	TAAGCACGTGCTCGTG-1	4083	1805	tumor	4.31056	14882	2846	3	3	-0.429551	-0.25797	G1	dDN3	0.0124546	0.255013	-0.0304021
TAAGCGTAGTCCCAGC-1	T_ALL	12200	3130	0.855418	0.0640164	old_leukemia	TAAGCGTAGTCCCAGC-1	12200	3130	tumor	6.40164	15374	3133	2	2	-0.51396	-0.221796	G1	dDN3	0.0381097	0.439492	-0.0388734
TAAGCGTTCCCATACC-1	T_ALL	7632	2325	0.867045	0.0645964	old_leukemia	TAAGCGTTCCCATACC-1	7632	2325	tumor	6.45964	15674	2630	2	2	-0.443199	-0.291435	G1	dDN3	0.0686724	0.462156	0.0516336
TAATTCCGTCTTAGTG-1	T_ALL	34800	5279	0.81966	0.0500287	old_leukemia	TAATTCCGTCTTAGTG-1	34800	5279	tumor	5.00287	16254	4273	1	1	0.259418	0.585246	G2M	pDN3	-0.0728345	0.658951	0.0740904
TAATTCCGTGGCTTGC-1	T_ALL	15690	3520	0.845296	0.0681963	old_leukemia	TAATTCCGTGGCTTGC-1	15690	3520	tumor	6.81963	15829	3508	2	2	-0.450331	-0.249188	G1	dDN3	0.0335887	0.258788	-0.117466
TACAGGTTCGGTCGGT-1	T_ALL	23091	4462	0.836388	0.0436534	old_leukemia	TACAGGTTCGGTCGGT-1	23091	4462	tumor	4.36534	16593	4371	0	0	0.283933	-0.0965353	S	pDN3	-0.0215311	0.783255	0.198856
TACATTCTCTCTGACC-1	T_ALL	2912	1471	0.914387	0.0961538	old_leukemia	TACATTCTCTCTGACC-1	2912	1471	tumor	9.61538	14499	3063	3	3	-0.199907	-0.101401	G1	dDN3	0.0171657	0.208081	-0.108886
TACGCTCGTTGGTGTT-1	T_ALL	14671	3404	0.84772	0.0720469	old_leukemia	TACGCTCGTTGGTGTT-1	14671	3404	tumor	7.20469	15527	3390	2	2	-0.443223	-0.218013	G1	dDN3	-0.0968307	0.316192	-0.086791
TACGTCCGTGCAAGAC-1	T_ALL	22797	4598	0.840448	0.0500066	old_leukemia	TACGTCCGTGCAAGAC-1	22797	4598	tumor	5.00066	16612	4528	1	1	0.292614	0.137987	S	pDN3	-0.0491076	0.657801	0.0417999
TACTTACAGATGCTGG-1	T_ALL	21787	4437	0.840692	0.0483316	old_leukemia	TACTTACAGATGCTGG-1	21787	4437	tumor	4.83316	16616	4394	0	0	0.315118	-0.0179216	S	pDN3	0.00655476	0.692527	0.24424
TACTTACCACGATAGG-1	T_ALL	34739	5351	0.821093	0.0378249	old_leukemia	TACTTACCACGATAGG-1	34739	5351	tumor	3.78249	16260	4331	1	1	-0.354117	0.727136	G2M	pDN3	-0.082137	0.558923	0.00726547
TACTTCATCATCACAG-1	T_ALL	5399	2124	0.891446	0.0259307	old_leukemia	TACTTCATCATCACAG-1	5399	2124	tumor	2.59307	15056	2817	3	3	-0.523246	-0.136334	G1	dDN3	0.0542861	0.376254	-0.0054394
TACTTCATCGCGTCGA-1	T_ALL	9721	2803	0.864562	0.0589445	old_leukemia	TACTTCATCGCGTCGA-1	9721	2803	tumor	5.89446	15466	2874	0	0	-0.142341	0.0880323	G2M	pDN3	0.041396	0.589472	0.0969264
TAGACCAGTAGTGTGG-1	T_ALL	3732	1785	0.910328	0.0385852	old_leukemia	TAGACCAGTAGTGTGG-1	3732	1785	tumor	3.85852	14730	2947	3	3	-0.344545	-0.0750982	G1	dDN3	0.0369522	0.270871	-0.137314
TAGAGTCGTGATATAG-1	T_ALL	11457	2976	0.85577	0.058305	old_leukemia	TAGAGTCGTGATATAG-1	11457	2976	tumor	5.8305	15401	3008	2	2	-0.479639	-0.241309	G1	dDN3	0.00362777	0.262007	-0.226675
TAGCACAAGCTGCCAC-1	T_ALL	14203	3545	0.854839	0.0630149	old_leukemia	TAGCACAAGCTGCCAC-1	14203	3545	tumor	6.30149	15449	3534	2	2	-0.466391	-0.268114	G1	dDN3	-0.065181	0.493551	0.255667
TAGGTACAGGTTGCCC-1	T_ALL	7231	2550	0.882707	0.0159038	old_leukemia	TAGGTACAGGTTGCCC-1	7231	2550	tumor	1.59037	15410	2810	1	1	0.568588	0.141346	S	pDN3	-0.073055	0.672587	0.135777
TATACCTCACGGTGCT-1	T_ALL	3854	1631	0.895854	0.0324338	old_leukemia	TATACCTCACGGTGCT-1	3854	1631	tumor	3.24338	14376	2853	2	2	-0.381165	-0.164999	G1	dDN3	-0.109904	0.278514	-0.133383
TATACCTGTTCTATCT-1	T_ALL	6528	2689	0.899027	0.0471814	old_leukemia	TATACCTGTTCTATCT-1	6528	2689	tumor	4.71814	15116	3139	3	3	-0.608641	-0.24365	G1	dDN3	0.0910989	0.257445	-0.0497386
TATATCCCATCCGATA-1	T_ALL	5309	2216	0.898136	0.0355999	old_leukemia	TATATCCCATCCGATA-1	5309	2216	tumor	3.55999	14953	2914	3	3	-0.402251	-0.240979	G1	dDN3	0.0682628	0.361987	-0.100132
TATCGCCGTTTGAACC-1	T_ALL	18110	3803	0.840816	0.0887907	old_leukemia	TATCGCCGTTTGAACC-1	18110	3803	tumor	8.87907	16496	3784	1	1	-0.0408827	0.371054	G2M	pDN3	-0.0069246	0.535859	-0.0339203
TATCTGTTCAGGAAAT-1	T_ALL	29939	5086	0.828012	0.0481312	old_leukemia	TATCTGTTCAGGAAAT-1	29939	5086	tumor	4.81312	16376	4504	0	0	0.13334	-0.0688211	S	pDN3	-0.0453637	0.631831	0.0936688
TATTTCGGTTGAATCC-1	T_ALL	3784	1719	0.904226	0.0393763	old_leukemia	TATTTCGGTTGAATCC-1	3784	1719	tumor	3.93763	14821	2892	3	3	-0.392475	-0.199955	G1	dDN3	-0.0085115	0.294798	-0.131224
TCACATTTCCCTTGTG-1	T_ALL	35976	5389	0.819029	0.0563153	old_leukemia	TCACATTTCCCTTGTG-1	35976	5389	tumor	5.63153	16119	4183	1	1	0.178557	0.167671	S	pDN3	-0.085407	0.617906	0.117325
TCACGCTCAATGTTGC-1	T_ALL	36755	5833	0.824892	0.0401034	old_leukemia	TCACGCTCAATGTTGC-1	36755	5833	tumor	4.01034	16306	4672	0	0	0.282494	0.0327327	S	pDN3	-0.0481393	0.694831	0.0978958
TCACGCTCAGGACGAT-1	T_ALL	4478	1698	0.884652	0.0511389	old_leukemia	TCACGCTCAGGACGAT-1	4478	1698	tumor	5.11389	15128	2736	3	3	-0.446313	-0.23655	G1	dDN3	0.0452242	0.309488	0.0191871
TCACGGGAGTCGGGAT-1	T_ALL	2646	1298	0.909625	0.0498866	old_leukemia	TCACGGGAGTCGGGAT-1	2646	1298	tumor	4.98866	14786	2953	3	3	-0.370144	-0.171302	G1	dDN3	0.0820439	0.180175	-0.286661
TCACTATAGTCTAACC-1	T_ALL	19290	4096	0.842959	0.0592535	old_leukemia	TCACTATAGTCTAACC-1	19290	4096	tumor	5.92535	16591	4072	2	2	-0.557656	-0.281186	G1	dDN3	0.0296736	0.432763	0.0584633
TCACTATCACGCAGTC-1	T_ALL	15160	3796	0.856155	0.0544195	old_leukemia	TCACTATCACGCAGTC-1	15160	3796	tumor	5.44195	15622	3787	2	2	-0.545698	-0.195607	G1	dDN3	-0.0832036	0.395526	-0.0588255
TCAGGGCGTTTCACAG-1	T_ALL	12705	3103	0.850829	0.0651712	old_leukemia	TCAGGGCGTTTCACAG-1	12705	3103	tumor	6.51712	15393	3100	2	2	-0.438549	-0.264604	G1	dDN3	0.106135	0.45548	0.042654
TCAGTCCCAGTGTGGA-1	T_ALL	22004	4472	0.840645	0.0494001	old_leukemia	TCAGTCCCAGTGTGGA-1	22004	4472	tumor	4.94001	16629	4420	0	0	0.14287	-0.168058	S	pDN3	-0.0496806	0.661967	0.185331
TCAGTGATCCCGTAAA-1	T_ALL	34630	5454	0.823164	0.0468669	old_leukemia	TCAGTGATCCCGTAAA-1	34630	5454	tumor	4.68669	16430	4559	1	1	0.197581	0.123348	S	pDN3	-0.0484834	0.751444	0.219423
TCAGTGATCGACATAC-1	T_ALL	25615	4733	0.833649	0.0527035	old_leukemia	TCAGTGATCGACATAC-1	25615	4733	tumor	5.27035	16408	4489	0	0	0.168728	-0.124708	S	pDN3	0.0266387	0.563849	0.0537189
TCATACTAGCCTCGTG-1	T_ALL	18477	4087	0.84643	0.0522812	old_leukemia	TCATACTAGCCTCGTG-1	18477	4087	tumor	5.22812	16544	4078	1	1	0.183152	0.554894	G2M	pDN3	0.0818723	0.689292	0.0415664
TCATATCCAAGGTCTT-1	T_ALL	21172	4193	0.83743	0.0497827	old_leukemia	TCATATCCAAGGTCTT-1	21172	4193	tumor	4.97827	16612	4152	2	2	-0.497383	-0.224457	G1	dDN3	-0.009432	0.406101	-0.0089117
TCATCATCAGGATGAC-1	T_ALL	8869	2607	0.865311	0.0651708	old_leukemia	TCATCATCAGGATGAC-1	8869	2607	tumor	6.51708	15477	2787	2	2	-0.505346	-0.203527	G1	dDN3	-0.0868415	0.341412	-0.102312
TCATTTGGTAAGCTCT-1	T_ALL	21826	4549	0.843037	0.0543389	old_leukemia	TCATTTGGTAAGCTCT-1	21826	4549	tumor	5.43389	16634	4481	1	1	0.403579	0.311192	S	pDN3	-0.0855941	0.57112	-0.0191276
TCATTTGGTCAGGAGT-1	T_ALL	32160	5429	0.828591	0.0551928	old_leukemia	TCATTTGGTCAGGAGT-1	32160	5429	tumor	5.51928	16493	4664	1	1	0.0699735	0.500553	G2M	pDN3	-0.0416297	0.518334	-0.069403
TCATTTGGTCATACCA-1	T_ALL	15637	3840	0.854602	0.0661252	old_leukemia	TCATTTGGTCATACCA-1	15637	3840	tumor	6.61252	15780	3831	1	1	0.265798	0.800262	G2M	pDN3	0.0511644	0.488671	-0.13877
TCATTTGGTTCCGGTG-1	T_ALL	22438	4545	0.840622	0.0459488	old_leukemia	TCATTTGGTTCCGGTG-1	22438	4545	tumor	4.59488	16607	4493	0	0	0.0418687	-0.0234867	S	pDN3	-0.0403197	0.625727	0.0978476
TCCACGTCAGGTTCAT-1	T_ALL	22594	4161	0.831236	0.0756838	old_leukemia	TCCACGTCAGGTTCAT-1	22594	4161	tumor	7.56838	16504	4040	0	0	0.0752162	-0.0591877	S	pDN3	-0.0858048	0.587198	0.097456
TCCATCGCATCTTTCA-1	T_ALL	3663	1888	0.919235	0.0458641	old_leukemia	TCCATCGCATCTTTCA-1	3663	1888	tumor	4.5864	14362	3069	3	3	-0.422672	-0.194815	G1	dDN3	-0.0042134	0.107174	-0.316312
TCCATCGGTTCTATCT-1	T_ALL	15001	3310	0.842846	0.0475302	old_leukemia	TCCATCGGTTCTATCT-1	15001	3310	tumor	4.75302	15630	3297	2	2	-0.47434	-0.172369	G1	dDN3	0.0460112	0.263177	-0.204563
TCCTAATAGTCGCCCA-1	T_ALL	32357	5281	0.825442	0.0532188	old_leukemia	TCCTAATAGTCGCCCA-1	32357	5281	tumor	5.32188	16413	4542	1	1	-0.241477	0.548039	G2M	pDN3	0.0089803	0.647317	0.0600886
TCCTTTCCAGGAACCA-1	T_ALL	26733	4725	0.829989	0.0576815	old_leukemia	TCCTTTCCAGGAACCA-1	26733	4725	tumor	5.76815	16430	4389	1	1	0.238611	0.409883	G2M	pDN3	0.027663	0.593188	-0.0084393
TCGAACAGTAGGCTCC-1	T_ALL	23315	4663	0.839966	0.0639503	old_leukemia	TCGAACAGTAGGCTCC-1	23315	4663	tumor	6.39502	16583	4549	1	1	0.41562	0.102117	S	pDN3	-0.0481496	0.621932	0.106751
TCGAAGTAGCTAAACA-1	T_ALL	6892	2485	0.884581	0.0631167	old_leukemia	TCGAAGTAGCTAAACA-1	6892	2485	tumor	6.31167	15407	2861	3	3	-0.464677	-0.270077	G1	dDN3	0.0988108	0.351832	-0.0829193
TCGACCTCATCCAATG-1	T_ALL	31505	5118	0.824541	0.0502143	old_leukemia	TCGACCTCATCCAATG-1	31505	5118	tumor	5.02143	16436	4400	1	1	0.30593	0.372575	G2M	pDN3	-0.0426715	0.65557	0.153897
TCGCTCAGTAAGGTCG-1	T_ALL	4308	1894	0.901797	0.0668524	old_leukemia	TCGCTCAGTAAGGTCG-1	4308	1894	tumor	6.68524	14845	2839	3	3	-0.582754	-0.203569	G1	dDN3	-0.0198405	0.373159	-0.0209758
TCGCTTGTCCGCTGTT-1	T_ALL	3162	1644	0.918839	0.0506009	old_leukemia	TCGCTTGTCCGCTGTT-1	3162	1644	tumor	5.06009	14485	3059	3	3	-0.525856	-0.18803	G1	dDN3	-0.0115313	0.262889	-0.0923866
TCGGATAGTCGCAGTC-1	T_ALL	22495	4657	0.842839	0.0531229	old_leukemia	TCGGATAGTCGCAGTC-1	22495	4657	tumor	5.31229	16691	4595	1	1	-0.21299	0.729736	G2M	pDN3	-0.0513747	0.626868	-0.009514
TCTAACTGTAACTTCG-1	T_ALL	5116	1860	0.881524	0.0285379	old_leukemia	TCTAACTGTAACTTCG-1	5116	1860	tumor	2.85379	15146	2824	2	2	-0.357297	-0.240444	G1	dDN3	-0.0121615	0.231302	-0.108099
TCTACATTCATACGAC-1	T_ALL	18963	4260	0.848408	0.0517851	old_leukemia	TCTACATTCATACGAC-1	18963	4260	tumor	5.17851	16626	4245	2	2	-0.225043	-0.216934	G1	dDN3	0.0151468	0.429048	-0.129109
TCTACCGGTGATGAAT-1	T_ALL	3809	1705	0.902512	0.0598582	old_leukemia	TCTACCGGTGATGAAT-1	3809	1705	tumor	5.98582	14814	2913	3	3	-0.287664	-0.274752	G1	dDN3	0.163561	0.236292	-0.110871
TCTATACGTAGCTTGT-1	T_ALL	15015	3447	0.846982	0.0532801	old_leukemia	TCTATACGTAGCTTGT-1	15015	3447	tumor	5.32801	15637	3436	0	0	-0.143485	-0.0309625	G1	pDN3	-0.0541505	0.614572	0.0757229
TCTTCCTGTGTGTGTT-1	T_ALL	2383	1285	0.920577	0.0671423	old_leukemia	TCTTCCTGTGTGTGTT-1	2383	1285	tumor	6.71423	14589	3052	3	3	-0.45266	-0.099487	G1	dDN3	0.105223	0.129944	-0.222144
TCTTGCGGTGGCTGCT-1	T_ALL	19222	4129	0.844074	0.0457289	old_leukemia	TCTTGCGGTGGCTGCT-1	19222	4129	tumor	4.57289	16600	4118	0	0	0.248398	-0.144916	S	pDN3	-0.0437712	0.71689	0.187754
TGAACGTCATGATGCT-1	T_ALL	24413	4475	0.832067	0.0185147	old_leukemia	TGAACGTCATGATGCT-1	24413	4475	tumor	1.85147	16516	4313	1	1	-0.120394	0.492366	G2M	pDN3	-0.0565088	0.586152	0.0722338
TGAATCGGTTGCGTAT-1	T_ALL	3925	1767	0.903556	0.0547771	old_leukemia	TGAATCGGTTGCGTAT-1	3925	1767	tumor	5.47771	14770	2921	3	3	-0.503839	-0.147468	G1	dDN3	0.222403	0.167388	-0.27386
TGACAGTCAAGCGGAT-1	T_ALL	27900	5079	0.833583	0.0550179	old_leukemia	TGACAGTCAAGCGGAT-1	27900	5079	tumor	5.50179	16511	4689	1	1	-0.0137261	0.558312	G2M	pDN3	-0.0188089	0.599715	0.0172935
TGATCAGAGATAGGGA-1	T_ALL	3511	1768	0.915963	0.056679	old_leukemia	TGATCAGAGATAGGGA-1	3511	1768	tumor	5.6679	14656	2983	3	3	-0.520505	-0.17775	G1	dDN3	0.1107	0.189721	-0.140036
TGATCAGCATAACGGG-1	T_ALL	18690	4222	0.848748	0.0608882	old_leukemia	TGATCAGCATAACGGG-1	18690	4222	tumor	6.08882	16575	4209	0	0	0.0700521	-0.208986	S	pDN3	-0.0542456	0.597594	0.0693522
TGCAGGCTCGTGGGAA-1	T_ALL	18891	3589	0.831329	0.0693452	old_leukemia	TGCAGGCTCGTGGGAA-1	18891	3589	tumor	6.93452	16461	3574	1	1	0.193061	-0.0003898	S	pDN3	-0.122895	0.753331	0.25744
TGCATCCAGCAGCCCT-1	T_ALL	3618	1599	0.900345	0.0491984	old_leukemia	TGCATCCAGCAGCCCT-1	3618	1599	tumor	4.91985	14797	2900	3	3	-0.473008	-0.157007	G1	dDN3	0.0301074	0.171729	-0.234168
TGCTCCAGTCAAAGAT-1	T_ALL	39921	5526	0.813355	0.0503244	old_leukemia	TGCTCCAGTCAAAGAT-1	39921	5526	tumor	5.03244	16004	4053	1	1	-0.202264	0.661445	G2M	pDN3	-0.067781	0.680934	0.149163
TGCTGAACAAGGTACG-1	T_ALL	26768	4953	0.834505	0.0541692	old_leukemia	TGCTGAACAAGGTACG-1	26768	4953	tumor	5.41692	16512	4650	1	1	0.304411	0.329232	G2M	pDN3	-0.0277468	0.689683	0.0178954
TGCTTCGAGGGAGGTG-1	T_ALL	6534	2395	0.885753	0.0378023	old_leukemia	TGCTTCGAGGGAGGTG-1	6534	2395	tumor	3.78023	15374	2942	3	3	-0.574763	-0.199865	G1	dDN3	0.0794481	0.209979	-0.193814
TGGATCAGTCATCCCT-1	T_ALL	30752	5066	0.825483	0.045493	old_leukemia	TGGATCAGTCATCCCT-1	30752	5066	tumor	4.5493	16420	4478	1	1	0.258251	0.13508	S	pDN3	0.0242538	0.692894	0.199979
TGGATCAGTGGCTGAA-1	T_ALL	29409	5059	0.828932	0.0515828	old_leukemia	TGGATCAGTGGCTGAA-1	29409	5059	tumor	5.15828	16502	4581	1	1	0.30163	0.38073	G2M	pDN3	-0.0192512	0.685463	0.0997001
TGGGAAGAGTAGTGCG-1	T_ALL	12683	3337	0.85868	0.074588	old_leukemia	TGGGAAGAGTAGTGCG-1	12683	3337	tumor	7.4588	15364	3328	0	0	0.269211	-0.0657629	S	pDN3	-0.0075346	0.617722	0.0327929
TGGGAAGCAAGGCGTA-1	T_ALL	27405	4556	0.824408	0.067287	old_leukemia	TGGGAAGCAAGGCGTA-1	27405	4556	tumor	6.7287	16396	4146	0	0	0.0193836	-0.159805	S	pDN3	-0.0374955	0.598968	0.152438
TGGGCTGGTGAGAACC-1	T_ALL	33047	5343	0.82489	0.0476594	old_leukemia	TGGGCTGGTGAGAACC-1	33047	5343	tumor	4.76594	16491	4571	0	0	0.267433	0.0559417	S	pDN3	-0.116214	0.707859	0.28402
TGGTAGTGTTCTGACA-1	T_ALL	24100	4646	0.836847	0.050166	old_leukemia	TGGTAGTGTTCTGACA-1	24100	4646	tumor	5.0166	16547	4515	1	1	0.201987	0.153962	S	pDN3	-0.0045188	0.720938	0.202297
TGGTGATTCTCCTGTG-1	T_ALL	31044	5263	0.828418	0.0403621	old_leukemia	TGGTGATTCTCCTGTG-1	31044	5263	tumor	4.03621	16577	4693	1	1	0.194162	0.575682	G2M	pDN3	-0.0140249	0.617017	0.0352822
TGTAAGCTCCGATCGG-1	T_ALL	13632	3654	0.861704	0.0683685	old_leukemia	TGTAAGCTCCGATCGG-1	13632	3654	tumor	6.83685	15384	3647	1	1	0.364688	0.522975	G2M	pDN3	-0.0215504	0.397542	-0.1973
TGTAGACCAAATTAGG-1	T_ALL	3604	1586	0.899774	0.0588235	old_leukemia	TGTAGACCAAATTAGG-1	3604	1586	tumor	5.88235	14894	2882	3	3	-0.486354	-0.216113	G1	dDN3	0.18563	0.22891	-0.02609
TGTCCACAGGTGGTTG-1	T_ALL	33697	5108	0.819034	0.0540701	old_leukemia	TGTCCACAGGTGGTTG-1	33697	5108	tumor	5.40701	16222	4185	1	1	0.212444	0.485704	G2M	pDN3	0.002325	0.682909	0.072248
TGTGAGTAGGCCGCTT-1	T_ALL	38769	5505	0.815249	0.0461967	old_leukemia	TGTGAGTAGGCCGCTT-1	38769	5505	tumor	4.61967	16057	4161	0	0	0.19728	-0.0363954	S	pDN3	-0.0782249	0.771033	0.234188
TGTGAGTCAGACGCTC-1	T_ALL	3958	1720	0.899389	0.0444669	old_leukemia	TGTGAGTCAGACGCTC-1	3958	1720	tumor	4.44669	14935	2885	3	3	-0.51206	-0.304653	G1	dDN3	0.0637235	0.218215	-0.0602816
TGTTCCGGTAGTTACC-1	T_ALL	14928	3547	0.85047	0.0559352	old_leukemia	TGTTCCGGTAGTTACC-1	14928	3547	tumor	5.59352	15592	3540	0	0	0.206828	-0.179854	S	pDN3	0.0706992	0.657193	0.118487
TGTTCTACATTCGATG-1	T_ALL	31662	4928	0.820495	0.0483545	old_leukemia	TGTTCTACATTCGATG-1	31662	4928	tumor	4.83545	16309	4184	0	0	0.257636	-0.0465006	S	pDN3	-0.0521178	0.707829	0.264657
TGTTTGTAGCATAGGC-1	T_ALL	17463	3544	0.836727	0.0979213	old_leukemia	TGTTTGTAGCATAGGC-1	17463	3544	tumor	9.79213	16391	3530	0	0	0.00743975	-0.161167	S	pDN3	-0.11184	0.521324	0.111329
TGTTTGTGTGAGACGT-1	T_ALL	28030	4650	0.824587	0.0466643	old_leukemia	TGTTTGTGTGAGACGT-1	28030	4650	tumor	4.66643	16389	4230	0	0	-0.0570552	-0.0401566	G1	pDN3	-0.0791307	0.733858	0.242151
TGTTTGTGTGTCTTCC-1	T_ALL	30215	4851	0.822689	0.0611948	old_leukemia	TGTTTGTGTGTCTTCC-1	30215	4851	tumor	6.11948	16316	4251	0	0	-0.136319	-0.0834264	G1	pDN3	-0.0241584	0.6369	0.0490021
TTACAGGGTGAGTTTC-1	T_ALL	11590	3049	0.857305	0.043572	old_leukemia	TTACAGGGTGAGTTTC-1	11590	3049	tumor	4.3572	15421	3052	0	0	-0.287887	0.215907	G2M	pDN3	0.0187031	0.630043	0.0543351
TTACCATAGGTTCTAC-1	T_ALL	3141	1544	0.911806	0.0401146	old_leukemia	TTACCATAGGTTCTAC-1	3141	1544	tumor	4.01146	14633	2977	3	3	-0.42665	-0.105473	G1	dDN3	0.00634912	0.152544	-0.20456
TTAGGGTCACAAATCC-1	T_ALL	16285	3799	0.849917	0.056985	old_leukemia	TTAGGGTCACAAATCC-1	16285	3799	tumor	5.6985	16128	3784	2	2	-0.341897	-0.250559	G1	dDN3	-0.0072981	0.43202	-0.0212381
TTAGTCTCAATTGAGA-1	T_ALL	10937	2840	0.855015	0.0501966	old_leukemia	TTAGTCTCAATTGAGA-1	10937	2840	tumor	5.01966	15406	2899	2	2	-0.422799	-0.219128	G1	dDN3	-0.0370615	0.269976	-0.109203
TTATTGCTCGTAACAC-1	T_ALL	13460	3408	0.855525	0.0591382	old_leukemia	TTATTGCTCGTAACAC-1	13460	3408	tumor	5.91382	15422	3399	0	0	0.154737	-0.133096	S	pDN3	0.0205048	0.614763	0.218197
TTCAATCGTCGCGTCA-1	T_ALL	23369	4424	0.834542	0.0347041	old_leukemia	TTCAATCGTCGCGTCA-1	23369	4424	tumor	3.47041	16567	4339	1	1	-0.14128	0.419554	G2M	pDN3	0.0143454	0.720039	0.146169
TTCAGGATCTAGCCTC-1	T_ALL	19716	4302	0.846059	0.0453946	old_leukemia	TTCAGGATCTAGCCTC-1	19716	4302	tumor	4.53946	16624	4293	0	0	0.0538032	-0.0545838	S	pDN3	0.00429385	0.581018	0.125579
TTCAGGATCTCCATAT-1	T_ALL	4176	1807	0.899523	0.0749521	old_leukemia	TTCAGGATCTCCATAT-1	4176	1807	tumor	7.49521	14825	2888	3	3	-0.465262	-0.182626	G1	dDN3	0.29203	0.139515	-0.231332
TTCGCTGAGTCAAGCG-1	T_ALL	22626	4164	0.831191	0.0575002	old_leukemia	TTCGCTGAGTCAAGCG-1	22626	4164	tumor	5.75002	16487	4060	0	0	-0.163157	-0.169842	G1	pDN3	0.00275112	0.5287	0.0504015
TTCGCTGCACGAGGAT-1	T_ALL	6708	2073	0.866724	0.0775194	old_leukemia	TTCGCTGCACGAGGAT-1	6708	2073	tumor	7.75194	15668	2607	2	2	-0.440682	-0.210036	G1	dDN3	-0.0230961	0.386771	0.0155512
TTCTCTCGTATAGGGC-1	T_ALL	30524	5249	0.829515	0.0430481	old_leukemia	TTCTCTCGTATAGGGC-1	30524	5249	tumor	4.30481	16524	4685	1	1	0.173476	0.362412	G2M	pDN3	-0.0750343	0.687575	0.0667435
TTGCCTGAGTCAACAA-1	T_ALL	42113	5866	0.81488	0.0528578	old_leukemia	TTGCCTGAGTCAACAA-1	42113	5866	tumor	5.28578	16255	4336	1	1	-0.0982456	0.628248	G2M	pDN3	-0.0165634	0.728429	0.241318
TTGGATGGTAGAATGT-1	T_ALL	3090	1553	0.914387	0.0524272	old_leukemia	TTGGATGGTAGAATGT-1	3090	1553	tumor	5.24272	14655	2979	3	3	-0.409266	-0.100525	G1	dDN3	0.0423522	0.281561	-0.222823
TTGGGCGGTGTTTGCA-1	T_ALL	11271	2698	0.846761	0.0571378	old_leukemia	TTGGGCGGTGTTTGCA-1	11271	2698	tumor	5.71378	15495	2725	2	2	-0.449649	-0.210217	G1	dDN3	0.0356177	0.460203	0.0283276
TTGGTTTAGCGCTGAA-1	T_ALL	22964	4303	0.833234	0.0595715	old_leukemia	TTGGTTTAGCGCTGAA-1	22964	4303	tumor	5.95715	16521	4163	2	2	-0.371311	-0.150897	G1	dDN3	-0.0244517	0.479919	-0.0830162
TTGTGGAGTAAGGAGA-1	T_ALL	25723	4617	0.83086	0.0541927	old_leukemia	TTGTGGAGTAAGGAGA-1	25723	4617	tumor	5.41927	16398	4349	1	1	0.181321	0.125733	S	pDN3	-0.0357017	0.685663	0.107753
TTGTTCATCCTTCGAC-1	T_ALL	38814	5793	0.819985	0.045937	old_leukemia	TTGTTCATCCTTCGAC-1	38814	5793	tumor	4.5937	16199	4463	1	1	-0.113021	0.637333	G2M	pDN3	-0.0081657	0.613055	0.0797779
TTGTTGTCACAAGCAG-1	T_ALL	4003	1975	0.914829	0.0432176	old_leukemia	TTGTTGTCACAAGCAG-1	4003	1975	tumor	4.32176	14597	2990	3	3	-0.565277	-0.116288	G1	dDN3	-0.012134	0.29497	-0.022073
TTTCATGAGTCTTCGA-1	T_ALL	8855	2801	0.873359	0.0612084	old_leukemia	TTTCATGAGTCTTCGA-1	8855	2801	tumor	6.12084	15342	2983	2	2	-0.508356	-0.283344	G1	dDN3	0.0095986	0.332961	0.0179502
TTTCATGCATACTGAC-1	T_ALL	23538	5019	0.84648	0.0518736	old_leukemia	TTTCATGCATACTGAC-1	23538	5019	tumor	5.18736	16747	4908	1	1	-0.292932	0.858166	G2M	pDN3	-0.0685165	0.486124	-0.0010719
TTTCCTCCACGGTAGA-1	T_ALL	3433	1588	0.905301	0.0582581	old_leukemia	TTTCCTCCACGGTAGA-1	3433	1588	tumor	5.82581	14790	2919	3	3	-0.364675	-0.237065	G1	dDN3	0.0965217	0.241694	-0.044535
TTTCCTCCAGCTGGTC-1	T_ALL	5048	2237	0.904553	0.0311014	old_leukemia	TTTCCTCCAGCTGGTC-1	5048	2237	tumor	3.11014	14803	3026	3	3	-0.512361	-0.182355	G1	dDN3	0.00753601	0.0981749	-0.121366
TTTGGAGAGCACGGAT-1	T_ALL	19380	3880	0.837074	0.0570175	old_leukemia	TTTGGAGAGCACGGAT-1	19380	3880	tumor	5.70175	16544	3872	0	0	0.0316115	-0.123433	S	pDN3	-0.0224668	0.656082	0.162833

## Sheet: Leukemic dDN3 DEG edgeR
Dormant DN3 DEG L2FC>|1.0| FDR<0.05
genes	logFC	logCPM	PValue	FDR	FCxlog10FDR
Rhox7a	-8.12838	1.75376	1.09602e-11	8.57114e-10	73.6997
Gimap3	-7.0353	0.766574	1.73271e-05	0.000470876	23.4071
Iglc2	-6.74515	0.524023	0.000169155	0.00332032	16.72
S1pr1	-6.57205	0.424025	0.000404975	0.00686729	14.2167
Mef2c	-6.47708	0.337147	0.000718356	0.0110821	12.6651
Iglc3	-6.3219	0.236755	0.0014498	0.0194125	10.8226
Ighd	-6.26986	0.228146	0.00163772	0.0212889	10.4823
Abca1	-6.19099	0.215323	0.00195885	0.0245516	9.96699
Fbxo27	-6.12053	0.126762	0.00308796	0.035166	8.8985
Cpa3	-5.43323	2.68689	2.56887e-16	3.50409e-14	73.1064
Il18r1	-5.00775	0.666896	0.000454865	0.00758212	10.6175
Acpp	-4.81717	0.585933	0.00109476	0.0156444	8.69808
Cd74	-4.73661	3.36498	4.958e-21	9.59111e-19	85.3448
Slfn5	-4.63772	4.53207	1.56634e-34	1.53522e-31	142.906
Prr29	-4.30532	2.48298	4.42245e-11	3.28378e-09	36.5247
Cd226	-3.60443	1.44143	9.79085e-05	0.00211063	9.64396
Gm38405	-3.51943	2.92593	2.83317e-11	2.1582e-09	30.4991
Cd79a	-3.45401	1.18182	0.000608328	0.00957563	6.97306
Igkc	-3.37873	1.6549	3.58975e-05	0.000878144	10.3269
Xkrx	-3.36509	1.14892	0.000963669	0.0141255	6.2254
Cacna1e	-3.20686	3.3384	1.36467e-12	1.23088e-10	31.7793
Gimap6	-3.19758	5.37367	5.57453e-26	1.82126e-23	72.7119
Lsp1	-3.16096	3.58272	6.35652e-14	6.87158e-12	35.2856
Fam102a	-3.1605	2.63667	2.26712e-08	1.10368e-06	18.8276
Lhfpl3	-3.05769	1.11324	0.00251984	0.0296848	4.67052
B630019A10Rik	-2.99056	2.27315	2.88246e-06	9.47689e-05	12.032
S100a10	-2.96121	1.95519	3.92318e-05	0.000945552	8.95563
Nfia	-2.93963	1.96619	3.45078e-05	0.000852662	9.02238
Txk	-2.93497	4.50014	2.94264e-18	4.86097e-16	44.944
Gm16010	-2.91993	1.39919	0.00115292	0.0162984	5.22041
Ccr9	-2.91418	4.59586	1.93251e-18	3.26571e-16	45.129
Gramd3	-2.89714	2.06358	2.45536e-05	0.000628898	9.27497
Patj	-2.88251	1.30267	0.00212268	0.0260933	4.56437
P3h4	-2.87421	2.32402	4.96194e-06	0.00015358	10.9613
Gm45606	-2.86831	1.40995	0.00134303	0.0183847	4.97807
Zfyve28	-2.8451	2.16665	1.81134e-05	0.00048531	9.42861
Wdr78	-2.83711	1.70515	0.000297901	0.00534767	6.44544
Rora	-2.81357	2.97678	1.3832e-08	7.08563e-07	17.3024
Ltb	-2.78282	6.53713	2.19025e-22	4.80612e-20	53.7592
Gm15340	-2.76579	2.45498	2.81832e-06	9.31123e-05	11.1489
Atp8b4	-2.72632	1.5563	0.000986373	0.0143723	5.02316
Arid5b	-2.6853	3.5015	9.46769e-11	6.59687e-09	21.9676
Il22	-2.66978	4.98023	7.9726e-18	1.30237e-15	39.7404
Cd7	-2.5641	3.02462	1.22079e-07	5.23268e-06	13.5417
Mettl27	-2.53657	2.54292	7.51988e-06	0.000220673	9.27433
Gadd45g	-2.51227	5.05265	9.87268e-17	1.39565e-14	34.8081
Calcoco1	-2.48858	3.78699	5.8591e-11	4.24338e-09	20.8351
Tcp11l2	-2.48489	3.60899	4.96464e-10	3.05398e-08	18.6743
Nav2	-2.47175	4.95251	8.3742e-16	1.07998e-13	32.0502
Olfr889	-2.46873	2.52785	1.19118e-05	0.000337033	8.57225
Fn3k	-2.46844	2.41535	2.75777e-05	0.000699046	7.78916
Atxn1	-2.45847	3.60118	7.62087e-10	4.57314e-08	18.0446
Ampd1	-2.44509	1.55388	0.00291838	0.033468	3.60741
Smad7	-2.42844	2.82144	2.05322e-06	7.02009e-05	10.0869
Bmf	-2.42832	1.62319	0.00225122	0.0273081	3.79719
A630023P12Rik	-2.41192	3.3533	2.06261e-08	1.0142e-06	14.4568
Arfgef3	-2.4024	2.02988	0.000425068	0.00717492	5.15118
Slfn8	-2.38295	1.69014	0.00198887	0.024801	3.8259
Itgb7	-2.38052	3.35605	2.93977e-08	1.40326e-06	13.9328
Flt3l	-2.37757	2.00879	0.00049052	0.00804342	4.97996
Cst7	-2.36248	1.79386	0.00129866	0.0178775	4.12889
Gm42722	-2.32181	1.58347	0.00412809	0.0436627	3.15741
Trpm1	-2.30512	1.94208	0.000877949	0.0130909	4.34062
Rab19	-2.2992	1.61864	0.00359043	0.0393049	3.23165
Arl5c	-2.29791	4.21922	1.33232e-11	1.03639e-09	20.6455
Mirt1	-2.29041	4.36987	5.03035e-12	4.20206e-10	21.4762
Ccdc157	-2.26128	1.62815	0.00405578	0.0430507	3.08895
Clec2d	-2.25775	3.30461	2.48824e-07	9.99609e-06	11.2891
Vsir	-2.2452	1.69818	0.0033618	0.0373585	3.20528
Cacna2d4	-2.2423	1.90282	0.00150437	0.0199483	3.81212
Kcnh3	-2.22342	1.64675	0.00438041	0.0457994	2.97747
Ahr	-2.22009	1.77471	0.00263761	0.0306866	3.35911
Ypel3	-2.21973	5.52317	9.38008e-15	1.11214e-12	26.5343
Slc43a2	-2.21195	3.37856	1.92977e-07	7.90291e-06	11.2858
Gm35082	-2.14869	2.80469	2.71723e-05	0.000691153	6.79078
Mturn	-2.13102	1.88237	0.00261994	0.0305701	3.22787
Zbtb20	-2.12097	3.75153	2.38268e-08	1.15611e-06	12.5922
Oas3	-2.09722	1.76418	0.00476226	0.0485876	2.75465
Cbx7	-2.08498	2.1123	0.00141775	0.0191755	3.58043
Mxd4	-2.0735	6.66529	1.12064e-13	1.15214e-11	22.681
Bcl6	-2.07105	2.57858	0.000176173	0.0034397	5.10199
Gdpd3	-2.06966	7.62051	4.52781e-12	3.82574e-10	19.4906
Gimap8	-2.06756	3.75068	4.58399e-08	2.09298e-06	11.7422
Lsmem1	-2.06373	1.84945	0.00395419	0.042096	2.83919
Retreg1	-2.06328	3.17483	4.75323e-06	0.000148055	7.90147
Kdm5b	-1.9932	5.55457	1.98691e-12	1.77039e-10	19.4375
Mypopos	-1.98663	2.2581	0.00132844	0.018236	3.45489
Cd8b1	-1.97683	6.64705	1.1561e-12	1.05571e-10	19.7218
Rinl	-1.94396	5.00889	6.82527e-11	4.84759e-09	16.163
Cd52	-1.92848	6.25593	3.40194e-12	2.90787e-10	18.3908
Mylip	-1.91525	4.45945	2.61225e-09	1.44926e-07	13.0981
Spats2l	-1.89881	2.31007	0.00171246	0.0220267	3.14643
Gbp9	-1.88039	2.87255	0.000138504	0.00281644	4.79557
Trim14	-1.8755	2.21338	0.00260404	0.0304502	2.84403
Rab37	-1.87213	3.39072	7.02811e-06	0.000208742	6.89017
A930002I21Rik	-1.83634	2.25798	0.0028765	0.0331118	2.71782
Hbp1	-1.83625	4.79589	1.98053e-09	1.11991e-07	12.7635
Gm20186	-1.83328	3.91888	2.99386e-07	1.19608e-05	9.02386
Cd53	-1.82938	5.39728	1.2185e-10	8.29371e-09	14.7836
Rasgrp4	-1.82735	2.77859	0.00032991	0.00581575	4.08485
Cyp4f13	-1.82719	3.18482	3.90255e-05	0.000942123	5.52887
Selenop	-1.82349	3.57385	2.86784e-06	9.4536e-05	7.33845
Mir142hg	-1.82045	3.41992	9.51776e-06	0.000274373	6.48383
P2rx7	-1.80429	2.74772	0.00043301	0.00725897	3.85961
Serinc5	-1.8027	3.0819	8.95323e-05	0.00195588	4.8829
4833403J16Rik	-1.80065	2.42665	0.00167939	0.0216679	2.99661
Il1rl2	-1.77211	2.86306	0.000312441	0.00555442	3.99676
Arl4c	-1.77205	5.06503	1.64491e-09	9.40988e-08	12.4512
Greb1	-1.75745	4.11963	2.79179e-07	1.11839e-05	8.70183
Trp53inp1	-1.75325	6.66659	2.24801e-10	1.4624e-08	13.7366
Txnip	-1.7505	5.48361	5.29191e-10	3.21494e-08	13.1162
Amn1	-1.74815	3.43489	1.96728e-05	0.000522075	5.7379
Zc3h12a	-1.74765	3.01333	0.000178995	0.00346263	4.30027
Gm49179	-1.74646	3.12399	0.000106269	0.00224801	4.62499
Slc28a2	-1.74009	3.11007	0.000137582	0.00280546	4.44071
Lipa	-1.73617	5.7967	4.60727e-10	2.88239e-08	13.0911
Cd37	-1.73615	5.97183	3.74776e-10	2.37498e-08	13.237
A430078G23Rik	-1.73333	2.39678	0.00286303	0.0330075	2.56773
Gimap7	-1.72921	2.79855	0.000549953	0.00882685	3.55213
Tubb2b	-1.71085	6.45755	4.78047e-10	2.97807e-08	12.8759
Tecpr1	-1.68841	5.02691	1.00012e-08	5.21412e-07	10.608
Zswim4	-1.68067	2.42698	0.00325925	0.036478	2.41676
Runx3	-1.65578	3.10158	0.000272644	0.0049304	3.82008
Ttc38	-1.65466	2.81105	0.000900863	0.0133918	3.09944
Ms4a6b	-1.65081	5.67934	3.03932e-09	1.67356e-07	11.1865
Orai2	-1.64953	3.45895	4.53689e-05	0.0010741	4.89738
Ogt	-1.64816	7.11144	4.9481e-09	2.67452e-07	10.833
Spo11	-1.64803	2.79634	0.00096754	0.0141681	3.04669
Gbp4	-1.64568	3.83108	6.4408e-06	0.000192074	6.1162
Rrad	-1.64311	2.75691	0.00115816	0.0163527	2.93526
Tnfaip8l2	-1.63714	3.59656	2.86837e-05	0.000724585	5.14046
Tmem176b	-1.63252	3.32303	0.000114527	0.00240196	4.27628
Nhsl1	-1.63149	2.47463	0.00357826	0.0392301	2.2945
Kdm7a	-1.62693	4.70239	1.24924e-07	5.33906e-06	8.57802
Card11	-1.61314	3.14583	0.000326431	0.00576132	3.61258
Ccdc171	-1.61144	3.21482	0.000229264	0.00423979	3.82339
Sox13	-1.60698	3.05196	0.000505799	0.00824419	3.3487
Irf7	-1.60675	2.51377	0.0036463	0.0396802	2.25174
Btg1	-1.60545	8.01821	2.48848e-07	9.99609e-06	8.02753
Ipcef1	-1.60447	4.11011	2.51301e-06	8.41601e-05	6.53803
Abcg1	-1.60248	5.36755	1.32943e-08	6.83399e-07	9.87983
Adam19	-1.60174	5.63433	9.86811e-09	5.16302e-07	10.0703
Letm2	-1.60087	2.83896	0.00117721	0.0165462	2.85164
Cytip	-1.59579	5.39448	1.45275e-08	7.39043e-07	9.78434
Cdyl2	-1.59026	2.79219	0.00146713	0.0195732	2.71669
Mocs1	-1.58479	2.78346	0.00158027	0.020666	2.66996
Pik3ip1	-1.57873	6.54153	7.1845e-09	3.82705e-07	10.1309
Gpr171	-1.55902	2.5241	0.00473335	0.0483597	2.05092
Tgfbr2	-1.55731	3.89922	1.36911e-05	0.000381947	5.32288
Tspan32	-1.55665	6.05949	1.50832e-08	7.64668e-07	9.52128
Fam214a	-1.55034	3.27951	0.000277798	0.00501742	3.56503
Iltifb	-1.54708	5.58312	3.32289e-08	1.5658e-06	8.98118
Fam189b	-1.54481	4.53402	8.93499e-07	3.36826e-05	6.90929
Ube2h	-1.53785	5.91692	2.39993e-08	1.16065e-06	9.1276
Tha1	-1.53577	3.16923	0.000506672	0.00824927	3.1999
Gm38414	-1.53319	3.40193	0.000179175	0.00346263	3.77256
Capn3	-1.53097	4.42295	1.79378e-06	6.24934e-05	6.43647
Jakmip1	-1.52784	5.16505	1.01391e-07	4.42329e-06	8.18046
Crebrf	-1.52588	4.6245	8.52423e-07	3.22998e-05	6.85241
Gria3	-1.52054	4.25058	4.3211e-06	0.000136036	5.87893
Coq8a	-1.51586	3.01624	0.00111987	0.0159538	2.72421
Gramd1a	-1.51441	4.59409	1.21168e-06	4.41569e-05	6.59527
Arid3b	-1.51379	3.02176	0.00116813	0.0164451	2.70054
Per1	-1.51028	2.71773	0.00316875	0.0358361	2.18339
Dgka	-1.5056	5.91197	4.72991e-08	2.15291e-06	8.53222
Nfkbiz	-1.49697	3.52837	0.000135292	0.00277802	3.82664
Zc3h6	-1.49273	3.2492	0.000539451	0.00869629	3.07602
Scml4	-1.49085	3.92975	2.629e-05	0.000670818	4.73106
Cpeb4	-1.4818	3.79235	5.13235e-05	0.00119015	4.33336
Gimap4	-1.4807	6.1237	6.69027e-08	2.98062e-06	8.1819
Cerk	-1.47056	5.24797	2.13991e-07	8.69085e-06	7.44241
Pbxip1	-1.46957	4.86042	9.82431e-07	3.67524e-05	6.51711
Tnfaip3	-1.4669	5.08174	3.59482e-07	1.41313e-05	7.1142
Ahnak	-1.46179	3.48366	0.000235038	0.00434112	3.45334
Mmp14	-1.45672	3.63885	0.000154484	0.00308591	3.65727
Elk3	-1.45288	4.36846	6.09558e-06	0.000183642	5.42802
Trib2	-1.44165	6.30798	1.27327e-07	5.42599e-06	7.59103
Sidt1	-1.44129	2.79024	0.00408538	0.0432732	1.9656
Neat1	-1.43992	5.8373	1.78096e-07	7.31386e-06	7.39523
Ptpre	-1.4395	4.27858	1.16422e-05	0.000331071	5.00958
Itgav	-1.43529	3.21212	0.00100442	0.0146001	2.63469
Rag1	-1.43325	5.79564	2.13593e-07	8.69085e-06	7.25361
Abca7	-1.43086	3.0213	0.00212731	0.0261284	2.26489
Ephb6	-1.42817	4.35177	1.05343e-05	0.000301313	5.02856
Slc17a5	-1.42785	3.28136	0.000818761	0.0123842	2.7231
Lppos	-1.42505	3.10997	0.00152151	0.0200982	2.41808
Sytl1	-1.42487	3.75546	0.000117509	0.002454	3.71909
Plxdc1	-1.42237	3.29083	0.000820983	0.012405	2.7116
Csrnp1	-1.42132	3.5889	0.000244843	0.00449821	3.33578
Ypel5	-1.41863	4.5693	5.09303e-06	0.000157306	5.39541
Fbxo32	-1.41568	3.43347	0.00047102	0.00780714	2.98355
Pglyrp2	-1.4128	3.29377	0.000873034	0.013044	2.66255
Itk	-1.41092	5.21207	6.64479e-07	2.57084e-05	6.47602
Tnfsf8	-1.41036	3.07683	0.00198766	0.024801	2.26438
H2-Oa	-1.40012	4.80504	3.54117e-06	0.000113673	5.52256
Sp100	-1.39014	6.22937	3.4949e-07	1.37753e-05	6.75735
Vamp1	-1.38401	3.51712	0.000453407	0.0075664	2.93564
Syt14	-1.38285	2.84749	0.00470803	0.048168	1.82154
Fbxl12	-1.38186	4.93708	3.0567e-06	9.98657e-05	5.52824
Ncoa7	-1.37538	5.14709	1.68045e-06	5.91051e-05	5.81561
2610008E11Rik	-1.37376	3.51026	0.000490746	0.00804342	2.87742
Zbp1	-1.37182	3.87793	0.000130504	0.00269099	3.52569
Pcmtd2	-1.37096	4.49307	1.36788e-05	0.000381947	4.68594
Ncald	-1.36879	4.14062	4.94884e-05	0.00116413	4.01602
Filip1l	-1.36079	3.11599	0.00259209	0.0303899	2.06468
Acot2	-1.36067	3.00004	0.00346502	0.038274	1.92821
Snn	-1.35211	3.07553	0.00320583	0.0360748	1.95081
Nfkbia	-1.35137	8.53262	3.46651e-05	0.000855112	4.14598
Chd3	-1.35063	5.97574	7.5925e-07	2.91449e-05	6.12569
AB124611	-1.34766	5.29618	1.67255e-06	5.89686e-05	5.69976
Pnpla7	-1.3459	3.38536	0.00102964	0.0148848	2.45931
Tbxa2r	-1.34526	4.42482	2.42561e-05	0.000622361	4.31285
Lmo4	-1.34473	7.59635	3.99884e-06	0.000127253	5.23815
Btg2	-1.34276	7.51279	3.23884e-06	0.000105135	5.34183
Tmem71	-1.33606	3.03092	0.00373528	0.0404389	1.86139
Sertad3	-1.33545	3.45299	0.000822475	0.0124148	2.54546
Gm20696	-1.33365	3.27653	0.00178544	0.0227762	2.19054
Avl9	-1.32895	5.64103	1.49791e-06	5.31939e-05	5.68013
Ddx58	-1.32341	3.11005	0.00335451	0.0373056	1.89013
Tmem87b	-1.31954	3.45463	0.00101484	0.0146997	2.41832
Tnik	-1.31859	4.58755	2.24116e-05	0.000584211	4.26357
Smim24	-1.31609	3.34452	0.00153101	0.0201233	2.23249
Dclre1c	-1.31171	3.39535	0.00137473	0.0187142	2.26641
a	-1.31108	5.33938	2.8878e-06	9.47689e-05	5.27491
Klf6	-1.31024	5.84921	1.79365e-06	6.24934e-05	5.50845
Ikbke	-1.30938	3.95186	0.000195177	0.00368829	3.18595
Chrna9	-1.3091	3.31353	0.00192299	0.0241846	2.11611
Serpinb6b	-1.30534	5.7789	2.0155e-06	6.92335e-05	5.42979
C030034I22Rik	-1.30419	3.8133	0.000325218	0.00574683	2.92213
Lpar6	-1.30123	4.91629	1.10668e-05	0.000315931	4.55484
Kmt5b	-1.29266	5.38268	3.763e-06	0.000120269	5.06702
Lpp	-1.29253	4.35235	5.77376e-05	0.00132427	3.71993
Ksr2	-1.29227	4.04299	0.00017793	0.00345109	3.18163
Sgk1	-1.2911	4.4648	4.32042e-05	0.00103115	3.8561
Cd1d1	-1.29039	4.25693	8.31054e-05	0.00183181	3.53195
Edaradd	-1.28877	4.43433	4.96113e-05	0.00116515	3.78075
Kidins220	-1.28819	4.72899	2.31203e-05	0.000600556	4.14984
Slc9a9	-1.28558	5.45612	3.97567e-06	0.00012679	5.00981
Zfp36	-1.28398	4.31712	7.61732e-05	0.00168659	3.56045
Gm20342	-1.2836	4.33682	6.65983e-05	0.00148804	3.62923
Ripor2	-1.28318	5.48666	4.032e-06	0.000128031	4.995
Klhl24	-1.28071	6.65549	2.50962e-06	8.41601e-05	5.21875
Cd69	-1.2787	4.35625	6.38356e-05	0.00143803	3.63437
Elavl4	-1.2771	5.12531	8.54559e-06	0.000248295	4.60398
Cdc14a	-1.27518	4.20482	0.000113905	0.00239574	3.3417
Frmd4b	-1.27389	3.5794	0.000962886	0.0141255	2.35669
Slc15a2	-1.27241	4.66703	3.42793e-05	0.000848441	3.90805
Slc29a3	-1.26799	3.21859	0.00350199	0.038562	1.79274
Cmtm6	-1.26785	4.07071	0.000214301	0.00400847	3.03906
Cd96	-1.26191	3.71515	0.000701596	0.0108807	2.47757
Pld3	-1.24816	4.5379	6.38655e-05	0.00143803	3.54757
Atp8a2	-1.24692	5.8747	5.35151e-06	0.000164255	4.71894
Sigirr	-1.24505	3.75365	0.000734507	0.0113076	2.42365
Gm16124	-1.24322	3.41318	0.00215901	0.0264075	1.96214
Fnip1	-1.24321	3.49675	0.00164868	0.0214125	2.07534
Rab2b	-1.23804	4.13942	0.000218092	0.00406386	2.96022
Utrn	-1.23534	6.1013	5.7138e-06	0.000173205	4.64665
Gm37494	-1.23178	3.47341	0.00199565	0.0248645	1.97629
Tsc22d3	-1.2313	5.66867	7.26753e-06	0.000214123	4.51804
Stk17b	-1.2276	5.91288	7.23132e-06	0.000213484	4.50608
Rbl2	-1.2266	5.10682	1.89534e-05	0.000505721	4.04298
Klf7	-1.22266	4.76021	5.78292e-05	0.00132431	3.51883
Zfp949	-1.22263	3.54781	0.00167438	0.0216316	2.03556
Celf2	-1.22007	7.50734	2.17709e-05	0.000570545	3.95756
Sh3bp5	-1.21867	3.35321	0.00321699	0.0361315	1.75747
AL590144.2	-1.21841	3.55069	0.00166772	0.0215645	2.03018
Pink1	-1.2179	4.52837	9.62281e-05	0.00207745	3.26697
Clk1	-1.21788	7.70145	3.64525e-05	0.000890239	3.71515
Prag1	-1.21605	3.92036	0.000595273	0.00940021	2.46476
Pik3r1	-1.21535	5.96607	8.47943e-06	0.000247842	4.38235
Cnn2	-1.2113	5.91547	9.9977e-06	0.000286523	4.29144
Zfp157	-1.20996	3.57623	0.0018125	0.0230514	1.98106
Nedd9	-1.20723	3.79678	0.000918343	0.0135967	2.25338
Pdcd4	-1.2045	7.2695	1.76584e-05	0.000476604	4.00115
Tbcel	-1.20295	5.00624	3.81169e-05	0.000921702	3.65143
Ablim1	-1.1997	7.66306	4.38643e-05	0.00104521	3.57606
Ranbp10	-1.19669	5.64553	1.32914e-05	0.000372209	4.10369
Deptor	-1.19218	4.26717	0.000245073	0.00449821	2.79801
Ikzf2	-1.19123	8.43732	0.000222822	0.00413106	2.83983
Uba7	-1.18742	3.52328	0.00249697	0.0296052	1.81512
Bsdc1	-1.18488	3.91095	0.000794598	0.0120435	2.27408
Parm1	-1.1836	3.83259	0.00106475	0.015302	2.14853
Phf21a	-1.17886	4.54771	0.000158087	0.00314505	2.94996
Gimap5	-1.17806	5.69243	1.80165e-05	0.000484239	3.9052
Klk8	-1.17741	4.52337	0.000179232	0.00346263	2.89713
Traf3ip3	-1.17452	5.4705	2.41737e-05	0.000622188	3.76561
Ccpg1	-1.17352	4.35977	0.000242848	0.00446853	2.75759
Trib1	-1.17105	4.22944	0.000357626	0.00620026	2.58521
Frat1	-1.16656	3.42898	0.00380987	0.0410049	1.61821
Rnf145	-1.16023	4.41748	0.000269613	0.00488158	2.68181
Grap2	-1.16009	5.40842	3.24426e-05	0.000808425	3.58743
Shisa5	-1.16003	6.52062	1.76676e-05	0.000476604	3.85343
Cers6	-1.15561	4.66267	0.000168511	0.00331211	2.86578
Prkcq	-1.15541	5.53216	3.05041e-05	0.000764341	3.60107
Clec2i	-1.15385	5.10923	6.21631e-05	0.0014082	3.29001
Lztfl1	-1.15244	5.58396	2.97993e-05	0.000750188	3.60119
Tespa1	-1.15182	6.45613	2.05231e-05	0.000541707	3.7621
Brwd3	-1.1515	4.59052	0.000204548	0.00385053	2.78026
Zrsr1	-1.14959	3.61628	0.00256535	0.0301476	1.74824
Mr1	-1.14392	3.51499	0.00363833	0.0396228	1.60384
Themis	-1.14141	7.3041	4.84854e-05	0.00114419	3.35745
Cyth4	-1.13768	4.71808	0.000187708	0.00359333	2.78105
Pnrc1	-1.13597	7.58144	8.79114e-05	0.00192619	3.0845
Ganc	-1.13426	3.51277	0.00386619	0.0414291	1.56834
Itgal	-1.13338	5.63907	3.94772e-05	0.000949909	3.42542
Samd9l	-1.129	3.78738	0.00196332	0.0245867	1.8169
Gm2a	-1.12853	4.0456	0.000954779	0.0140372	2.09086
Zer1	-1.12132	4.52075	0.000338521	0.00590685	2.49902
Arhgap25	-1.11943	3.92391	0.00150474	0.0199483	1.90313
Dtx3	-1.11533	4.849	0.000185078	0.00355688	2.73137
Ccng2	-1.11134	4.58531	0.000331724	0.00582677	2.48336
Eif4e3	-1.111	5.18981	9.16892e-05	0.00199411	2.99997
Rfesd	-1.10716	4.06812	0.00115185	0.0162984	1.97944
Sp140	-1.10688	4.58887	0.000342349	0.00594943	2.46339
Etnk1	-1.10295	5.81392	5.61431e-05	0.00129173	3.18622
Klf3	-1.10142	5.95605	5.49716e-05	0.00126875	3.19041
Spata6	-1.09934	4.93865	0.000184075	0.00354224	2.69418
Prr13	-1.09769	5.27406	8.84723e-05	0.00193559	2.97825
Col1a2	-1.08601	4.93031	0.000214215	0.00400847	2.60319
Akap13	-1.08475	7.46268	0.00013816	0.00281333	2.76695
Miga1	-1.0829	4.35951	0.000717243	0.0110766	2.11771
Arhgap4	-1.08265	4.90837	0.000254181	0.00464797	2.52553
Relb	-1.07986	3.6735	0.00377526	0.0407467	1.50091
Crtc3	-1.07846	5.4748	0.000101493	0.00216882	2.87277
Cmah	-1.07813	3.60231	0.00487435	0.0494566	1.4078
Ctso	-1.07769	3.66186	0.00417168	0.043966	1.4623
Zfp945	-1.07664	4.89504	0.000262906	0.0047778	2.49862
Kdm6b	-1.07538	5.9869	7.874e-05	0.0017408	2.96725
Cd27	-1.0742	7.60238	0.000216179	0.00403332	2.57199
Igtp	-1.07402	4.24396	0.00112823	0.0160419	1.9276
Tnip1	-1.07379	4.10016	0.00151454	0.0200602	1.82294
Zkscan14	-1.07245	4.38838	0.000738695	0.0113601	2.08551
Tmsb4x	-1.07236	10.1261	0.00394953	0.0420889	1.47538
Gadd45a	-1.07089	4.18236	0.00118522	0.0165488	1.9075
Atg2a	-1.06972	3.79958	0.00316183	0.0357854	1.54713
Zufsp	-1.06756	5.11844	0.00018722	0.00358866	2.61025
Epas1	-1.06485	3.75113	0.00395044	0.0420889	1.46506
Slc41a1	-1.06366	3.77374	0.0038052	0.0409847	1.4757
St8sia1	-1.05963	4.26738	0.00116107	0.0163663	1.89255
Vgll4	-1.05707	6.02226	0.000101316	0.00216819	2.81594
Ccnd2	-1.05424	4.8684	0.000379578	0.00653461	2.30329
Cdkn1b	-1.05263	6.23653	0.000100094	0.00214516	2.80899
Leng8	-1.05013	4.85214	0.00043928	0.00734732	2.24085
Hivep1	-1.04869	4.04767	0.00223494	0.027153	1.64244
Tigd2	-1.04679	5.32566	0.000176484	0.00344121	2.57854
Klf2	-1.04603	6.50113	0.000102949	0.00219276	2.78141
Zfc3h1	-1.04519	4.78321	0.000527025	0.00852401	2.16287
Slc35b3	-1.04296	4.07154	0.00220159	0.0268389	1.63874
2810474O19Rik	-1.04215	6.23022	0.000116396	0.00243729	2.72322
Fos	-1.04125	6.01343	0.00012891	0.00266558	2.68041
Chd2	-1.04119	6.76989	0.000132112	0.00272033	2.67104
Tmem260	-1.03604	4.28996	0.00143165	0.0192502	1.7774
Znrf1	-1.03062	6.32394	0.0001373	0.00280514	2.63019
Il16	-1.02882	5.58495	0.000194084	0.0036771	2.50466
Rreb1	-1.02865	4.49148	0.00103738	0.0149672	1.87713
Foxo1	-1.02697	4.0522	0.00263827	0.0306866	1.55386
Trps1	-1.02574	4.32981	0.00137315	0.01871	1.77241
Dennd2d	-1.02553	6.23769	0.000149818	0.00300906	2.58594
Atp8a1	-1.02535	6.06521	0.000159215	0.00316322	2.56325
Fbrs	-1.02526	4.97186	0.000435953	0.00729998	2.19064
Akap8l	-1.02215	5.24066	0.000264644	0.00480345	2.36979
Akr1b10	-1.02146	4.50132	0.00109496	0.0156444	1.8444
Slc12a6	-1.01922	4.67527	0.000852517	0.0127895	1.92953
Slc5a9	-1.01533	4.64889	0.000976643	0.0142862	1.87337
A430106G13Rik	-1.01515	3.93965	0.00382708	0.0411573	1.40654
Pitpnc1	-1.01035	4.63833	0.00100499	0.0146001	1.85465
Slc25a36	-1.00174	5.05282	0.000512187	0.00831144	2.08394

## Sheet: Leukemic pDN3 DEG edgeR
Proliferative DN3 DEG L2FC>|1.0| FDR<0.05
genes	logFC	logCPM	PValue	FDR	FCxlog10FDR
Eme1	-8.68456	2.9759	2.37612e-14	2.72919e-12	-100.428
Kif14	-8.52304	2.84078	4.63971e-13	4.37262e-11	-88.2923
Esco2	-7.04215	5.7322	1.55317e-51	2.28347e-47	-328.456
Hist1h2ai	-7.03896	1.6302	2.90821e-05	0.000733387	-22.0648
Pif1	-6.98143	1.54659	5.43977e-05	0.00125748	-20.2496
Nuf2	-6.77832	4.10255	8.39146e-27	3.16336e-24	-159.29
Pcna-ps2	-6.67473	1.32115	0.000378	0.00651507	-14.5915
Kif20a	-6.37876	3.75802	1.96569e-21	3.95884e-19	-117.385
Fbxo48	-6.37725	1.10797	0.0015575	0.0204263	-10.7763
Xkr5	-6.3148	1.05205	0.00211093	0.0259706	-10.0122
Ttk	-5.95593	3.36818	2.24942e-16	3.1199e-14	-80.4399
Aunip	-5.90883	3.32944	6.92856e-16	9.13867e-14	-77.046
Rad54b	-5.72897	3.17232	4.57413e-14	4.98139e-12	-64.7526
Hist1h3b	-5.64492	3.1173	2.33946e-13	2.30838e-11	-60.0433
Nusap1	-5.6286	5.89559	6.9964e-46	3.4287e-42	-233.389
Ckap2l	-5.35902	4.53502	8.18625e-29	4.29836e-26	-135.941
Cenpi	-5.26233	2.76831	2.63307e-10	1.69787e-08	-40.8888
E2f8	-5.20783	4.39923	1.04489e-26	3.74682e-24	-122
Iqgap3	-5.18664	2.70615	8.55144e-10	5.06949e-08	-37.8367
Pbk	-5.15225	5.81536	4.57267e-42	1.68069e-38	-194.624
Birc5	-5.05517	7.0487	1.79553e-46	1.31989e-42	-211.708
Depdc1a	-5.01571	3.35602	1.19285e-14	1.39185e-12	-59.4683
Nsl1	-4.99737	3.34034	1.83544e-14	2.12477e-12	-58.3327
Kif4	-4.94581	4.15115	7.47364e-23	1.74094e-20	-97.7253
Ccna2	-4.9439	5.49653	6.55755e-38	1.20511e-34	-167.692
Lrr1	-4.94212	4.15962	7.43252e-23	1.74094e-20	-97.6524
Hist1h2af	-4.93718	4.43048	4.57664e-26	1.52922e-23	-112.644
Aurkb	-4.92744	5.21571	3.59143e-35	4.06163e-32	-154.679
Ankle1	-4.90687	2.45719	5.35877e-08	2.42414e-06	-27.5542
Sgo2a	-4.86008	4.10999	7.69446e-22	1.66359e-19	-91.2672
Shcbp1	-4.85495	4.80078	1.4558e-29	7.92711e-27	-126.719
Mxd3	-4.84654	4.06139	1.71139e-21	3.49456e-19	-89.4507
Depdc1b	-4.83119	2.42483	1.1511e-07	4.9629e-06	-25.6259
Mki67	-4.78293	7.58512	7.64841e-42	2.24894e-38	-180.068
Knl1	-4.69919	5.37765	3.12351e-35	3.87559e-32	-147.609
Kif15	-4.69848	5.39282	3.16331e-35	3.87559e-32	-147.587
Cep55	-4.67098	3.90586	3.07014e-19	5.43822e-17	-75.9713
Plk1	-4.65902	4.4442	9.4439e-25	2.72244e-22	-100.472
Pclaf	-4.65018	8.76441	5.47063e-33	4.73113e-30	-136.367
Kif2c	-4.631	3.9079	6.6438e-19	1.16282e-16	-73.7926
Nek2	-4.62923	3.03868	3.58895e-11	2.70588e-09	-39.6618
Rad51ap1	-4.6085	5.17094	1.15137e-32	8.9092e-30	-133.878
Ska1	-4.52873	4.30711	7.09265e-23	1.70944e-20	-89.5201
Ncapg	-4.52398	5.00207	8.12359e-30	4.59358e-27	-119.152
BC030867	-4.52149	2.16345	3.7572e-06	0.000120269	-17.7235
Melk	-4.48652	3.76967	4.04622e-17	6.07015e-15	-63.784
Bub1	-4.46745	4.6529	8.50315e-26	2.65986e-23	-100.853
Hmmr	-4.46364	4.79182	3.45375e-27	1.41047e-24	-106.461
Pimreg	-4.45397	4.229	8.99604e-22	1.91681e-19	-83.3669
Neil3	-4.44683	4.01267	2.20264e-19	3.94916e-17	-72.9435
Espl1	-4.41321	3.35415	3.77736e-13	3.60615e-11	-46.0869
Cit	-4.40862	4.21033	3.04693e-21	5.9728e-19	-80.3419
Hist1h2ab	-4.40771	6.21074	5.81751e-38	1.20511e-34	-149.505
Cdc45	-4.32266	5.50175	3.01481e-33	2.77024e-30	-127.767
Ddias	-4.29444	2.74249	8.66755e-09	4.58382e-07	-27.2215
Kifc5b	-4.29314	1.9638	3.02586e-05	0.000760448	-13.39
Trip13	-4.2823	4.46781	3.22021e-23	7.89059e-21	-86.0867
Kif18b	-4.28196	2.74779	9.49662e-09	4.9864e-07	-26.9858
Kif24	-4.27007	1.94994	3.57272e-05	0.000876896	-13.0538
Rrm2	-4.26366	7.37126	2.07842e-37	3.39522e-34	-142.701
Mcm10	-4.26361	4.97916	4.70882e-28	2.09785e-25	-105.218
Spc25	-4.26083	4.73733	1.50601e-25	4.42827e-23	-95.2456
Hist1h3c	-4.25386	6.70967	4.60427e-38	1.1282e-34	-144.408
Hist2h3b	-4.24045	1.98212	3.55441e-05	0.000873862	-12.9696
Cdca8	-4.22953	6.40529	4.51606e-37	6.63951e-34	-140.327
Tpx2	-4.20573	5.54265	1.4915e-32	1.0964e-29	-121.798
Ndc80	-4.19798	4.91105	6.10889e-27	2.42737e-24	-99.1347
Fanci	-4.19691	1.89209	6.38713e-05	0.00143803	-11.9286
Hist1h1b	-4.19057	8.76401	2.02552e-28	1.0266e-25	-104.717
Cdca5	-4.18352	4.79274	1.38166e-25	4.14554e-23	-93.6372
Prc1	-4.1415	5.33633	1.28493e-30	8.2135e-28	-112.174
Cdk1	-4.10318	6.19516	1.17075e-34	1.22946e-31	-126.83
E2f2	-4.09745	4.72407	2.18326e-24	5.94412e-22	-86.9721
Fancd2	-4.05861	2.56301	2.04394e-07	8.34724e-06	-20.6115
Top2a	-4.02372	8.00707	2.55549e-30	1.56545e-27	-107.857
Mybl2	-3.96774	4.8095	2.11644e-24	5.87091e-22	-84.2403
Cdca2	-3.96056	4.00081	2.329e-17	3.68182e-15	-57.1665
Hist1h1a	-3.93353	5.59494	3.17126e-30	1.86495e-27	-105.141
Ccnb1	-3.91832	5.26042	5.35985e-28	2.31766e-25	-96.5277
Cenpm	-3.91519	5.30707	2.09482e-28	1.0266e-25	-97.835
Rtkn2	-3.90909	1.66434	0.00050397	0.00823263	-8.14834
Bub1b	-3.90161	4.85583	2.40674e-24	6.43344e-22	-82.6813
Racgap1	-3.88869	5.20507	1.85229e-27	7.78068e-25	-93.7523
Rad51	-3.87031	5.33417	3.30886e-28	1.52022e-25	-96.0538
Tk1	-3.83768	6.30546	1.06605e-32	8.70729e-30	-111.523
Parpbp	-3.7959	2.35141	4.43019e-06	0.000139172	-14.6387
Spc24	-3.78036	6.02034	8.58234e-31	5.73534e-28	-102.983
Ccnf	-3.7753	3.15653	4.37923e-10	2.75143e-08	-28.5429
Cdca3	-3.77158	5.25258	7.63204e-27	2.9528e-24	-88.7443
Mybl1	-3.75506	1.56152	0.00125492	0.0173238	-6.614
Gtse1	-3.73746	3.61373	2.66015e-13	2.6073e-11	-39.5565
Wdr62	-3.68314	2.24134	1.5495e-05	0.000426607	-12.4121
Hist1h2bj	-3.68056	4.59012	1.23808e-20	2.30409e-18	-64.9159
Ube2c	-3.67663	6.81153	4.18983e-31	2.93328e-28	-101.227
Hist1h3d	-3.66788	2.71922	1.60931e-07	6.6648e-06	-18.9857
Efcab11	-3.64309	1.49473	0.00221776	0.0270136	-5.71388
Ccnb2	-3.62071	5.48056	1.00319e-26	3.68723e-24	-84.8452
Rad51b	-3.61132	3.03139	6.24789e-09	3.34023e-07	-23.3877
Cdc6	-3.60759	5.39209	2.90689e-26	1.01755e-23	-82.9473
Mad2l1	-3.59565	5.13884	1.64786e-24	4.659e-22	-76.7014
Kif11	-3.58605	5.29308	1.14785e-25	3.51578e-23	-80.5211
Sgo1	-3.58396	4.673	1.07824e-20	2.03234e-18	-63.4074
Prr11	-3.52943	2.13664	5.56436e-05	0.00128224	-10.2072
Cenpu	-3.51141	3.80684	9.12087e-14	9.44331e-12	-38.7129
Ncapg2	-3.47169	5.21813	4.31923e-24	1.13395e-21	-72.716
Troap	-3.46251	2.51523	2.63194e-06	8.71503e-05	-14.0568
Gen1	-3.45749	3.38987	1.03224e-10	7.1249e-09	-28.1689
Diaph3	-3.45015	4.91734	1.20291e-21	2.49087e-19	-64.1854
Fbxo5	-3.43622	5.69542	6.87371e-26	2.1969e-23	-77.8584
Rad51c	-3.4347	2.05192	0.000122924	0.00255618	-8.90415
Clspn	-3.43249	6.39413	2.75272e-28	1.3055e-25	-85.4149
Hist1h3i	-3.42576	4.26811	9.60496e-17	1.37099e-14	-47.4911
Tyms	-3.37254	7.51895	4.44929e-26	1.52124e-23	-76.9539
Cdkn3	-3.36542	2.48757	5.9623e-06	0.000179995	-12.6026
Kifc1	-3.33353	3.6783	4.67548e-12	3.92794e-10	-31.3547
Ticrr	-3.28847	4.00786	3.1752e-14	3.61874e-12	-37.6249
Hist1h2an	-3.2782	5.28418	7.80657e-23	1.76573e-20	-64.7546
Polq	-3.27163	2.41965	1.54084e-05	0.000425815	-11.0279
Cdc25c	-3.26282	2.40682	1.74793e-05	0.000473261	-10.8486
Brip1	-3.25695	3.97046	7.49922e-14	7.98938e-12	-36.144
Asf1b	-3.25643	5.46404	2.67962e-23	6.67726e-21	-65.6998
Cenph	-3.25106	5.61505	7.29586e-24	1.88182e-21	-67.3796
Ccne1	-3.21809	3.72953	6.35093e-12	5.1873e-10	-29.8801
Kif22	-3.21063	5.11297	6.03761e-21	1.15279e-18	-57.593
Oip5	-3.19929	3.58111	6.89616e-11	4.87439e-09	-26.5928
Tacc3	-3.19014	5.03123	3.08819e-20	5.67532e-18	-55.0172
Hist1h2ae	-3.18594	8.03304	2.45581e-21	4.8791e-19	-58.3399
Cenpe	-3.17637	5.43292	2.09782e-22	4.67306e-20	-61.4006
Spag5	-3.15955	3.63239	3.22269e-11	2.44227e-09	-27.2107
Hist1h2bh	-3.15473	3.14294	2.48098e-08	1.19591e-06	-18.6833
Ncaph	-3.14151	4.70853	1.1147e-17	1.80092e-15	-46.3199
Hist1h3g	-3.1346	2.62419	4.29514e-06	0.000135509	-12.1247
Foxm1	-3.13349	4.00715	2.26343e-13	2.24845e-11	-33.3658
Sapcd2	-3.13206	3.09066	4.53613e-08	2.07757e-06	-17.7978
Stil	-3.0875	3.41157	1.13939e-09	6.70053e-08	-22.1494
Cenpf	-3.08483	5.82594	7.57859e-23	1.74094e-20	-60.9537
Hist1h2ap	-3.04703	7.00603	1.63424e-23	4.14251e-21	-62.1068
Cenpn	-3.04446	3.68007	5.42675e-11	3.96963e-09	-25.5772
Chtf18	-3.02883	3.53506	4.15662e-10	2.62277e-08	-22.9623
Igfbpl1	-3.00938	2.20138	0.00017991	0.00347119	-7.40163
Lockd	-2.99709	5.05822	7.82817e-19	1.354e-16	-47.5589
Hist2h2ac	-2.99559	4.35326	8.89739e-15	1.06349e-12	-35.8669
Hist1h2ag	-2.99122	4.33347	1.10253e-14	1.29675e-12	-35.5571
Anln	-2.99049	3.62264	1.80591e-10	1.19597e-08	-23.6915
Ncapd2	-2.98247	4.81378	4.27152e-17	6.34343e-15	-42.3441
Exo1	-2.96755	4.44789	3.31446e-15	4.02721e-13	-36.7827
Dscc1	-2.95648	4.52818	1.77046e-15	2.22473e-13	-37.4075
Kif20b	-2.9297	5.08742	2.6803e-18	4.47793e-16	-44.9678
Kif23	-2.90638	4.94751	2.44243e-17	3.82006e-15	-41.904
Hmgb2	-2.8763	10.2854	6.39356e-13	5.91183e-11	-29.4196
Zwilch	-2.86362	3.64064	4.83696e-10	2.98794e-08	-21.5477
Dhfr	-2.85521	6.47268	1.07905e-21	2.26632e-19	-53.2345
Ercc6l	-2.85229	3.78324	1.19348e-10	8.19929e-09	-23.0642
Hist1h2bl	-2.84746	3.7724	1.3292e-10	8.9642e-09	-22.9149
Hist1h2ak	-2.84571	4.35361	6.71664e-14	7.20789e-12	-31.7074
Pask	-2.83727	2.84994	2.54017e-06	8.48763e-05	-11.5511
Ect2	-2.82717	3.86235	5.72194e-11	4.16455e-09	-23.6929
Aspm	-2.82618	4.10593	2.30315e-12	2.0276e-10	-27.3942
Hist1h2bk	-2.78558	3.57763	2.13255e-09	1.20125e-07	-19.2773
Cenpk	-2.77414	5.09669	3.10677e-17	4.70884e-15	-39.7453
Lig1	-2.77061	7.38697	7.33434e-20	1.33123e-17	-46.7561
Tcf19	-2.75696	5.15321	2.62114e-17	4.05643e-15	-39.6778
Brca1	-2.7194	4.50939	8.5666e-14	8.99616e-12	-30.0384
Aurka	-2.71469	4.45496	1.75387e-13	1.75411e-11	-29.199
Ska3	-2.69178	3.51119	1.11511e-08	5.75241e-07	-16.7971
Cenps	-2.68317	5.20078	6.44599e-17	9.47689e-15	-37.6269
Mis18bp1	-2.67149	4.93671	2.98198e-15	3.65342e-13	-33.2261
Ccne2	-2.64945	4.23954	4.26247e-12	3.62236e-10	-25.0135
Cdc20	-2.64843	5.57719	1.18739e-17	1.8975e-15	-38.9897
Ckap2	-2.62718	4.12766	2.74571e-11	2.10247e-09	-22.7968
C330027C09Rik	-2.61802	3.87255	5.07869e-10	3.11112e-08	-19.6537
Pole	-2.61387	4.38465	1.21132e-12	1.09931e-10	-26.0312
Hist1h4j	-2.60727	1.86568	0.00287831	0.0331118	-3.85881
Rfc4	-2.59318	6.76311	1.30081e-18	2.22378e-16	-40.5908
Tonsl	-2.58986	3.44972	6.0432e-08	2.71438e-06	-14.416
Gins1	-2.57783	4.83243	3.51124e-14	3.97094e-12	-29.3901
Bard1	-2.56928	3.91397	5.53403e-10	3.3482e-08	-19.2058
Pkmyt1	-2.56414	3.93763	5.19368e-10	3.16836e-08	-19.2289
Hist1h4a	-2.55273	3.15644	1.29534e-06	4.67914e-05	-11.0529
Dsn1	-2.55203	3.41974	1.13971e-07	4.92824e-06	-13.5444
Hist2h4	-2.55118	2.62984	5.97061e-05	0.00135882	-7.31383
Hist1h2bn	-2.54566	3.60669	1.60041e-08	8.03045e-07	-15.5164
Pola2	-2.54399	5.25155	6.96185e-16	9.13867e-14	-33.1714
Chek1	-2.53962	5.05343	5.55917e-15	6.69926e-13	-30.9173
Hist1h2bb	-2.53772	2.83147	1.74692e-05	0.000473261	-8.43766
Fignl1	-2.52791	4.91696	4.45661e-14	4.88964e-12	-28.5925
Tuba1b	-2.50789	9.79347	4.09703e-11	3.07319e-09	-21.3482
Smc2	-2.50658	7.11619	3.00628e-17	4.60399e-15	-35.9365
Recql4	-2.48654	3.19773	1.31595e-06	4.74192e-05	-10.7519
Uhrf1	-2.48607	7.24591	7.18754e-17	1.03599e-14	-34.7668
Mtfr2	-2.47589	2.76458	3.70464e-05	0.000903243	-7.53708
Nr1h5	-2.46593	2.14409	0.00152541	0.0201135	-4.18348
Hist1h2bm	-2.46442	4.10482	2.45664e-10	1.59108e-08	-19.2183
Hells	-2.45809	6.99135	6.61747e-17	9.63268e-15	-34.4532
Mnd1	-2.45458	3.88042	2.6652e-09	1.47308e-07	-16.7691
Spdl1	-2.45431	4.21822	8.64111e-11	6.0496e-09	-20.1702
Cenpp	-2.44838	4.80411	4.60681e-13	4.36964e-11	-25.3641
BC055324	-2.44722	3.04661	6.23182e-06	0.00018698	-9.12374
Ulbp1	-2.44713	2.73808	5.12989e-05	0.00119015	-7.15639
Gins3	-2.44589	3.96342	1.37279e-09	7.97737e-08	-17.3613
Hist1h4d	-2.44327	7.32442	2.57408e-16	3.50409e-14	-32.8752
Chaf1a	-2.43609	5.61883	7.85858e-16	1.02245e-13	-31.6457
E2f1	-2.43294	4.79125	6.78734e-13	6.23672e-11	-24.8282
Blm	-2.42174	5.02164	8.97664e-14	9.35989e-12	-26.7087
Traip	-2.41129	3.53832	1.31296e-07	5.57893e-06	-12.6676
Fanca	-2.40563	2.90114	2.40022e-05	0.000620177	-7.71602
Rrm1	-2.39719	7.21457	5.6956e-16	7.61243e-14	-31.4474
Hist1h2bf	-2.39587	2.57689	0.000205943	0.00387184	-5.77904
Gmnn	-2.38239	7.06667	5.34885e-16	7.21457e-14	-31.3089
Pcna	-2.37967	8.11893	3.10683e-13	2.9854e-11	-25.046
Rad54l	-2.377	4.25044	2.16531e-10	1.41486e-08	-18.6577
Gins2	-2.3758	5.71293	2.17964e-15	2.70123e-13	-29.86
Prim1	-2.37552	6.50762	2.06181e-16	2.88693e-14	-32.1635
Rfc5	-2.36016	6.00018	1.25762e-15	1.60779e-13	-30.1954
Poc1a	-2.35167	3.719	3.968e-08	1.83451e-06	-13.4903
Mcm5	-2.34937	7.29067	2.18641e-15	2.70123e-13	-29.528
Kpna2	-2.32678	4.45672	1.00435e-10	6.96507e-09	-18.9797
Zfp367	-2.30812	4.15015	1.14464e-09	6.7046e-08	-16.5576
Cenpw	-2.308	6.30403	1.70457e-15	2.1604e-13	-29.2319
Hist1h3f	-2.30443	4.87712	2.84757e-12	2.46264e-10	-22.1424
Syce2	-2.29727	4.56153	4.20744e-11	3.13999e-09	-19.5339
Fgf13	-2.29277	2.70272	0.000177191	0.0034413	-5.64774
Hist2h2bb	-2.26927	4.97557	2.14581e-12	1.90046e-10	-22.0599
Hist1h2bp	-2.24931	3.49174	8.10997e-07	3.09695e-05	-10.1423
Slc43a3	-2.23657	4.65036	6.02938e-11	4.34236e-09	-18.7028
Shmt1	-2.23632	5.80416	3.64725e-14	4.06226e-12	-25.4744
Slbp	-2.22014	7.16642	3.57731e-14	4.01478e-12	-25.3015
Incenp	-2.19543	5.67429	1.64528e-13	1.65678e-11	-23.6684
Fam72a	-2.1926	2.17916	0.0031609	0.0357854	-3.17114
Fam111a	-2.19129	6.15618	3.95456e-14	4.37142e-12	-24.8917
Tedc2	-2.18917	2.42603	0.00115019	0.0162911	-3.91435
Lhx2	-2.18828	3.51679	1.09859e-06	4.04883e-05	-9.6124
Mis18a	-2.18338	4.543	3.21191e-10	2.05311e-08	-16.7849
Hist2h2aa1	-2.17147	2.84369	0.000122685	0.00255484	-5.62985
Mthfd2	-2.1713	5.89006	1.35482e-13	1.38323e-11	-23.5784
Dnph1	-2.15828	3.8851	8.25411e-08	3.62245e-06	-11.7432
Haspin	-2.15371	4.31573	2.44137e-09	1.35958e-07	-14.7887
H2afz	-2.14463	10.6607	7.0692e-08	3.13046e-06	-11.8049
Tedc1	-2.14457	3.4314	3.52293e-06	0.000113335	-8.46171
Slfn3	-2.13733	2.55318	0.000748206	0.0114585	-4.14829
Rfc3	-2.13088	6.54288	8.33217e-14	8.81292e-12	-23.5566
Fen1	-2.12478	6.26023	1.54965e-13	1.57124e-11	-22.9556
Ppp1r1b	-2.12034	3.38857	5.65443e-06	0.000172135	-7.98123
Dlgap5	-2.11597	5.18976	5.73407e-12	4.76285e-10	-19.7254
4933404O12Rik	-2.10632	4.1554	1.54576e-08	7.7828e-07	-12.8672
Skp2	-2.10504	4.83963	1.42706e-10	9.53664e-09	-16.8837
Pcgf5	-2.10309	2.70974	0.000424808	0.00717492	-4.5094
Cks2	-2.09771	7.08828	4.91229e-13	4.60003e-11	-21.6845
Wdr76	-2.09523	5.42735	2.98605e-12	2.5673e-10	-20.0943
Hirip3	-2.08668	6.70766	3.03665e-13	2.93716e-11	-21.9771
Hist1h3e	-2.08219	6.06334	5.5466e-13	5.16114e-11	-21.4201
Hat1	-2.08204	6.47116	2.87071e-13	2.79505e-11	-21.9731
Tubg1	-2.07761	5.67998	1.74747e-12	1.56654e-10	-20.3711
Cks1b	-2.07269	7.43628	2.32352e-12	2.03335e-10	-20.0881
Kntc1	-2.05372	3.48156	4.63178e-06	0.000144579	-7.88607
Dek	-2.04371	8.68681	1.74275e-09	9.89265e-08	-14.3156
Eea1	-2.02722	3.58506	3.26114e-06	0.000105606	-8.06085
Nasp	-2.02708	8.29997	6.75057e-10	4.0675e-08	-14.9815
Rcc1	-2.02573	5.59472	7.83591e-12	6.26106e-10	-18.6435
Ube2t	-2.02531	4.17479	4.37639e-08	2.01068e-06	-11.5375
Atad2	-2.02443	7.50445	1.00478e-11	7.94209e-10	-18.4225
Mcm3	-2.00688	7.39635	7.37658e-12	5.95882e-10	-18.5131
Ccdc34	-1.99942	6.72196	2.36306e-12	2.05572e-10	-19.3684
Tipin	-1.99435	7.33137	8.52212e-12	6.77255e-10	-18.2867
Zgrf1	-1.98992	3.27695	3.33478e-05	0.000829575	-6.13124
Pmf1	-1.98713	5.97061	5.92263e-12	4.87635e-10	-18.504
Orc1	-1.98649	3.58127	4.17662e-06	0.000132053	-7.70611
Tmco4	-1.98342	3.38844	1.81224e-05	0.00048531	-6.57301
Cenpa	-1.97467	5.72011	1.45712e-11	1.1275e-09	-17.6691
Rpa2	-1.96499	6.24527	5.93706e-12	4.87635e-10	-18.2978
Mcm6	-1.96125	7.63882	8.05526e-11	5.66643e-09	-16.1738
Nup85	-1.95526	4.85951	1.56344e-09	8.97877e-08	-13.7783
Pola1	-1.95446	5.86566	1.57768e-11	1.2144e-09	-17.4252
Chaf1b	-1.95442	6.01373	1.04204e-11	8.19255e-10	-17.759
Ung	-1.94957	6.24649	7.60265e-12	6.10788e-10	-17.9635
Orc6	-1.94707	6.39404	6.78015e-12	5.50728e-10	-18.028
Pold1	-1.94628	5.39054	6.81991e-11	4.84759e-09	-16.1823
Lin54	-1.94529	3.73496	2.57059e-06	8.5504e-05	-7.91345
Brca2	-1.93174	4.89226	1.67087e-09	9.52136e-08	-13.5634
Mtbp	-1.93024	3.76801	2.26077e-06	7.64088e-05	-7.94651
Tbc1d31	-1.92918	3.43835	2.04807e-05	0.000541559	-6.30138
4930579G24Rik	-1.90881	3.93601	9.39977e-07	3.53441e-05	-8.49741
Bex1	-1.90226	3.18651	0.000126504	0.00261953	-4.91121
Haus8	-1.89945	4.77493	5.81208e-09	3.11916e-07	-12.3577
Cdt1	-1.8982	5.85119	4.81627e-11	3.55823e-09	-16.0374
Aaas	-1.89325	4.60062	1.73724e-08	8.65493e-07	-11.4783
Gm10282	-1.89243	3.1122	0.000177048	0.0034413	-4.66158
Nelfe	-1.89219	5.83746	6.05484e-11	4.34236e-09	-15.823
Tubb4b	-1.88478	7.67517	4.81842e-10	2.98794e-08	-14.1823
Cenpo	-1.88185	3.87121	1.97301e-06	6.8092e-05	-7.8415
Dbf4	-1.87592	5.62606	1.45639e-10	9.68861e-09	-15.0331
Lsm2	-1.87549	6.92407	5.42712e-11	3.96963e-09	-15.7565
Gm17092	-1.8717	2.9499	0.000482435	0.00795152	-3.92973
Hist1h1d	-1.86732	5.72685	1.27127e-10	8.61303e-09	-15.0596
Lmnb2	-1.86244	4.53286	3.83721e-08	1.77964e-06	-10.7084
Cdca4	-1.85595	4.5887	3.39613e-08	1.59521e-06	-10.7593
H2afx	-1.85286	7.40195	2.13312e-10	1.40005e-08	-14.5521
Hist1h3a	-1.84805	4.15116	4.85415e-07	1.89299e-05	-8.72806
Ldlr	-1.84716	3.74672	5.66411e-06	0.000172135	-6.95297
Nup37	-1.8466	4.7296	1.97111e-08	9.72456e-07	-11.102
Tmem109	-1.84602	4.54916	4.80525e-08	2.18045e-06	-10.4512
Mast2	-1.84133	3.5841	1.72266e-05	0.00046901	-6.12944
Mb21d1	-1.8382	3.67952	9.4114e-06	0.00027184	-6.55443
Donson	-1.83774	3.69832	8.71567e-06	0.000252737	-6.61097
Mcm8	-1.83389	3.32587	7.94912e-05	0.00175477	-5.05378
Nt5dc2	-1.83132	6.90057	1.20874e-10	8.26556e-09	-14.802
Haus5	-1.82977	4.39996	1.33498e-07	5.65616e-06	-9.6017
Cbx5	-1.82257	7.00739	1.91983e-10	1.26571e-08	-14.3941
Mcm2	-1.81728	6.76095	1.34907e-10	9.05666e-09	-14.6164
Lmnb1	-1.81493	7.21586	3.09217e-10	1.9852e-08	-13.9789
Nup133	-1.81023	4.40246	1.63025e-07	6.73257e-06	-9.36218
Samd1	-1.80682	4.08572	1.07584e-06	4.00429e-05	-7.94544
Nup93	-1.7962	4.39828	2.30094e-07	9.29353e-06	-9.03817
Pold3	-1.79574	5.53353	8.47142e-10	5.06288e-08	-13.101
Fxn	-1.78885	5.49487	1.10799e-09	6.54202e-08	-12.8516
Ctc1	-1.78878	3.90033	4.9233e-06	0.000152705	-6.82623
Exosc8	-1.78255	6.88393	3.50007e-10	2.22762e-08	-13.6404
Tmpo	-1.78238	7.79857	5.81315e-09	3.11916e-07	-11.5961
Gm7879	-1.78101	3.30654	0.000137376	0.00280514	-4.54523
Hist1h1e	-1.77083	7.85752	9.46388e-09	4.9864e-07	-11.1602
Pold2	-1.76453	5.79155	8.54428e-10	5.06949e-08	-12.8723
Rmi2	-1.76417	4.89754	2.88704e-08	1.38258e-06	-10.3368
Nucks1	-1.76153	8.31564	6.41283e-08	2.8657e-06	-9.76374
Dut	-1.75452	9.79179	2.05002e-06	7.02009e-05	-7.28767
Dars2	-1.7472	3.26998	0.000209547	0.00392954	-4.20316
Tuba1c	-1.74228	5.07112	1.51611e-08	7.65975e-07	-10.6554
Tceal9	-1.74031	5.4012	3.87844e-09	2.11188e-07	-11.6171
Ppil1	-1.73743	5.86423	1.34033e-09	7.81966e-08	-12.3476
Rad18	-1.72247	4.67248	1.4676e-07	6.16477e-06	-8.97421
Dnmt1	-1.72094	7.03017	1.5436e-09	8.89963e-08	-12.1337
Lyar	-1.7183	7.77591	1.67464e-08	8.37433e-07	-10.4422
Pole2	-1.71726	4.26511	1.25917e-06	4.55968e-05	-7.45472
Selenoh	-1.71603	7.24544	2.41974e-09	1.35266e-07	-11.7871
Dna2	-1.70891	4.56354	3.09491e-07	1.22977e-05	-8.39106
Arhgap11a	-1.70421	4.71767	1.58428e-07	6.57969e-06	-8.83089
Arhgap19	-1.70252	3.04355	0.000905715	0.0134503	-3.18586
Nup43	-1.70176	5.25149	1.09188e-08	5.65242e-07	-10.6322
Tmem107	-1.70112	4.38112	6.96494e-07	2.68763e-05	-7.77517
Nefh	-1.70012	2.73911	0.00254886	0.0300026	-2.58901
Mcm4	-1.69984	6.72929	1.46379e-09	8.47268e-08	-12.0212
Acadl	-1.69108	4.85274	1.05564e-07	4.57819e-06	-9.02921
Alyref	-1.69007	6.85855	2.21701e-09	1.24406e-07	-11.6702
Ndrg1	-1.68854	4.96098	6.05576e-08	2.71438e-06	-9.39899
Yars	-1.68678	4.98609	5.68804e-08	2.5652e-06	-9.43056
Rnaseh2b	-1.68542	5.92865	3.16489e-09	1.7362e-07	-11.3941
Usp1	-1.68022	7.08007	3.80116e-09	2.0775e-07	-11.228
Hmgn2	-1.67622	8.20208	1.75165e-07	7.21366e-06	-8.61888
2610020C07Rik	-1.67315	2.83894	0.00206129	0.0255955	-2.66338
Lrp8	-1.67208	3.04735	0.00097973	0.0143039	-3.08423
Mastl	-1.67089	3.70058	3.76616e-05	0.000912193	-5.07935
Siva1	-1.66983	7.64303	2.25477e-08	1.10132e-06	-9.949
Ncapd3	-1.66908	5.95613	4.46986e-09	2.42494e-07	-11.0414
Cenpq	-1.66841	5.39237	1.42059e-08	7.25192e-07	-10.2433
Timeless	-1.66773	5.56707	8.37278e-09	4.44392e-07	-10.5938
Ranbp1	-1.66447	9.14593	1.77833e-06	6.22501e-05	-7.00051
Dnajc9	-1.65901	7.72462	3.83557e-08	1.77964e-06	-9.53873
Zranb3	-1.6586	3.03673	0.00110675	0.0157975	-2.98783
Slc25a10	-1.65828	3.72674	4.46986e-05	0.00106336	-4.93061
Mms22l	-1.65712	4.81733	2.19678e-07	8.89728e-06	-8.3697
Tex30	-1.65529	5.57681	1.06843e-08	5.55058e-07	-10.355
Kif18a	-1.64885	3.87336	2.0584e-05	0.00054234	-5.38468
Plk4	-1.644	5.31616	2.55333e-08	1.22676e-06	-9.71808
Ska2	-1.63776	4.38809	1.89953e-06	6.6014e-05	-6.84643
Aif1l	-1.63334	3.17877	0.000694152	0.010788	-3.21287
Dctpp1	-1.63125	7.96053	1.53246e-07	6.40061e-06	-8.47235
Dynll2	-1.62893	5.53469	2.09194e-08	1.02519e-06	-9.75598
Knstrn	-1.62175	5.37536	3.31192e-08	1.56565e-06	-9.41476
Mthfd1	-1.62156	5.65376	1.74252e-08	8.65493e-07	-9.8311
Cyp51	-1.61099	4.56959	1.2134e-06	4.41569e-05	-7.01584
Cinp	-1.6082	5.51402	3.07466e-08	1.45818e-06	-9.38576
Nrm	-1.60053	5.05666	1.47801e-07	6.19081e-06	-8.33598
Haus4	-1.58815	5.68259	3.02956e-08	1.44144e-06	-9.27672
Hist1h2be	-1.5845	4.69962	9.9e-07	3.69416e-05	-7.02326
Topbp1	-1.57409	6.76771	1.95557e-08	9.68041e-07	-9.46676
Ezh2	-1.573	7.9085	3.33823e-07	1.31932e-05	-7.6757
Nmral1	-1.57264	5.22996	1.02452e-07	4.45635e-06	-8.41522
Rbbp7	-1.57012	7.16738	3.6351e-08	1.70201e-06	-9.05806
Srsf7	-1.56997	8.2626	1.10349e-06	4.05587e-05	-6.8952
Bcat1	-1.56617	4.45968	3.04864e-06	9.98242e-05	-6.26587
Nrtn	-1.56529	3.13793	0.00148612	0.0197549	-2.66777
Rbbp8	-1.56465	5.19455	1.46121e-07	6.15552e-06	-8.15299
Idi1	-1.55901	5.84993	4.05978e-08	1.87106e-06	-8.92989
Nup62	-1.55639	5.51134	7.68323e-08	3.38228e-06	-8.5147
Ttf2	-1.55486	4.10589	1.77849e-05	0.00047889	-5.16177
Mfsd14b	-1.54794	3.14585	0.00144903	0.0194125	-2.64995
Wdr90	-1.54724	3.12151	0.0015617	0.0204453	-2.61392
Cdc7	-1.54075	4.6376	2.19504e-06	7.453e-05	-6.35969
Ahcy	-1.53964	3.50885	0.000299066	0.00535768	-3.49656
Csrp2	-1.5363	3.74905	0.000113875	0.00239574	-4.02596
Slfn9	-1.53532	5.41651	1.38157e-07	5.83673e-06	-8.03558
Tfdp1	-1.5348	6.64733	3.67348e-08	1.71453e-06	-8.84945
Tmem97	-1.53133	5.16108	3.0876e-07	1.22977e-05	-7.51909
Rbl1	-1.52782	4.54127	4.12802e-06	0.000130798	-5.93313
Nup107	-1.52613	4.87121	1.24804e-06	4.53054e-05	-6.62927
Chd3os	-1.51729	3.00434	0.0027195	0.031482	-2.27888
Mcm7	-1.51399	7.9829	1.08645e-06	4.02343e-05	-6.65461
Sae1	-1.51289	6.82623	6.83415e-08	3.03552e-06	-8.3478
Hist1h2bg	-1.50423	3.34704	0.000861482	0.0129108	-2.84156
Rfwd3	-1.50384	4.9093	1.37077e-06	4.90342e-05	-6.48081
Sqle	-1.50236	4.57131	5.13121e-06	0.000158153	-5.71035
Uchl5	-1.50186	6.76895	7.68385e-08	3.38228e-06	-8.21639
Atad5	-1.49151	5.75298	1.56976e-07	6.53783e-06	-7.73284
Rfc2	-1.49066	6.67869	8.75553e-08	3.83107e-06	-8.07443
Ppa1	-1.48844	6.92694	1.19983e-07	5.15786e-06	-7.87017
Ndufaf2	-1.48765	4.87592	1.90382e-06	6.6014e-05	-6.21893
Acat2	-1.48753	4.38835	1.12228e-05	0.000319763	-5.19917
Uap1	-1.48698	3.61949	0.000312205	0.00555442	-3.35368
Piezo1	-1.48265	3.28078	0.0012336	0.0170776	-2.6207
Hmgb1	-1.47893	10.6214	0.000140484	0.00284883	-3.76438
Mum1l1	-1.47754	2.90543	0.00477853	0.0487198	-1.93896
E2f3	-1.47355	4.8921	2.38864e-06	8.0361e-05	-6.03411
Ctdspl	-1.4731	3.92791	9.91405e-05	0.00212783	-3.93623
Mgme1	-1.47234	4.03477	6.6404e-05	0.00148595	-4.16378
Meaf6	-1.47147	5.08797	1.08301e-06	4.02079e-05	-6.46814
Cnot9	-1.46725	5.0017	1.57508e-06	5.57997e-05	-6.24075
Dtymk	-1.46628	7.65821	8.16645e-07	3.11045e-05	-6.60878
Ddx39	-1.46067	7.48724	5.03043e-07	1.95655e-05	-6.87758
Lrrc40	-1.46002	3.58621	0.000429301	0.007226	-3.12605
Ndufaf5	-1.45836	3.48471	0.000662611	0.0103746	-2.89342
Cdkn2c	-1.45822	5.20102	8.04885e-07	3.08162e-05	-6.57836
Sass6	-1.45217	4.19488	4.08697e-05	0.000978609	-4.37016
Cenpl	-1.44666	4.20557	4.50675e-05	0.00107041	-4.29723
Rpp30	-1.43897	5.19211	1.1701e-06	4.27932e-05	-6.28631
Ada	-1.43892	4.94344	3.14053e-06	0.000102377	-5.74099
Cmc2	-1.43693	5.3813	7.53448e-07	2.89979e-05	-6.52025
Creld2	-1.43666	4.18996	4.97047e-05	0.00116548	-4.21445
Acsl3	-1.42693	3.87322	0.000188016	0.00359455	-3.48792
Ccdc167	-1.42556	3.93525	0.000150843	0.00302509	-3.59135
Gm49207	-1.42245	3.62055	0.000569833	0.00910617	-2.90274
Pidd1	-1.42233	3.69756	0.000403602	0.00686729	-3.07681
Srsf2	-1.41849	8.80152	2.40862e-05	0.000621255	-4.54872
Fdps	-1.41598	6.58957	3.16488e-07	1.25418e-05	-6.94063
Jpt2	-1.41356	4.32705	3.58748e-05	0.000878144	-4.32046
Pradc1	-1.409	4.46657	2.31179e-05	0.000600556	-4.53902
Tubb5	-1.40851	10.1071	0.000171776	0.00336279	-3.48367
Bex3	-1.40658	5.28673	1.65791e-06	5.85928e-05	-5.95286
Psat1	-1.40137	6.22059	4.80495e-07	1.87879e-05	-6.62306
Ndc1	-1.4013	3.7983	0.000333387	0.00584318	-3.12958
Hspa14	-1.39913	6.55411	4.12277e-07	1.61635e-05	-6.70388
Nsmce4a	-1.39748	6.93515	6.27497e-07	2.43416e-05	-6.44747
Psrc1	-1.3959	4.68679	1.45512e-05	0.000405175	-4.73541
Ctps	-1.39158	5.44705	1.34503e-06	4.83487e-05	-6.00554
Tinf2	-1.39039	3.76123	0.000404964	0.00686729	-3.00772
Nup35	-1.38786	4.25218	6.63977e-05	0.00148595	-3.92485
Cep128	-1.3848	3.96363	0.00019505	0.00368829	-3.36946
Mycbp	-1.38314	4.7794	1.22237e-05	0.000344277	-4.78995
Mars	-1.38294	5.27442	2.38213e-06	8.03258e-05	-5.66334
Fpgs	-1.38252	3.56494	0.000845036	0.0126902	-2.62199
Tdp1	-1.37892	4.43847	3.76412e-05	0.000912193	-4.19179
Hmga1b	-1.37858	4.63666	2.10069e-05	0.000552494	-4.49097
Gcat	-1.37814	3.97772	0.000190115	0.00362526	-3.36357
Pkig	-1.37736	4.7137	1.57615e-05	0.000432363	-4.63364
Msmo1	-1.37732	4.04764	0.000166132	0.0032697	-3.42333
Snrpd1	-1.37674	8.94847	5.05057e-05	0.00117863	-4.03195
E2f6	-1.37449	4.38622	4.5319e-05	0.0010741	-4.08081
Dtl	-1.37365	6.85522	8.65717e-07	3.27192e-05	-6.16108
Zmynd19	-1.37174	5.09907	4.5725e-06	0.000143032	-5.27376
Nsd2	-1.37012	6.7526	8.2828e-07	3.14661e-05	-6.1685
Nxt1	-1.36809	6.07482	9.75348e-07	3.65805e-05	-6.06988
Umps	-1.36582	5.96725	1.09882e-06	4.04883e-05	-5.99959
Mid1ip1	-1.35964	3.4635	0.00161431	0.0210756	-2.27905
Apoo	-1.35945	4.79664	1.62582e-05	0.000445119	-4.55622
Rpa1	-1.35749	6.12277	1.16534e-06	4.27252e-05	-5.93129
Enkd1	-1.35515	4.11647	0.000145796	0.00294033	-3.4307
Fancm	-1.35479	4.26761	8.6472e-05	0.00190032	-3.68662
Haus1	-1.35339	5.61603	1.95362e-06	6.75813e-05	-5.64386
Mis12	-1.3518	4.39668	5.92954e-05	0.00135367	-3.87762
Stmn1	-1.34945	8.46711	3.42086e-05	0.000848441	-4.14468
Nutf2	-1.34921	4.28391	9.37796e-05	0.00202757	-3.63346
Cse1l	-1.34868	5.13606	5.6668e-06	0.000172135	-5.07661
Ehd4	-1.34832	4.90172	1.32422e-05	0.00037154	-4.62471
Nemp1	-1.34656	3.2513	0.00360878	0.0394178	-1.89099
D3Ertd751e	-1.34223	3.19234	0.00455315	0.0469428	-1.78306
Nbn	-1.34129	4.66962	2.77119e-05	0.000701239	-4.23062
Ak6	-1.33628	6.27067	1.41867e-06	5.06233e-05	-5.74019
Sephs1	-1.33627	5.24226	4.86982e-06	0.000151366	-5.10453
Srm	-1.33546	7.14402	2.25387e-06	7.63512e-05	-5.49833
Ran	-1.33305	9.9311	0.000308107	0.00549732	-3.01249
Brip1os	-1.3325	4.4641	6.04467e-05	0.00137143	-3.81471
Fbln1	-1.33132	5.06978	9.72639e-06	0.000279838	-4.73029
Cdkn2a	-1.33087	3.71904	0.000781711	0.0118849	-2.56192
Shmt2	-1.3308	6.52979	1.35549e-06	4.86058e-05	-5.74015
Fh1	-1.32782	6.49606	1.42208e-06	5.06233e-05	-5.70386
Sdf2l1	-1.32609	5.5693	3.31413e-06	0.000106851	-5.26619
Akip1	-1.32574	3.4229	0.00231802	0.0279569	-2.05954
Mpp6	-1.32545	6.2204	1.76305e-06	6.18623e-05	-5.57826
Magohb	-1.3253	5.62019	3.23943e-06	0.000105135	-5.27237
Ncaph2	-1.32446	5.61139	3.31035e-06	0.000106851	-5.25973
Dcakd	-1.31933	4.46055	6.89856e-05	0.00153671	-3.7118
Ppat	-1.31505	6.17995	2.12823e-06	7.24287e-05	-5.44441
Dhrs13	-1.31449	3.87609	0.000547394	0.00880328	-2.70175
Taf5	-1.31362	4.3814	9.31246e-05	0.00201935	-3.53992
Vgll1	-1.31302	4.9213	1.96139e-05	0.000521453	-4.31037
Trim37	-1.31089	4.5155	6.58857e-05	0.00148111	-3.70905
Hmgb3	-1.30858	6.55784	1.9948e-06	6.8683e-05	-5.4478
Ipo5	-1.30402	6.54206	2.08651e-06	7.11738e-05	-5.40867
Rnaseh2a	-1.30249	6.24314	2.56809e-06	8.5504e-05	-5.29854
Cntln	-1.30088	3.75479	0.000910734	0.0134976	-2.4323
Ssrp1	-1.29794	7.47335	6.86572e-06	0.000204332	-4.78897
Casp3	-1.29627	6.39681	2.59063e-06	8.59763e-05	-5.27016
Smc6	-1.29395	7.3416	5.5505e-06	0.000169654	-4.87876
Cycs	-1.29296	8.73123	0.000101719	0.0021705	-3.44373
Bysl	-1.29295	4.36021	0.000130139	0.00268723	-3.32377
Alms1	-1.2896	4.12973	0.000268887	0.00487446	-2.98165
1810037I17Rik	-1.28932	7.05353	4.46575e-06	0.00013999	-4.96891
Lsm5	-1.28842	7.29909	5.73747e-06	0.000173564	-4.84514
Rfc1	-1.28452	7.13641	5.16198e-06	0.000158769	-4.88018
Tpst1	-1.28188	3.41293	0.00310657	0.0353504	-1.86079
Phlda3	-1.28139	3.50857	0.00235407	0.0282296	-1.98525
Ube2s	-1.2711	8.51237	9.81752e-05	0.00211328	-3.40025
Ptges3	-1.26899	7.78547	2.4207e-05	0.000622188	-4.06848
Lsm3	-1.26652	7.16732	7.17045e-06	0.000212113	-4.65249
Arl2	-1.26511	4.54647	0.000105163	0.00222782	-3.35522
Prelid3b	-1.25979	6.16283	5.49658e-06	0.000168356	-4.75417
Polr2f	-1.25811	7.55358	1.57629e-05	0.000432363	-4.23246
Anp32b	-1.25809	10.1324	0.000768732	0.0117361	-2.42871
Mbnl3	-1.25741	4.93035	4.0429e-05	0.000971221	-3.78818
Usp39	-1.25723	5.41146	1.26422e-05	0.000355382	-4.33658
Cisd1	-1.25533	6.85156	6.37779e-06	0.000190582	-4.66974
Pprc1	-1.25408	3.47046	0.00320838	0.0360748	-1.80938
Lrrc59	-1.25291	6.11592	6.35969e-06	0.000190428	-4.66116
Mrpl14	-1.25233	7.00884	7.69542e-06	0.000225375	-4.56735
Nolc1	-1.25084	7.49901	1.51513e-05	0.0004195	-4.22441
Pigf	-1.25055	3.85476	0.000961631	0.0141238	-2.31358
Casp8ap2	-1.24873	6.65333	6.12893e-06	0.000184269	-4.66344
Impa2	-1.24834	5.87296	8.53401e-06	0.000248295	-4.50031
Aars	-1.24662	4.46977	0.000161988	0.00320959	-3.1085
Prdx4	-1.24572	6.05952	7.13748e-06	0.000211563	-4.57747
Hnrnpd	-1.24284	8.56591	0.000147641	0.00296938	-3.14107
Rangap1	-1.24082	6.18995	7.4931e-06	0.000220327	-4.53761
2610318N02Rik	-1.24023	4.80729	7.05727e-05	0.00156731	-3.47866
Ccp110	-1.23762	3.88397	0.000977551	0.0142862	-2.28351
Ifrd2	-1.23757	5.01858	4.07828e-05	0.000978121	-3.72461
Cad	-1.23711	5.44666	1.54804e-05	0.000426607	-4.16902
Xndc1	-1.23591	3.81847	0.00124853	0.0172518	-2.17911
Uba2	-1.23406	7.14667	1.1761e-05	0.000333804	-4.29022
Nup155	-1.23117	4.52721	0.000160599	0.0031864	-3.07385
Tssc4	-1.23104	5.27438	2.2268e-05	0.000581498	-3.98296
Rif1	-1.22881	6.68302	8.50809e-06	0.000248186	-4.43012
Naa50	-1.22725	6.84748	9.87356e-06	0.000283518	-4.35358
Hpf1	-1.22595	7.6425	3.15555e-05	0.000788994	-3.80402
Eif1ad	-1.2254	6.20319	9.33549e-06	0.000270178	-4.37265
Phgdh	-1.22442	8.17569	0.000104878	0.002225	-3.24799
Hmgn5	-1.22379	7.03769	1.21675e-05	0.000343353	-4.23954
Phf5a	-1.22048	7.5926	3.05175e-05	0.000764341	-3.80388
Ddx51	-1.21903	3.51471	0.00342496	0.037917	-1.73245
Hmbs	-1.21688	4.79346	0.000103061	0.00219276	-3.23568
Dnajc21	-1.21603	5.80101	1.49578e-05	0.000414923	-4.11266
Pgp	-1.21469	6.10328	1.19206e-05	0.000337033	-4.21778
Aimp2	-1.21292	5.67966	1.69851e-05	0.000463292	-4.04405
Egfl7	-1.21157	4.66562	0.000141527	0.00286207	-3.08141
Hmgcs1	-1.2101	5.51333	2.22188e-05	0.000581247	-3.91545
Gps1	-1.2096	5.47172	2.34417e-05	0.000607831	-3.89034
Suv39h1	-1.20768	4.86147	9.28604e-05	0.00201659	-3.25516
1500009L16Rik	-1.20739	7.08793	1.67877e-05	0.000458758	-4.03077
Rpa3	-1.20472	6.87054	1.46991e-05	0.000408519	-4.08253
Fkbp2	-1.19659	5.72636	2.1049e-05	0.000552611	-3.89798
Txnl1	-1.19657	7.37252	2.59244e-05	0.000662852	-3.8034
Pfdn6	-1.19324	7.47998	3.42642e-05	0.000848441	-3.66488
Mrpl51	-1.19192	7.00851	1.9959e-05	0.000528717	-3.90567
Paxip1	-1.18825	4.71685	0.000171424	0.00336036	-2.93928
Tmem39b	-1.18822	4.02877	0.00102195	0.0147882	-2.17454
Timm8a1	-1.18777	6.91044	1.92237e-05	0.000512005	-3.90861
Naa40	-1.18716	4.90684	0.000108415	0.0022901	-3.13428
Chek2	-1.18462	3.47412	0.004851	0.0493201	-1.54827
Timm50	-1.18313	6.15101	1.85506e-05	0.000495874	-3.90981
Gm12355	-1.18176	3.94564	0.00142436	0.0192118	-2.0284
Myh10	-1.18141	4.36851	0.000410663	0.00695573	-2.54907
Alg13	-1.18123	4.1145	0.000841383	0.0126502	-2.24186
Rbmx2	-1.17919	4.90454	0.000125752	0.00260762	-3.04673
Hint1	-1.1719	9.50308	0.000947539	0.0139447	-2.17457
Gpaa1	-1.16989	4.48477	0.000372816	0.00643327	-2.5639
H2afv	-1.16929	8.39344	0.000284425	0.00512452	-2.67807
Lsm8	-1.16803	6.89369	2.63272e-05	0.000670818	-3.70664
Pttg1	-1.16737	6.19033	2.36128e-05	0.00061119	-3.75173
Zw10	-1.15966	4.47751	0.000412188	0.00697351	-2.50086
Pin1	-1.15732	6.73287	2.7237e-05	0.000691602	-3.6573
Chchd4	-1.15459	5.09576	9.87691e-05	0.00212296	-3.0863
Dpy30	-1.15428	6.99751	3.49198e-05	0.000859951	-3.53847
Mrpl18	-1.15271	8.09901	0.000220073	0.00409522	-2.75236
Arl6ip6	-1.15089	5.53012	4.89462e-05	0.00115322	-3.3814
Gpn3	-1.14818	5.01129	0.000137021	0.00280514	-2.9302
U2af1	-1.14746	8.31352	0.000333453	0.00584318	-2.56269
Pbdc1	-1.14633	6.69767	3.18745e-05	0.000795617	-3.55282
Wdhd1	-1.14567	4.96193	0.000147159	0.00296374	-2.89644
Hjurp	-1.14292	4.9841	0.000151634	0.00303309	-2.87801
Ywhah	-1.14268	6.97309	4.13301e-05	0.000988025	-3.43403
Me2	-1.14266	4.90883	0.000189446	0.00361719	-2.78994
Ppih	-1.14172	6.08144	3.72792e-05	0.000907416	-3.47334
Gins4	-1.1402	5.7072	4.99143e-05	0.00116854	-3.34346
Banf1	-1.13886	8.09244	0.000257437	0.00468421	-2.65281
Cltb	-1.13602	5.44185	6.83588e-05	0.00152505	-3.19984
Med9	-1.13266	5.53571	6.59859e-05	0.00148111	-3.20477
Sapcd1	-1.13241	5.24327	9.36782e-05	0.00202757	-3.04962
Vrk1	-1.13126	6.38387	3.74097e-05	0.000909088	-3.44062
Rdm1	-1.13018	4.29045	0.000881092	0.0131244	-2.1269
Sept11	-1.12845	5.68679	6.00492e-05	0.00136452	-3.23304
9130401M01Rik	-1.12763	4.97531	0.000190472	0.00362735	-2.75188
Anp32e	-1.12505	8.36837	0.000459635	0.00764429	-2.38136
2310022A10Rik	-1.12485	3.70835	0.00415605	0.0438637	-1.52743
Rnf168	-1.1245	5.05276	0.000162334	0.00320959	-2.80399
Lnpk	-1.12298	4.1682	0.00130479	0.0179448	-1.96079
Eif4ebp1	-1.12253	4.81903	0.000314677	0.00558067	-2.52941
Mrps22	-1.12202	5.41787	8.40428e-05	0.0018497	-3.06637
Cdk2	-1.12163	5.05576	0.000165393	0.00325952	-2.78932
Ybx1	-1.12142	10.4263	0.00317239	0.0358497	-1.62103
Cars	-1.12053	4.38724	0.000743099	0.0114159	-2.17661
Gm7324	-1.1204	6.80272	5.08259e-05	0.00118235	-3.2797
Rbm14	-1.11971	4.81237	0.000311955	0.00555442	-2.52534
Elof1	-1.11675	6.92777	5.82982e-05	0.00133297	-3.21086
Adsl	-1.11504	6.41643	4.69086e-05	0.00110876	-3.29512
Nudcd1	-1.11385	4.4739	0.000661066	0.0103614	-2.21052
Magoh	-1.11378	7.84081	0.00022061	0.00409522	-2.65939
Pole3	-1.11265	6.28682	5.06257e-05	0.00117955	-3.25817
Gmds	-1.10988	4.36006	0.00086501	0.0129505	-2.09514
Cenpx	-1.10923	6.81386	5.96361e-05	0.00135882	-3.17998
Srsf3	-1.10882	9.63279	0.0019553	0.024528	-1.78557
Fkbp4	-1.10876	7.7563	0.000199975	0.00376928	-2.68735
Eif5a	-1.10875	10.3524	0.00336461	0.0373613	-1.58283
Ddx1	-1.10736	6.53659	5.03103e-05	0.00117593	-3.24414
Gars	-1.10512	6.53206	5.28899e-05	0.00122455	-3.21813
Nup188	-1.10114	4.60571	0.000567829	0.00908403	-2.24823
Idh3a	-1.10114	6.48319	5.72925e-05	0.00131612	-3.17206
Ppp2r5d	-1.09893	4.55884	0.000663326	0.0103747	-2.18031
Ybx3	-1.09561	5.97957	7.30286e-05	0.00161941	-3.05747
Etfa	-1.09557	6.60037	6.31464e-05	0.00142827	-3.1171
Stip1	-1.09333	7.24078	0.000104421	0.00221849	-2.90162
Smc1a	-1.0918	8.12093	0.000473963	0.00783825	-2.29909
Rad21	-1.09117	6.64303	7.01372e-05	0.00156	-3.06279
Polr2l	-1.09045	4.84584	0.000398115	0.00679013	-2.36423
Ift27	-1.0893	5.46262	0.000124326	0.0025817	-2.8192
Ing5	-1.08926	3.92029	0.00320019	0.0360531	-1.57187
Hnrnpab	-1.08841	9.15991	0.00153163	0.0201233	-1.84628
Gemin6	-1.08774	4.95861	0.000315928	0.00559611	-2.44971
Nde1	-1.08754	5.19111	0.000191613	0.0036417	-2.65219
Tmem238	-1.08504	4.09916	0.00202926	0.0252405	-1.73379
Hspd1	-1.08477	9.20533	0.0016553	0.0214606	-1.80978
Coq7	-1.08368	5.4104	0.000139907	0.00284105	-2.75962
Nudt4	-1.08339	5.02597	0.000285618	0.00513934	-2.47998
Ttc32	-1.08265	4.77252	0.000518804	0.00840955	-2.24675
Pfas	-1.08215	4.47986	0.000907978	0.0134703	-2.02429
Sf3a3	-1.0818	6.85841	9.14598e-05	0.00199206	-2.92161
Setd6	-1.08085	3.94587	0.00329667	0.0368296	-1.54973
Ccdc69	-1.07827	3.9648	0.00319188	0.035987	-1.55687
Pdia6	-1.07739	6.68007	8.77546e-05	0.00192562	-2.92556
Ldha	-1.07626	9.9815	0.00352355	0.0387459	-1.51943
Tcof1	-1.0762	7.49999	0.000185409	0.0035586	-2.63532
Myg1	-1.07539	6.20757	9.10375e-05	0.00198581	-2.90578
Snrnp25	-1.07503	5.83289	0.000114198	0.00239848	-2.81665
Tmx1	-1.07389	5.0258	0.000338694	0.00590685	-2.39331
Anapc15	-1.07332	5.33272	0.000180547	0.00347891	-2.63883
Rad1	-1.07294	4.29842	0.00153164	0.0201233	-1.82003
Xpo1	-1.07253	5.66065	0.00013289	0.00273252	-2.74936
Pa2g4	-1.07019	8.45152	0.000921363	0.0136276	-1.99652
Cdk2ap1	-1.06944	7.94396	0.000459445	0.00764429	-2.26364
Kpna3	-1.06885	5.38278	0.000174499	0.00341154	-2.6369
Vars	-1.06858	5.6845	0.000136441	0.00279771	-2.7283
Sgf29	-1.06633	5.24952	0.000214715	0.0040111	-2.55571
Psmg2	-1.06386	5.97737	0.000121984	0.00254384	-2.7602
Oat	-1.06207	6.28884	0.000111048	0.00234237	-2.79362
Lsm6	-1.06019	7.04931	0.000143545	0.00289891	-2.69053
Slc7a5	-1.05926	4.61069	0.000885269	0.0131733	-1.99172
Fzr1	-1.05858	4.0018	0.0035042	0.038562	-1.49667
Acot7	-1.05858	5.75962	0.000151028	0.00302509	-2.66683
Ciapin1	-1.05684	6.32723	0.000116543	0.00243729	-2.76161
Tfrc	-1.05516	7.08384	0.000157686	0.00314133	-2.64094
Rhno1	-1.05356	5.40514	0.000224996	0.0041661	-2.50775
Nhp2	-1.05296	7.97052	0.000582747	0.00924222	-2.14196
Lmf2	-1.05176	3.91358	0.00446779	0.0463709	-1.40279
Ppid	-1.04934	7.56693	0.000299188	0.00535768	-2.38306
Uchl3	-1.04848	7.40432	0.000220467	0.00409522	-2.50347
Enoph1	-1.04823	3.95564	0.00395066	0.0420889	-1.44219
Pdxk	-1.04743	4.06857	0.0033026	0.0368641	-1.50139
Emc8	-1.04703	6.16266	0.000140965	0.00285464	-2.66411
Gar1	-1.04661	7.0706	0.000177154	0.0034413	-2.5781
Cpsf4	-1.04511	4.78349	0.000773648	0.0117867	-2.0156
Snu13	-1.04384	9.28571	0.00262225	0.0305728	-1.58107
Pgam1	-1.04373	8.33062	0.00109098	0.0156227	-1.88523
Eif2s1	-1.04306	7.55291	0.000316572	0.00560077	-2.34872
Sephs2	-1.04043	5.27714	0.000307315	0.00548985	-2.35183
Smchd1	-1.03992	7.05998	0.000193022	0.0036617	-2.53358
Mad1l1	-1.03795	3.97014	0.00437388	0.0457685	-1.39027
Slc29a1	-1.03701	7.09647	0.000206814	0.00388325	-2.50002
Odc1	-1.03694	6.77779	0.000164409	0.00324449	-2.58078
Cbfb	-1.03657	5.50566	0.000253312	0.00463784	-2.41904
Paics	-1.03565	7.60666	0.000382757	0.00658164	-2.25944
Nop58	-1.03403	8.28951	0.00115899	0.0163527	-1.84721
Commd1	-1.03145	6.48952	0.000155265	0.0030973	-2.58793
Ruvbl2	-1.03024	6.44398	0.000162423	0.00320959	-2.56896
Noc4l	-1.02714	5.09478	0.000484557	0.00796863	-2.15557
Golt1b	-1.02546	4.54733	0.00145796	0.0194863	-1.75381
Nudt5	-1.02528	6.73804	0.00019172	0.0036417	-2.50034
Kdelr2	-1.02363	5.38259	0.000330933	0.00581982	-2.2879
Csrp1	-1.02334	5.73692	0.000255986	0.00466358	-2.38569
Dpy19l1	-1.02304	4.20146	0.00295991	0.0338387	-1.50447
Suz12	-1.02073	6.99914	0.00024029	0.004427	-2.40269
Slc39a10	-1.0198	4.36757	0.00214112	0.0262542	-1.6121
Wdr18	-1.01899	6.29353	0.000197534	0.00372804	-2.47463
Snrpa1	-1.01815	7.41503	0.000337588	0.00590157	-2.26949
Mrpl42	-1.01693	7.31687	0.000314173	0.00557847	-2.29164
Fabp5	-1.01625	8.91751	0.00247778	0.0294014	-1.55652
Eed	-1.01538	5.58737	0.000305588	0.00546564	-2.29715
Set	-1.01513	9.60422	0.00439953	0.0459062	-1.35838
Stub1	-1.01503	6.00098	0.000249426	0.00457239	-2.37504
Slf1	-1.01329	4.80741	0.00104868	0.0151006	-1.84521
Iars	-1.01315	4.65915	0.00140031	0.0190095	-1.74366
Dis3	-1.0112	5.18648	0.000483587	0.00796158	-2.1225
Ss18l2	-1.00902	5.27792	0.000429569	0.007226	-2.16042
Xrcc1	-1.009	5.1649	0.000526832	0.00852401	-2.08799
Gltp	-1.00895	5.5057	0.000368864	0.00637255	-2.21533
1190007I07Rik	-1.00888	5.36696	0.000403555	0.00686729	-2.18242
Tuba4a	-1.00461	5.16793	0.00057959	0.00920582	-2.04532
Tubgcp2	-1.00358	4.88882	0.000982457	0.0143294	-1.85036
Ckap5	-1.00254	5.19978	0.000536621	0.00866015	-2.06771
D030056L22Rik	-1.00249	4.61958	0.00165814	0.0214783	-1.67215
Jade1	-1.00238	4.66829	0.00148497	0.0197549	-1.70838
Psmc1	-1.00227	6.55907	0.000235542	0.00434497	-2.36737
Eif1ax	-1.00048	7.6973	0.000693924	0.010788	-1.96801

## Sheet: Leuk dDN3 pDN3 Hallmark GSEA
Leukemic Dormant DN3
NAME	GS<br>	SIZE	ES	NES	NOM p-val	FDR q-val	FWER p-val	RANK AT MAX	LEADING EDGE
HALLMARK_IL6_JAK_STAT3_SIGNALING	HALLMARK_IL6_JAK_STAT3_SIGNALING	65	0.507709	1.81039	0	0.013678	0.008	4107	tags=58%,	list=28%,	signal=81%
HALLMARK_IL2_STAT5_SIGNALING	HALLMARK_IL2_STAT5_SIGNALING	176	0.426556	1.7647	0	0.0103459	0.012	3148	tags=38%,	list=21%,	signal=47%
HALLMARK_INFLAMMATORY_RESPONSE	HALLMARK_INFLAMMATORY_RESPONSE	129	0.448262	1.74855	0	0.00731395	0.013	2253	tags=33%,	list=15%,	signal=39%
HALLMARK_TNFA_SIGNALING_VIA_NFKB	HALLMARK_TNFA_SIGNALING_VIA_NFKB	164	0.411024	1.67037	0	0.0120954	0.027	3230	tags=46%,	list=22%,	signal=59%
HALLMARK_INTERFERON_GAMMA_RESPONSE	HALLMARK_INTERFERON_GAMMA_RESPONSE	151	0.401064	1.62361	0	0.017774	0.049	3186	tags=36%,	list=22%,	signal=45%
HALLMARK_ANGIOGENESIS	HALLMARK_ANGIOGENESIS	19	0.519348	1.39009	0.0864198	0.102283	0.301	1286	tags=42%,	list=9%,	signal=46%
HALLMARK_ALLOGRAFT_REJECTION	HALLMARK_ALLOGRAFT_REJECTION	149	0.342725	1.37723	0.00724638	0.0947903	0.317	3269	tags=36%,	list=22%,	signal=45%
HALLMARK_EPITHELIAL_MESENCHYMAL_TRANSITION	HALLMARK_EPITHELIAL_MESENCHYMAL_TRANSITION	106	0.340238	1.3033	0.0347003	0.155168	0.519	2464	tags=34%,	list=17%, signal=41%
HALLMARK_APOPTOSIS	HALLMARK_APOPTOSIS	130	0.322394	1.28816	0.0216607	0.153413	0.559	3024	tags=36%,	list=21%,	signal=45%
HALLMARK_INTERFERON_ALPHA_RESPONSE	HALLMARK_INTERFERON_ALPHA_RESPONSE	80	0.342964	1.26799	0.0769231	0.163938	0.614	3495	tags=39%,	list=24%,	signal=51%
Leukemic Proliferative DN3
NAME	GS<br>	SIZE	ES	NES	NOM p-val	FDR q-val	FWER p-val	RANK AT MAX	LEADING EDGE
HALLMARK_E2F_TARGETS	HALLMARK_E2F_TARGETS	196	-0.745084	-2.8229	0	0	0	2728	tags=74%,	list=19%,	signal=90%
HALLMARK_G2M_CHECKPOINT	HALLMARK_G2M_CHECKPOINT	182	-0.699591	-2.62425	0	0	0	3309	tags=65%,	list=23%,	signal=83%
HALLMARK_MYC_TARGETS_V1	HALLMARK_MYC_TARGETS_V1	191	-0.641079	-2.41106	0	0	0	4867	tags=83%,	list=33%,	signal=123%
HALLMARK_MITOTIC_SPINDLE	HALLMARK_MITOTIC_SPINDLE	191	-0.542426	-2.03028	0	0	0	1037	tags=20%,	list=7%,	signal=21%
HALLMARK_MYC_TARGETS_V2	HALLMARK_MYC_TARGETS_V2	58	-0.605472	-1.91803	0	0.000145455	0.001	4957	tags=81%,	list=34%,	signal=122%
HALLMARK_DNA_REPAIR	HALLMARK_DNA_REPAIR	142	-0.517166	-1.87099	0	0.000121212	0.001	4769	tags=54%,	list=32%,	signal=79%
HALLMARK_OXIDATIVE_PHOSPHORYLATION	HALLMARK_OXIDATIVE_PHOSPHORYLATION	191	-0.47183	-1.78	0	0.000515582	0.005	5436	tags=65%,	list=37%,	signal=102%
HALLMARK_MTORC1_SIGNALING	HALLMARK_MTORC1_SIGNALING	189	-0.463181	-1.71745	0	0.00126365	0.014	4213	tags=56%,	list=29%,	signal=77%
HALLMARK_SPERMATOGENESIS	HALLMARK_SPERMATOGENESIS	82	-0.502097	-1.69697	0	0.00179422	0.023	2030	tags=28%,	list=14%,	signal=32%
HALLMARK_GLYCOLYSIS	HALLMARK_GLYCOLYSIS	159	-0.449925	-1.65952	0	0.00293806	0.042	3983	tags=42%,	list=27%,	signal=56%
HALLMARK_UNFOLDED_PROTEIN_RESPONSE	HALLMARK_UNFOLDED_PROTEIN_RESPONSE	107	-0.371945	-1.29803	0.0643777	0.138009	0.899	3883	tags=41%,	list=26%,	signal=55%
HALLMARK_FATTY_ACID_METABOLISM	HALLMARK_FATTY_ACID_METABOLISM	125	-0.355626	-1.26385	0.0716216	0.169488	0.961	4920	tags=48%,	list=33%,	signal=72%
																	MAX	LEADING	EDGE

## Sheet: Curated GSEA gene sets
T-CELL QUIESCENCE ELTANBOULY ET AL.	TAL1 SANDA ET AL.	TAL1 SANDA ET AL.	LMO2 MCCORMACK ET AL	LMO2 MCCORMACK ET AL.	MRD_UP_SIGNATURE	MRD_UP_SIGNATURE	MRD_DOWN_SIGNATURE	MRD_DOWN_SIGNATURE	LRC_SIGNATURE	LRC_SIGNATURE	T-ALL MRD+	T-ALL MRD+	DE NOVO PREDNISONE RESISTANCE	KLF2-induced genes JURKAT	dormant DN3
na	na	mouse conv	na	human conv	na	mouse conv	na	mouse conv	na	mouse conv	na	mouse conv	na	na	NAV2
Dusp1	DHRS3	Tal1	Cpa3	ABCB10	RIN3	Rin3	MZT2A	Eif3f	H1F0	H1f0	PTP4A3	Ptp4a3	DACH1	CXCR3	A630023P12RIK
Ppp1r15a	RAP1GAP	Dhrs3	Gpr34	ABTB1	CHRM3-AS2	P2rx5	EIF3F	Dnmt1	HSD11B1	Hsd11b1	LST1	Lst1	LGALS1	CAPG	ABCA1
Klf6	LAPTM5	Rap1gap	Hhex	ACOX2	P2RX5	Sla	RP11-673C5.1	Hmgb1	NEIL1	Neil1	CRIM1	Crim1	VNN1	CDC25B	ABCG1
Klf2	ZMYM1	Laptm5	Lyl1	ADAM19	SLA	Sort1	DNMT1	Smarca4	AC116366.5	Mtus2	SLC15A4	Slc15a4	GALNT6	PTPRC	CCR9
H3f3b	RLF	Zmym1	Acox2	GPR97	C16orf45	Arhgap18	HMGB1	Ssrp1	MTUS2	Flt3	GABBR1	Gabbr1	IFI44L	ITGA6	ACPP
Zfp36	TAL1	Rlf	Cpa3	ADRB2	SORT1	Cpm	SMARCA4	Nucb2	HIST1H2AC	Cytl1	CNN2	Cnn2	SPG20	FAM53B	ADAM19
Tsc22d3	ACADM	Acadm	Ubqln3	ALDH1B1	ARHGAP18	Gpr183	SSRP1	Hnrnpa1	FLT3	Nfe2	ATP6V0A4	Atp6v0a4	DACH1	ELF4	ARID5B
Btg1	DPYD	Dpyd	Tbx4	ANGPT1	CPM	Il10ra	NUCB2	Ldhb	C10orf10	Nt5e	CPEB4	Cpeb4	TANC1	RCBTB2	ARL4C
Srsf5	S1PR1	S1pr1	F2r	ATP13A2	GPR183	Tmem100	HNRNPA1	Lig1	CYTL1	Cd86	MTURN	Mturn	SPG20	EMP3	ARL5C
Stk17b	VAV3	Vav3	Serpine2	BTG1	IL10RA	Cd163	LDHB	Hmga1	MS4A6A	Setbp1	MYLIP	Mylip	KIAA1462	CASP8	ATXN1
Ubc	CD53	Cd53	Nfe2	CAMK2A	DFNA5	Tyrobp	LIG1	Idh2	CD97	Lgals1	TANC2	Tanc2	STAB1	KRT1	B630019A10RIK
Ddx5	CHI3L2	Tspan2	Clec4e	CAMK2B	TMEM100	Lgals3	HMGA1	Lgals9	TMEM173	Gsn	PCAT6	Snhg15	PPBP	ABLIM1	BTG1
Pnrc1	TSPAN2	Sema4a	Rpl3l	CBX7	CD163	Siglec15	H2AFY	Cenpm	NFE2	Hsh2d	ZNF783	Bcl3	EMP1	CASP10	CACNA1E
Gm8369	FAM46C	Cd84	Cd93	CD93	TYROBP	Il1r2	IDH2	Rrm1	NT5E	Rab37	SNHG15	Nudt11	EMR2	ANXA5	CALCOCO1
Dnajb1	SEMA4A	Ly9	a	CDKN2A	LGALS3	Gsn	LGALS9	Mcm3	CD86	Abhd4	BCL3	Agpat4	EMP1	RIPOR2	CD226
Txnip	CD84	Sell	Myh10	CLEC2D	SIGLEC15	Deptor	CENPM	Erg	TP53INP1	Emp1	NUDT11	Bend4	NFE2	RGS14	CD37
Btg2	LY9	Tnfsf4	Dennd3	CLEC4D	HBA1	Sgk1	RRM1	Tuba1a	SETBP1	Itga6	AGPAT4	Sh3bp4	STYK1	CREBBP	CD52
Tagap	SELL	Ptprc	Myh10	CLEC4E	IL1R2	Adam8	MCM3	Tuba1b	LGALS1	Hrk	BEND4	Tspyl5	RGS18	ADD3	CD53
Rgcc	TNFSF4	Pik3c2b	Angpt1	CPA3	GSN	Myrip	ERG	Nasp	GSN	Cst7	SH3BP4	Hpgd	CARD6	RCN1	CD7
Pde4b	PTPRC	Mdm4	Plscr1	DAB2IP	CTC-378H22.2	Mir22hg	TUBA1A	Tmem263	HSH2D	Myo1f	TSPYL5	Bex2	HOPX	BCL7A	CD74
Trib2	PIK3C2B	Traf5	Igf2bp3	DDC	LILRA1	Vopp1	TUBA1B	Chaf1a	RAB37	Pdgfa	HPGD	Cyth4	EMP1	RASGRP1	CD79A
Zfp36l2	MDM4	Dusp10	Slc7a8	DENND3	IGHA1	Fkbp5	HIST1H1C	Birc5	ABHD4	Notch2	BEX2	Lats2	ASPH	TRIB2	CD8B1
Trbc2	TRAF5	Fam110c	Itgb7	DPP4	DEPTOR	Tnfrsf18	PSMA6P1	Fen1	HIST1H4H	Serpine1	CYTH4	Fnip1	DACH1	PLEC	CERK
Ier2	DUSP10	Rsad2	Cd93	ENC1	SGK1	Nt5e	NASP	Sptbn1	EMR2	Nrxn3	LATS2	Rnf130	AKR1C3	PLEKHF1	CLEC2D
Tuba1a	FAM110C	Trib2	Gpr97	ENTPD3	LINC00961	Il10	TMEM263	Hmgn2	NA	Tox2	FNIP1	Wdr35	FOSL2	TTC21B	CPA3
Dapl1	RSAD2	Gen1	Atp13a2	ESM1	ADAM8	S100a6	KIAA0101	Dut	EMP1	Dusp26	RNF130	Dusp5	FXYD6	CNN2	CREBRF
Ccr7	TRIB2	Epas1	Mpp4	F2R	MYRIP	Rab20	CHAF1A	Tk1	ITGA6	Cd70	WDR35	Ptger3	TFEC	LY6E	CYTIP
	GEN1	Sptbn1	Slc25a27	GCH1	MIR22HG	F2rl3	BIRC5	Mcm7	LINC00114	Myrip	DUSP5	Dchs1	ZC3H12C	SIT1	DGKA
	EPAS1	Rtn4	Mpp4	GIMAP6	VOPP1	Upp1	FEN1	Myl6b	HRK	Samhd1	PTGER3	Caprin1	CCDC26	ARL4C	FAM102A
	SPTBN1	Mgat4a	Igf2bp3	GIMAP7	FKBP5	Jdp2	SPTBN1	Fhit	CST7	Tnfsf4	RHEX	Ankrd28	ASPH	FLNA	FAM189B
	RTN4	Aff3	Ddc	GLIPR2	TNFRSF18	Mpeg1	HMGN2	Mad2l1	MYO1F	Rin2	DCHS1	Miat	ANTXR2	SH3BP5	FBXO27
	MGAT4A	Rnf149	St3gal2	GPR34	NT5E	Pfkp	DUT	Cdca4	PDGFA	Tpst1	CAPRIN1	Laptm4b	EMP1	KLF2	FN3K
	AFF3	Il1r2	Kit	GSN	IL10	Dusp5	TK1	Cdk2	NOTCH2	Serping1	ANKRD28	Slc35g1	MCTP1	PLP2	GADD45G
	RNF149	Mbd5	Pdlim7	H2-OA	S100A6	Ttn	MCM7	Myb	SERPINE1	Pik3ip1	MIAT	Upb1		LGALS1	GDPD3
	IL1R2	Rbms1	Cdkn2a	HHEX	RAB20	Sirpa	CTPS1	Trmt5	FAIM3	Ncf1	LAPTM4B	Six6	FOXO3B///FOXO3	SH3BGRL3	GIMAP3
	MBD5	Scn3a	Dpp4	IGF2BP3	F2RL3	Sik1	MYL6B	Snhg1	NRXN3	Adam19	SLC35G1	Atp1b1	FAM30A	SLC12A7	GIMAP4
	RBMS1	Rapgef4	Clec4e	IL10RA	UPP1	Iglc3	FHIT	Tkt	TOX2	Dhrs7	AKR1C1	Rasgrp2		SPN	GIMAP6
	SCN3A	Itga4	Odz4	ITGB7	ENSG00000117289	Slco4a1	MAD2L1	Mnd1	NCF1C	P4ha2	UPB1	Dusp2	MAST4	CRBN	GIMAP8
	RAPGEF4	Tfpi	4631426J05Rik	KIFAP3	JDP2	Rnase6	CDCA4	Cpxm1	HIST2H2BE	Adam8	SIX6	Laptm5	GALNT6	SDF4	GM15340
	ITGA4	Slc40a1	Reep1	KIT	MPEG1	Hmox1	CDK2	Mcm5	DUSP26	Mylip	ATP1B1	Myo15b	IFIT1	ASS1	GM20186
	TFPI	Stk17b	Btg1	LGALS1	PFKP	Csgalnact1	MYB	Sox4	C15orf52	Sdk2	RASGRP2	Areg	DNAJC12	PRKCB	GM35082
	SLC40A1	Plcl1	Ryk	LMO2	DUSP5	Cdc42ep3	TRMT5	Mdk	CD70	Il24	DUSP2	Spink2	RIN3	CD52	GM38405
	STK17B	Als2	Camk2b	LYL1	TTN	F3	C5orf56	Gamt	METTL7A	Plekhg1	LAPTM5	Usp27x	MYT1L	PXN	GRAMD1A
	PLCL1	Cd28	Plec1	MFGE8	SIRPA	Hbb	SNHG1	Igll1	LINC00707	Hip1	MYO15B	Ly9	CD36	CACNA1H	GRAMD3
	ALS2	Ikzf2	Tspan32	MGST2	SIK1	Cttnbp2nl	TKT	Mme	MYRIP	Ptger4	PNMA6A	Bnip3	TMEM150C	PAFAH1B1	GREB1
	CD28	Dock10	Sstr2	MPP4	IGLC3	Gbp2	MND1	Msh6	SAMHD1	Zmat3	AREG	Nfkbie	STAB1	TINF2	HBP1
	IKZF2	Arl4c	Tle6	MTA3	ENSG00000183748	Ifngr1	CPXM1	Cytl1	NCF1B	Klf4	SPINK2	Plaur	RBM47	NKG7	IGHD
	DOCK10	Ube2f	Btg1	MYH10	SLCO4A1	Cebpb	MCM5	Chaf1b	RP11-473M20.9	Arl4c	USP27X	Setd6	CYBRD1	ANXA2	IGKC
	ARL4C	Plcl2	Dab2ip	NDST2	RNASE6	Ssh1	SOX4	Scmh1	TNFSF4	Fermt2	LY9	Syt11	CYBRD1	S1PR1	IGLC2
	UBE2F	Tgfbr2	Stat5a	NFE2	HMOX1	S100a11	MDK	Smim24	RIN2	Gbp2	BNIP3	Fkbp1b	IL6R	CHST6	IGLC3
	PLCL2	Cx3cr1	Camk2a	P2RY1	CSGALNACT1	Fgd2	GAMT	Cdca5	TPST1	Lpar6	NFKBIE	Hook1	CXCL2	KRCC1	IL18R1
	TGFBR2	Phf7	Mgst2	ET	CDC42EP3	Itpkb	IGLL1	Kif11	SERPING1	Il1b	SPECC1L-ADORA2A	Arhgap6	HPGDS	GZMA	IL22
	CX3CR1	Epha3	Aldh1b1	PDLIM7	F3	Sel1l3	MME	Hps4	PIK3IP1	Terf2	PLAUR	Ptprs	IL6R	LTB	ILTIFB
	PHF7	Cd96	Enc1	PLEC1	HBB	Mxd4	FAM129C	Cdt1	NCF1	Folr2	BEX5	Pgghg	CLIP4	FMNL1	ITGB7
	EPHA3	Med12l	Mta3	PLSCR1	CTTNBP2NL	Scn1b	MSH6	Dntt	ADAM19	Fcgrt	SETD6	Herpud1	CPVL	FHL2	JAKMIP1
	CD96	Plch1	Esm1	PTGIR	GBP2	Ms4a1	CYTL1	Dbn1	DHRS7	S100a10	SYT11	Rasd1	FUT7	TPST2	KDM5B
	MED12L	Gpr160	P2ry1	PPTP4A3	IFNGR1	Smap2	CHAF1B	E2f1	P4HA2	Pan3	FKBP1B	Muc20	SLITRK4	SULT1A1	KDM7A
	PLCH1	Tnfsf10	Entpd3	REEP1	HBA2	Ccdc107	SCMH1	Ada	DNASE2	Cdkn2d	HOOK1	Dusp8	DAPK1-IT1	CD53	LIPA
	GPR160	Lamp3	Il10ra	RPL3L	CEBPB	Arrdc3	CTD-2006C1.2	Pkmyt1	ADAM8	Ctsh	ARHGAP6	Prom1	LOC100507642	TMSB10	LSP1
	TNFSF10	Etv5	Smox	RYK	SSH1	Glipr2	C12orf75	Trh	CD1C	Dusp1	PTPRS	Nme7	CD302	CCND2	LTB
	LAMP3	Cd38	Adam19	SAMSN1	S100A11	Iqsec1	SMIM24	Klf4	MYLIP	Osbpl10	PGGHG	Rhob	JPH4	HLA-F	MEF2C
	ETV5	Arap2	Sox13	SERPINE2	FGD2	Herpud1	CDCA5	Mcm4	SDK2	Antxr1	HERPUD1	Gabarapl1	DCLRE1A	ID3	METTL27
	CD38	Rell1	Serpine2	SLC25A27	ITPKB	Apbb1	KIF11	Zwint	LINC01021	Fosb	RASD1	Scube1	MTURN	HLA-B	MIRT1
	ARAP2	Rhoh	Tubb2b	SLC7A8	CD1C	Spry1	HPS4	Stmn1	IL24	Lgr6	MUC20	Nrip3	IFITM1	CRIP1	MS4A6B
	RELL1	Spink2	Srgn	SMOX	SEL1L3	Unc50	CDT1	Pcna	PLEKHG1	Rhoc	DUSP8	Jup	VNN1	S100A4	MXD4
	RHOH	Anxa3	Gch1	SOX13	MXD4	Etv5	DNTT	Mcm6	HIP1	Plaur	PROM1	Tmem98	F2RL1	ADCY7	MYLIP
	SPINK2	Slc39a8	Cdkn2a	SRGN	SCN1B	Rhbdf2	DBN1	Apbb2	Y_RNA	Fbxo25	NME7	Klhl24	AHR	Cdkn2d	NEAT1
	ANXA3	Lef1	Ndst2	SSTR2	MS4A1	Ogfrl1	E2F1	Pole	PTGER4	B3gnt5	ENOSF1	Gucy1a1	RBM47	BIN1	NFIA
	SLC39A8	Camk2d	Abcb10	ST3GAL2	SMAP2	Snx8	ADA	Cenph	ZMAT3	Clmn	RHOB	Jmjd6	CD34	PIK3C2B	OGT
	LEF1	Hhip	Tbx4	STAT3	CCDC107	Lsp1	PKMYT1	Kcnk12	KLF4	Fam3c	GABARAPL1	Dtx4	DNAJC12	S100A10	OLFR889
	LOC641518	Fyb	Ptgir	STAT5A	ARRDC3	Notch2	TRH	Cdc45	ARL4C	Lyst	ZNF185	Klf8	EPCAM	HLA-E	P3H4
	CAMK2D	C9	pPtp4a3	TBX4	GLIPR2	Tfeb	C4orf46	Mcm2	FERMT2	Rassf4	C14orf39	Smim10l2a	PLK2	IL10RA	PIK3IP1
	SPATA5	Gzma	Stat3	ODZ4	IQSEC1	Endod1	AP005530.2	Cbx2	GBP2	Rgs16	BCAS4	Plek	KIAA1462	TPO	PRR29
	HHIP	Iqgap2	Gimap7	TES	HERPUD1	Itgb2	KLF4	Dhfr	LPAR6	Sh3bp2	SCUBE1	Msra	CCND2	FBLN2	RAB37
	C4orf43	Reep5	Abtb1	TLE6	RP11-458D21.5	Card19	MCM4	Macrod2	IL1B	Ppp1r15a	NRIP3	Egr1	IFITM1	ADGRG1	RAG1
	FYB	Kcnn2	Kifap3	TSPAN32	APBB1	Calhm2	ZWINT	Nrep	ZNF555	Itgam	JUP	Mex3b	BRE-AS1	LAMP1	RETREG1
	C9	Tnfaip8	Gsn	TSPO	SPRY1	Pctp	ENSG00000168274	Tyms	TERF2	Macrod2	TMEM98	Asah1	ITGB2-AS1	GLG1	RHOX7A
	GZMA	Kif3a	Smox	TUBB2B	UNC50	Pstpip1	STMN1	Cdca7	FOLR2	Itgb2	KLHL24	Purg	FOSL2	VEZF1	RINL
	IQGAP2	Clint1	Tspo	UBQLN3	ETV5	Commd5	PCNA		FCGRT	Gadd45b	GUCY1A1	Nap1l3	EPSTI1	TMC6	RORA
	REEP5	Lcp2	Cbx7	SLC45A	RHBDF2	Smarca2	MCM6		S100A10	Hgsnat	JMJD6	Ston2	EGFR	TAP1	S100A10
	KCNN2	Fbxw11	Adrb2		OGFRL1	Fhod1	APBB2		PAN3	Clec4e	DTX4	Kcnq4	ACSBG1		S1PR1
	TNFAIP8	Ergic1	Stat3		SELM	Ncoa7	TUBBP1		LRMP	Ipcef1	KLF8	Cotl1	GFI1B		NAV2
	KIF3A	Rnf130	Lgals1		SNX8	Nedd9	POLE		NOTCH2NL	Plxnb1	SMIM10L2A	Ahr	SH3BP5		SELENOP
	CLINT1	Nedd9	Samsn1		LSP1	Serinc1	CENPH		CDKN2D	Crmp1	PLEK	Serinc5	GFI1B		SLC43A2
	LCP2	Hivep1	Glipr2		NOTCH2	Tacc1	KCNK12		CTSH	Lgals3bp	MSRA	Dnaaf9	NABP1		SLFN5
	FBXW11	Rnf182	H2-Oa		TFEB	Hcst	CDC45		DUSP1	Sulf2	EGR1	Pttg1ip	ASPH		SMAD7
	ERGIC1	Atxn1	Mfge8		ENDOD1	Cyth4	MCM2		OSBPL10	N4bp2l1	SH2D3A	Cxadr	ITGB2		SP100
	RNF130	Cdkal1	Slc45a		ITGB2	Cd53	CBX2		ANTXR1	Neat1	MEX3B	Abca5	C11orf21		TCP11L2
	NEDD9	Cmah	4930486L24Rik		CARD19	Neat1	ENSG00000034063		FOSB	Cep112	LOC155060	Cpq	DEPTOR		TECPR1
	C6orf105	Foxo3	Tes		CALHM2	Malat1	PLEKHG4B		SELM	Timp1	ASAH1	Nudt10	FCER1A		TNFAIP3
	HIVEP1	Akap7	Gimap6		PCTP	Hvcn1	DHFR		OSER1-AS1	Smad3	PURG	Anpep	CLDN5		TRIB2
	RNF182	Myb	Clec4d		PSTPIP1	Ctsb	MACROD2		LGR6	Rasal2	NAP1L3	Nt5c3b	TRBV27		TRP53INP1
	ATXN1	Tnfaip3	Clec2d		COMMD5	Itm2c	NREP		C10orf25	Fos	STON2	Slc2a3	KIAA1462		TSPAN32
	CDKAL1	Rapgef5			SMARCA2	Mvp	TYMS		RHOC	Themis2	KCNQ4	Slc22a5	CNRIP1		TUBB2B
	CMAH	Osbpl3			FHOD1	Nptn	CDCA7		PLAUR	Cxcr4	COTL1	Mlf1	STYK1		TXK
	FOXO3	Jazf1			NCOA7	Mef2a			FBXO25	Csrnp2	AHR	Hspa1l	LGALS1		TXNIP
	AKAP7	Elmo1			NEDD9				B3GNT5	Cd44	SERINC5	Nkx3-1	CSF2RA		UBE2H
	MYB	Cdk6			SERINC1				NA	Tnfaip2	DNAAF9	Zdbf2	PDGFC		YPEL3
	TNFAIP3	Fbxl13			ZNF331				CLMN	Gpr183	ZNF385D	Slc25a30	FKBP5		ZBTB20
	RAPGEF5	Svopl			TACC1				FAM3C	Spry1	PTTG1IP	Rab11fip4	SLITRK4		ZFYVE28
	OSBPL3	Gimap4			HCST				CA5B	Tsc22d3	CXADR	Cdip1	NOV
	JAZF1	Kcnh2			CYTH4				LYST	Plxnd1	ABCA5	Ptger4	IMPA2
	C7orf41	Nkx3-1			CD53				RASSF4	Lsp1	CPQ	Sel1l3	TRD
	ELMO1	Bnip3l			NEAT1				RGS16	Id2	NUDT10	Sla	SLC19A2
	H2AFV	Rab11fip1			MALAT1				SH3BP2	Ypel2	ANPEP	Fgf9	MYRIP
	CDK6	Tox			HVCN1				TNFRSF10D	Ms4a7	NT5C3B	Ndst1	MS4A6A
	FBXL13	Tram1			CTSB				PPP1R15A	Bhlhe40	SLC2A3	Tgif1	LOC100505730
	SVOPL	Snx16			ITM2C				ITGAM	Tlr1	SLC22A5	Nlrp3	WWC2
	GIMAP4	Sntb1			MVP				MACROD2	Hspb1	MLF1	Celf2	PDGFA
	KCNH2	St3gal1			NPTN				ITGB2	Ankrd28	HSPA1L	Pdlim1	STOX2
	NKX3-1	Ttc39b			MEF2A				GADD45B	Rap1gap2	NKX3-1	Spon2	SPRED2
	BNIP3L	Gcnt1							HGSNAT	Gimap4	DMRTC1	Nbeal2	CD36
	RAB11FIP1	Tle4							CLEC4E	Ddit4l	ZDBF2	Larp6	NT5M
	TOX	Tgfbr1							IPCEF1	Btg1	SLC25A30	Lratd2	NIPAL2
	TRAM1	Taf3							PLXNB1	Cd37	RAB11FIP4	Arid3b	LOC100288271
	SNX16	Celf2							CRMP1	Hcst	LOC100506403		MSRB3
	SNTB1	Optn							LGALS3BP	Hvcn1	CDIP1		LY6E
	WDR67	Map3k8							SULF2	Rybp	SLC2A14		FAM13A
	ST3GAL1	Arid5b							N4BP2L1	Emp3	PTGER4		S100A16
	TTC39B	Rtkn2							C16orf54	Antxr2	SEL1L3		GPR114
	GCNT1	Cdhr1							NEAT1	Smagp	SLA		SPINK2
	TLE4	Cep55							CEP112	Klf6	TP53INP2		ASPH
	C9orf103	Ablim1							TIMP1	Litaf	GCSAML		HAVCR2
	C9orf21	Ptpre							SMAD3	Arid5b	FGF9		TNFSF13B
	TGFBR1	Pde3b							OAS1	Cbr3	NDST1		CUEDC1
	PALM2-AKAP2	Wt1							RASAL2	Sfxn3	TGIF1		NLRP3
	AKAP2	Cd82							FOS	Nr4a1	NLRP3		TGFBI
	CEP110	Arhgef12							THEMIS2	Rab29	CELF2		AIF1L
	TAF3	Ubash3b							AC005154.6	Negr1	PDLIM1		NQO2
	CELF2	Ccdc15							CXCR4	Gcsam	SPON2		DUSP6
	OPTN	Fli1							CSRNP2	Tgfbr2	NBEAL2		GOLIM4
	PTPLA	Lpar5							CD44	Psat1	TPTEP2-CSNK1E		TEX9
	MAP3K8	Cd69							TNFAIP2	Armcx4	LARP6		CD33
	ARID5B	Etv6							GPR183	Igfbp7	SEC14L1P1		AKR1C3
	RTKN2	Ppfibp1							SPRY1	F11r	LRATD2		AKR1C2
	CDHR1	Bicd1							TSC22D3	Ifitm3	TP73-AS1		CNTN3
	CEP55	Ano6							RP11-154D3.1	Ryk	ARID3B
	ABLIM1	Atf1							PLXND1	Efna1
	PTPRE	Bin2							LSP1	Klf3
	PDE3B	Galnt6							ID2	Nedd9
	WT1	Krt2							YPEL2	Hsbp1l1
	CD82	Krt1							LINC01013	Cdc42ep3
	STX5	Ppm1h							NA	Syne2
	C11orf75	Btg1							NA	Tmco4			TNFRSF10C
	ARHGEF12	Chst11							CTD-3252C9.4	Rhob			MMRN1
	UBASH3B	Prkab1							MS4A7	Rgl1			CD163
	CCDC15	Tmem132d							BHLHE40	Fosl2			TTC23
	FLI1	Flt1							TLR1	Cd9			TFEC
	LPAR5	Epsti1							HSPB1	Spns3			ALDH3B1
	LOC374443	Rcbtb2							ANKRD28	Arhgef3			ANTXR2
	CD69	Pcdh9							RAP1GAP2	Dpep1			AICDA
	ETV6	Tbc1d4							HLA-E	Gdpd1			DNAJA4
	PPFIBP1	Lig4							GIMAP4	Pcdh9			CYTL1
	BICD1	Abhd13							DDIT4L	Mx1			MAF
	ANO6	Cebpe							BTG1	Cap2			PDGFD
	ATF1	Peli2							CD37	Capg
	BIN2	Prkch							HCST	Plp2			MS4A6A
	GALNT6	Ttc7b							HVCN1	Atf3			USP18
	KRT2	Fbln5							KIAA1407	Zbtb20			BACE1
	KRT1	Lgmn							RP11-325F22.2	Irak2			SH3BP5
	KIAA0748	Evl							RYBP	Spta1			LOC100996579
	WIBG	Tdrd9							NA	Capn2			PARVB
	TMEM194A	Apba2							EMP3	S100a6			EMR2
	PPM1H	Spred1							ANTXR2	Zcchc7			RNF150
	BTG1	Rasgrp1							SMAGP	Zbtb4			SKIDA1
	CHST11	Aldh1a2							HIST1H1C	Ubxn11			EPSTI1
	PRKAB1	Adam10							KLF6	Xaf1			FKBP9
	TMEM132D	Isg20							LITAF	Zfp36			MINA
	FLT1	Ahsp							ARID5B	Kctd7			EMP1
	EPSTI1	Rbl2							LINC-PINT	Gldc			LOC100507286
	RCBTB2	Cklf							CBR3	Klhl24			FAM198B
	PCDH9	Znrf1							SFXN3	Gchfr			BAALCOS
	TBC1D4	Tmem107							RP11-474J18.1	Igll1			GZMH
	C13orf27	Aldoc							NR4A1	Plxnc1
	LIG4	Stat5b							HIST1H2BK	Il3ra			PDXK
	ABHD13	Stat5a							RAB29
	C14orf119	Fam117a							NEGR1				MT1F
	CEBPE	Pecam1							GCSAM				CPED1
	PELI2	Wipi1							TGFBR2				DOCK5
	PRKCH	Slc39a11							ICAM3				STAMBPL1
	RAD51L1	Cyth1							PSAT1				LYST
	C14orf145	Adcyap1							ARMCX4				DHRS9
	TTC7B	Rock1							IGFBP7
	FBLN5	B4galt6							AMICA1				ANTXR2
	LGMN	Slc14a1							F11R				GCNT2
	EVL	Myo5b							IFITM3				ASB9
	TDRD9	Malt1							RP11-556E13.1				WT1
	APBA2	Cd226							PSAT1P3				C2orf88
	SPRED1	Neto1							PCNXL2				SV2C
	RASGRP1	Tle6							RYK				RIN2
	ALDH1A2	Calr							EFNA1				SPARC
	ADAM10	Rasal3							KLF3				IBSP
	ISG20	Hcst							NEDD9				MRC1
	2023-09-01	Lair1							HSBP1L1				CD36
	AHSP	Ppp1r16b							CDC42EP3				ST7-AS2
	ZNF267	Rbm38							CMTM2				COL6A3
	RBL2	Adamts1							CECR1				MAOA
	CKLF	Runx1							CASC15				DAPK1
	ZNRF1	Ubash3a							SYNE2				DNAJC1
	TMEM107	Xbp1							TMCO4				CADPS
	ALDOC	Tbc1d10a							RHOB				VNN2
	STAT5B	Ppara							RGL1				CFHR1///CFH
	STAT5A	Tspan7							FOSL2				EBP
	ZNF652	Gpr174							NA				MS4A6A
	FAM117A								CD9				SYTL4
	PECAM1								ZNF252P
	WIPI1								SPNS3				CASP10
	SLC39A11								HSPB1P2				INPP4B
	CYTH1								ARHGEF3				C9orf66
	ADCYAP1								C9orf89
	C18orf1								DPEP1				ITGB2
	ROCK1								RP11-301G19.1
	ZNF521								GDPD1				SAMSN1
	LOC728606								PCDH9				P2RY12
	B4GALT6								HIST2H2AA4				CD36
	SLC14A1								MX1				NFE2
	MYO5B								CAP2				IFI44
	MALT1								KIAA2026				PALLD
	CD226								TEX41				CYP1B1
	NETO1								CAPG				NPDC1
	TLE6								PLP2
	CALR								ZNF441
	RASAL3								ATF3				MFSD4
	ZNF792								ZBTB20				HGF
	HCST								IRAK2				IL6R
	LAIR1								SPTA1				PHGR1
	SIRPG								RP4-725G10.4				ENTPD1
	ANKRD5								CAPN2
	PPP1R16B								S100A6				DAB2
	RBM38								WWC3				TCEAL7
	ADAMTS1								ZCCHC7				DUSP3
	RUNX1								HLA-G				SLC40A1
	UBASH3A								RNASET2				PTGER4
	XBP1								HLA-W				LATS2
	TBC1D10A								ZBTB4
	PPARA								FAM3C2				PIR
	TSPAN7								HSPB1P1				NLRP3
	GPR174								UBXN11				HFM1
									TP53INP2				MGST1
									XAF1				NINJ2
									ZFP36				BIVM
									KCTD7				ACSL6
									RP11-705C15.2				CRYBG3
									GLDC
									KLHL24
									GCHFR				IL3RA
									C20orf194				CEBPA
									IGLL1				ARHGEF26
									PLXNC1				CDC14B
									IL3RA				GLT8D2
													GYPA
													TNXB///TNXA
													CASP1
													ME1
													BIN2
													NR2E3
													SPATA31A5///SPATA31A3///SPATA31A1///SPATA31A6///SPATA31A7
													APOBR
													TANC2
													KAZALD1
													ARHGEF3
													CMBL

## Sheet: PL dDN3 pDN3 genes Seurat
	p_val	avg_log2FC	pct.1	pct.2	p_val_adj
Malat1	1.38e-27	1.725	1	1	1.94e-23
Cpa3	8.07e-14	1.54888	0.899	0.703	1.14e-09
Gdpd3	2.3e-24	1.52475	0.957	0.82	3.24e-20			cluster 0 (pct.1) = dDN3
Mxd4	1.6e-22	1.21894	0.892	0.595	2.26e-18			cluster 1(pct.2) = pDN3
Trp53inp1	4.71e-20	1.20026	0.878	0.613	6.64e-16
Ikzf2	7.57e-16	1.19799	0.957	0.865	1.07e-11
Gimap6	1.38e-15	1.15653	0.835	0.577	1.94e-11
Dpp4	2.65e-27	1.14601	1	0.964	3.73e-23
Clec2d	2.12e-16	1.14262	0.863	0.595	2.99e-12
Ms4a6b	5.51e-14	1.09142	0.791	0.631	7.76e-10
Pik3ip1	3.08e-18	1.05637	0.835	0.577	4.34e-14
Ogt	3.21e-19	1.05315	0.95	0.883	4.52e-15
Ctla2a	9.83e-05	1.03508	0.482	0.342	1
Btg1	4.42e-16	1.00673	0.914	0.775	6.23e-12
Celf2	2.57e-19	0.999655	0.95	0.91	3.61e-15
Ltb	2.04e-11	0.982159	0.727	0.532	2.88e-07
Btg2	7.31e-14	0.969038	0.878	0.703	1.03e-09
Txnip	1.93e-12	0.946516	0.784	0.477	2.71e-08
Cd27	7.16e-17	0.93645	0.964	0.82	1.01e-12
Akap13	2.3e-14	0.91414	0.914	0.892	3.24e-10
Kdm5b	1.18e-11	0.913374	0.691	0.477	1.66e-07
Nrip1	9.56e-12	0.874341	0.878	0.802	1.35e-07
Tespa1	1.51e-12	0.841799	0.892	0.784	2.12e-08
Kmt2a	2.15e-13	0.835451	0.942	0.883	3.03e-09
Klhl24	1.72e-11	0.832188	0.784	0.631	2.43e-07
Rsrp1	1.14e-19	0.829863	0.986	1	1.61e-15
Ramp1	3.91e-16	0.829186	1	0.964	5.51e-12
Arhgap45	5.6e-14	0.822703	0.899	0.865	7.89e-10
Zbtb20	4.4e-08	0.819968	0.576	0.333	0.00062027
Ift80	1.84e-11	0.818713	0.763	0.559	2.59e-07
S100a10	1.79e-13	0.81713	0.957	0.973	2.52e-09
Npc2	3.39e-18	0.814488	0.986	0.991	4.77e-14
Gmfg	9.51e-18	0.808986	0.993	1	1.34e-13
Bcl11b	3.46e-12	0.805368	0.993	0.991	4.88e-08
Tnrc6b	1.28e-11	0.803437	0.863	0.865	1.81e-07
Atp8b4	3.01e-06	0.800614	0.633	0.495	0.0423774
Itpr2	2.24e-12	0.795929	0.942	0.874	3.15e-08
Saraf	1.39e-14	0.788344	0.899	0.964	1.96e-10
Slamf6	4.11e-11	0.788205	0.863	0.748	5.79e-07
Rora	0.00013322	0.773478	0.381	0.207	1
Laptm5	3.53e-11	0.772885	0.878	0.847	4.97e-07
Mta3	1.32e-11	0.765673	0.971	0.964	1.86e-07
Cd37	6.27e-12	0.764542	0.734	0.468	8.84e-08
St8sia4	6.6e-10	0.761409	0.597	0.324	9.3e-06
Klhl6	7.4e-09	0.759678	0.813	0.793	0.00010432
Tubb2b	6.24e-08	0.758569	0.813	0.739	0.00087874
Sp100	7.44e-10	0.757567	0.734	0.514	1.05e-05
Plac8	2.68e-07	0.755536	0.914	0.955	0.00378128
Sox4	7.37e-13	0.751395	0.993	0.991	1.04e-08
AY036118	2.39e-18	0.750136	1	1	3.37e-14
Ube2h	7.95e-11	0.743076	0.655	0.423	1.12e-06
Gzma	7.5e-08	0.732997	0.95	0.955	0.00105597
Gimap1	8.12e-12	0.732191	0.928	0.838	1.14e-07
Dnah8	1.93e-06	0.725626	0.612	0.477	0.0271915
Fyb	1.95e-14	0.724288	0.993	1	2.75e-10
Trim12c	4.43e-10	0.721492	0.683	0.486	6.24e-06
Arl6ip1	1.56e-12	0.717916	0.95	0.955	2.2e-08
Clk1	4.42e-10	0.71557	0.892	0.883	6.23e-06
Tapt1	4.36e-10	0.714749	0.799	0.73	6.14e-06
Themis	1.71e-09	0.710803	0.928	0.91	2.4e-05
Ptprc	2.62e-12	0.708471	0.957	0.964	3.7e-08
Tox	1.22e-10	0.707334	0.719	0.477	1.72e-06
Neat1	5.83e-09	0.703164	0.626	0.369	8.22e-05
Gpr34	1.72e-05	0.701867	0.719	0.649	0.242373
Txk	7.02e-07	0.699756	0.482	0.243	0.00989288
Itga4	3.79e-06	0.696477	0.77	0.739	0.0533431
Ypel3	8.46e-07	0.693127	0.525	0.333	0.011922
Utrn	8.6e-07	0.692297	0.77	0.784	0.0121092
Tcrg-C1	1.63e-07	0.690338	0.935	0.937	0.00230333
Sell	6.98e-07	0.687676	0.885	0.829	0.00982777
Cd247	1.36e-10	0.684307	0.892	0.901	1.91e-06
Pitpnc1	0.00059268	0.684078	0.576	0.532	1
Chrna9	1.48e-07	0.683638	0.633	0.477	0.00208368
Ankrd12	2.49e-08	0.681571	0.878	0.856	0.0003503
Ccng2	1.53e-09	0.678642	0.525	0.225	2.15e-05
Aff3	4.7e-07	0.678382	0.727	0.613	0.00662345
Dgka	2.48e-07	0.676979	0.568	0.405	0.00348871
Arhgap15	3.35e-11	0.676703	0.863	0.847	4.72e-07
Eml5	1.46e-07	0.665343	0.755	0.667	0.00206361
Cbl	5.22e-11	0.664053	0.957	0.946	7.36e-07
Chd2	8.69e-09	0.663792	0.813	0.676	0.00012247
Aqp11	7.67e-06	0.663335	0.741	0.712	0.108085
Gimap8	1.01e-07	0.651997	0.532	0.288	0.00142552
Pnrc1	7.48e-10	0.650564	0.878	0.847	1.05e-05
Pnisr	1.17e-09	0.649108	0.95	0.982	1.65e-05
Cd84	9.14e-06	0.64585	0.489	0.324	0.128706
Lck	8.19e-14	0.640184	1	1	1.15e-09
Pcmtd2	1.15e-08	0.639679	0.525	0.279	0.00016256
Tsc22d4	3.39e-10	0.638705	0.942	0.937	4.78e-06
Smc4	1.82e-10	0.632246	1	1	2.56e-06
Znrf1	6.88e-08	0.631304	0.806	0.748	0.0009699
Mbnl1	1.11e-10	0.629456	1	0.991	1.57e-06
Zfp36l2	1.7e-08	0.62708	0.921	0.91	0.00023973
Bptf	5.49e-08	0.624981	0.878	0.892	0.00077309
Nkg7	4.72e-05	0.623255	0.424	0.225	0.664992
Arhgap19	0.0227836	0.622846	0.446	0.432	1
Pdcd4	6.93e-11	0.622587	0.95	0.901	9.76e-07
Stat3	2.18e-08	0.618014	0.827	0.847	0.00030746
Cd53	2.39e-05	0.609001	0.691	0.604	0.336765
Ccr9	0.00225457	0.607595	0.288	0.153	1
Itm2c	6.45e-08	0.606051	0.525	0.261	0.000908
Tbcel	3.56e-07	0.605808	0.612	0.441	0.00501214
Kcnq1ot1	8.32e-05	0.602189	0.935	0.928	1
Tbc1d10c	6.84e-08	0.598039	0.791	0.775	0.00096397
Xist	1.95e-10	0.591606	0.95	0.937	2.75e-06
Ptpre	5.59e-06	0.589935	0.511	0.324	0.0787351
Arid4b	1.04e-07	0.589115	0.799	0.748	0.00146469
Cd93	0.00266168	0.588072	0.547	0.505	1
Diaph1	8.72e-09	0.587272	0.856	0.883	0.00012281
Trbc2	1.67e-09	0.586095	1	1	2.35e-05
Fbxl12	0.00012835	0.584382	0.554	0.495	1
Arpp21	1.08e-08	0.579672	0.986	0.973	0.00015234
Tcf12	2.65e-08	0.579574	0.978	0.991	0.00037269
Cdkn2d	3.06e-07	0.578635	0.676	0.523	0.00431073
Gm17590	0.513479	0.577657	0.331	0.333	1
Dok2	1.11e-05	0.576672	0.532	0.378	0.156033
Plxdc2	2.69e-05	0.574369	0.547	0.423	0.379452
Dtnbp1	3.44e-07	0.573686	0.835	0.883	0.00484873
Trim30a	0.00019915	0.57296	0.475	0.351	1
N4bp2	5.91e-05	0.572913	0.806	0.802	0.832911
Tes	1.06e-05	0.571696	0.511	0.333	0.149773
Il6st	0.00096828	0.57168	0.54	0.486	1
Tnik	2.9e-06	0.571041	0.496	0.306	0.0408334
Mbnl2	2.69e-07	0.570095	0.597	0.405	0.00379671
Zcchc6	1.48e-07	0.569404	0.755	0.667	0.00208368
Endou	1.88e-05	0.568442	0.914	0.91	0.264521
Ddit4	2.56e-07	0.562907	0.453	0.189	0.00360555
Shisa5	1.06e-06	0.562534	0.54	0.378	0.0149537
Rabgap1l	4.63e-08	0.559496	0.906	0.892	0.00065245
Cdk6	0.00040816	0.55697	0.964	0.964	1
Dock10	7.61e-06	0.556762	0.698	0.622	0.10721
Kmt2c	2.33e-05	0.556415	0.604	0.505	0.328928
Jak1	4.63e-06	0.556062	0.791	0.793	0.0652907
Grap	7.01e-09	0.554975	0.712	0.514	9.88e-05
Tsc22d3	0.00256017	0.553692	0.525	0.459	1
Mcl1	4.65e-08	0.55359	0.878	0.919	0.00065444
Rhoh	1.2e-10	0.552837	0.986	1	1.69e-06
Cmtm7	1.04e-07	0.551418	0.978	0.991	0.00147208
Gpbp1l1	5.09e-06	0.549919	0.633	0.541	0.0717342
Sipa1l1	3.52e-06	0.548604	0.712	0.667	0.0495688
Pecam1	5.19e-06	0.548264	0.691	0.613	0.0731279
Ripor2	3.71e-06	0.548219	0.669	0.532	0.0523358
Krit1	0.0001697	0.543319	0.799	0.928	1
AB124611	2.36e-05	0.542055	0.525	0.369	0.332348
Ifi203	0.00017531	0.54128	0.691	0.658	1
Rcsd1	2.88e-06	0.541185	0.942	0.946	0.0405597
Mgst2	2.87e-06	0.540798	0.77	0.766	0.0404156
Gpsm3	4.87e-07	0.540739	0.842	0.811	0.00685943
Prrc2c	4.05e-08	0.539336	0.986	1	0.00057077
Cbfa2t3	0.00031349	0.5389	0.698	0.676	1
Dusp11	4.28e-06	0.538729	0.791	0.874	0.0603062
Ctse	1.22e-07	0.537895	0.906	0.856	0.00172052
Slc9a9	1.23e-06	0.536797	0.41	0.18	0.0173827
Dzip1	3.95e-05	0.536139	0.525	0.396	0.556956
Bnip3l	2.52e-07	0.536075	0.842	0.784	0.00355162
Fam169b	3.02e-07	0.535451	0.899	0.946	0.00425898
Tmsb4x	3.26e-11	0.534449	1	1	4.59e-07
Runx1	9.89e-07	0.533721	0.957	0.946	0.0139282
Ablim1	8.49e-06	0.533203	0.791	0.838	0.119569
Ttc14	1.52e-06	0.533092	0.82	0.847	0.0213605
Lipa	0.00063344	0.530424	0.511	0.414	1
Smap2	1.03e-05	0.530348	0.698	0.685	0.145508
Tap2	9.43e-08	0.530266	0.957	0.964	0.00132852
Bcl2	0.0264641	0.530171	0.647	0.622	1
Eva1b	0.00023788	0.529044	0.446	0.306	1
Tcrg-C4	4.88e-07	0.528698	0.971	0.964	0.00687399
mt-Co1	1.58e-18	0.527472	1	1	2.23e-14
Senp7	1.61e-06	0.526743	0.741	0.721	0.0226429
4932438A13Rik	7.07e-07	0.526608	0.727	0.613	0.00996658
Slfn2	2.08e-05	0.526542	0.345	0.144	0.292464
Calcoco1	1.21e-07	0.525447	0.403	0.144	0.00170016
Nsa2	5.53e-10	0.525334	0.971	1	7.79e-06
Satb1	8.83e-06	0.524531	0.892	0.892	0.124391
Taok3	2.46e-05	0.523191	0.698	0.676	0.345947
Sdf2	3.26e-05	0.5171	0.626	0.559	0.459219
Peli1	8.71e-05	0.516112	0.626	0.586	1
Mpp1	4.12e-06	0.515635	0.827	0.847	0.0579946
Kmt2e	4.35e-05	0.514912	0.784	0.802	0.612383
Dguok	1.02e-06	0.513389	0.763	0.739	0.0143582
Lpar6	1.99e-05	0.511479	0.424	0.243	0.280613
Jarid2	2.54e-05	0.510731	0.612	0.505	0.358012
Itk	2.1e-06	0.510654	0.59	0.432	0.0295543
Mob3a	7.93e-06	0.509987	0.532	0.36	0.111681
Gm42418	2.03e-12	0.509333	1	1	2.86e-08
2310001H17Rik	6.01e-06	0.506139	0.36	0.135	0.0846239
Myb	3.37e-06	0.504093	0.993	1	0.0474083
Mycbp2	4.69e-07	0.5032	0.863	0.82	0.0066023
Angpt1	1.56e-05	0.502705	0.504	0.315	0.219328
4833420G17Rik	1.28e-06	0.50268	0.77	0.703	0.0180123
Tal1	1.38e-05	0.501119	0.914	0.928	0.19419
Foxo3	0.00040817	0.500688	0.597	0.55	1
Elf1	3.28e-07	0.499564	0.871	0.91	0.0046192
Rps27rt	5.09e-08	0.499221	0.957	0.973	0.0007167
Rbm5	5.54e-05	0.499004	0.835	0.856	0.780173
B2m	0.00014858	0.497792	1	1	1
Kdm5a	0.00013838	0.497193	0.698	0.73	1
Lig4	0.00030073	0.496581	0.518	0.423	1
Mpp4	0.00072923	0.496372	0.396	0.27	1
Cdkn1b	0.00033695	0.496112	0.568	0.505	1
Cmas	1.08e-05	0.494411	0.712	0.685	0.152021
Slfn5	3.21e-06	0.493788	0.324	0.099	0.0451711
Gria3	3.12e-05	0.493505	0.424	0.234	0.439511
Nop53	4.98e-07	0.492496	0.863	0.955	0.0070197
Selenop	0.00022732	0.491869	0.353	0.189	1
Zfp292	4.44e-05	0.491377	0.813	0.829	0.625042
Zfand6	5.43e-06	0.491307	0.763	0.757	0.0764559
Map4k4	0.0001318	0.490223	0.705	0.703	1
Dcaf8	1.61e-05	0.490094	0.683	0.694	0.226292
Il17ra	0.00165045	0.489536	0.576	0.55	1
Frat2	3.4e-05	0.489427	0.755	0.712	0.478592
Tmem50a	6.16e-06	0.488203	0.863	0.883	0.0868037
Foxp1	1.41e-05	0.48779	0.835	0.874	0.199128
Fam107b	5.49e-05	0.484921	0.748	0.748	0.774028
Ldlrad4	0.00018862	0.484864	0.662	0.649	1
Ptprcap	7.99e-10	0.484847	0.993	1	1.13e-05
Ptpn18	2.64e-06	0.484228	0.892	0.91	0.0371855
Isg15	0.960154	0.483627	0.288	0.36	1
Leng8	7.88e-06	0.483625	0.676	0.613	0.111
Plgrkt	8.37e-05	0.483219	0.813	0.874	1
Greb1	9.93e-05	0.482428	0.54	0.387	1
Trat1	0.00031009	0.481765	0.777	0.784	1
Il2rg	0.00034425	0.481416	0.705	0.712	1
Ifnar1	2.4e-05	0.480726	0.468	0.306	0.337533
AC149090.1	3.79e-05	0.479837	0.64	0.541	0.533944
Pcmtd1	0.00145732	0.479778	0.547	0.532	1
Samd9l	0.0023514	0.479682	0.432	0.342	1
Lars2	1.49e-06	0.478561	0.957	0.955	0.0209626
Cox7a2l	3.74e-08	0.478176	0.971	0.973	0.00052682
Dapp1	0.00047406	0.477932	0.626	0.649	1
Gimap9	3.64e-05	0.477194	0.863	0.91	0.512516
Gstt2	0.00083584	0.476003	0.561	0.505	1
Zbtb38	9.98e-05	0.475759	0.612	0.541	1
Abi3	0.00054465	0.474937	0.669	0.613	1
Lef1	7.86e-05	0.474819	0.942	0.955	1
Srpk2	2.6e-05	0.473217	0.727	0.793	0.366079
Kansl1l	0.00051048	0.472066	0.612	0.568	1
Tbc1d4	0.00161114	0.471368	0.374	0.252	1
Rsbn1l	0.00090766	0.470384	0.727	0.793	1
Kcnn4	0.00016809	0.470085	0.763	0.793	1
Cux1	5.94e-07	0.469602	0.964	0.991	0.00837058
Wipf1	1.82e-05	0.469562	0.626	0.541	0.256598
Foxn3	0.0002194	0.469071	0.626	0.613	1
Dgkeos	0.0068352	0.468645	0.432	0.333	1
Gsn	7.85e-05	0.467507	0.424	0.261	1
Mirt1	2.98e-06	0.467451	0.353	0.126	0.0419798
Nfe2	5.49e-06	0.467143	0.345	0.126	0.0773363
Hbp1	2.11e-05	0.466893	0.525	0.387	0.297876
Limd2	1.06e-05	0.466806	0.971	0.964	0.149494
Mier1	1.2e-05	0.466528	0.921	0.937	0.169588
Sp110	0.00012274	0.466437	0.748	0.811	1
Baz2b	5.21e-05	0.46638	0.662	0.595	0.733886
Tcp11l2	1.27e-08	0.46566	0.403	0.108	0.00017833
Gbp9	0.00391062	0.465105	0.504	0.45	1
Ccnd2	0.0226601	0.464202	0.309	0.207	1
Kdm7a	3.52e-06	0.464027	0.439	0.225	0.0496248
Ets1	4.89e-07	0.463982	0.921	0.973	0.00689276
Stat5b	0.00017711	0.463882	0.748	0.748	1
Hdac7	4.64e-05	0.463651	0.849	0.901	0.653323
Ddx17	0.0002617	0.463163	0.784	0.829	1
Chd9	4.15e-05	0.46279	0.755	0.703	0.584901
Ctsd	2.14e-06	0.462056	0.813	0.775	0.0301832
Selenow	2.6e-05	0.461561	0.842	0.874	0.365642
Gimap7	0.00158439	0.461499	0.46	0.342	1
Trgv2	2.25e-05	0.461234	0.906	0.883	0.31697
Cflar	7.14e-05	0.460177	0.59	0.486	1
Gbp8	0.0121731	0.459477	0.367	0.27	1
Arhgap6	0.00123889	0.458984	0.374	0.243	1
F2r	0.0001343	0.458481	0.568	0.477	1
Osbpl1a	0.00061898	0.457262	0.439	0.297	1
Avl9	0.00521448	0.456431	0.489	0.45	1
Camk4	0.00168361	0.456336	0.741	0.784	1
Lcp2	7.33e-05	0.455434	0.691	0.631	1
Zyx	0.00136993	0.454822	0.403	0.279	1
Rac2	1.66e-08	0.453055	0.993	0.991	0.00023355
P2rx7	0.00029395	0.451776	0.367	0.198	1
Scml4	0.00011615	0.450966	0.489	0.351	1
Stk4	3.79e-05	0.450525	0.748	0.784	0.534129
Tacc1	0.00035326	0.450396	0.777	0.82	1
Rasal3	0.00011573	0.450289	0.655	0.55	1
Gbp7	0.00301793	0.450141	0.59	0.55	1
Colq	0.00054815	0.449025	0.568	0.532	1
Vgll4	0.00104267	0.448517	0.683	0.685	1
Use1	0.00094192	0.447821	0.633	0.649	1
Treml2	4.4e-05	0.447087	0.547	0.441	0.61977
Slc44a2	0.00022837	0.446686	0.547	0.459	1
Git2	4.47e-05	0.445811	0.806	0.847	0.629533
Tcrg-C2	3.74e-08	0.445257	0.993	0.982	0.00052698
Slc15a2	3.65e-05	0.443933	0.561	0.423	0.513902
Sesn3	0.00250324	0.443878	0.504	0.45	1
Ttc5	3.07e-05	0.442961	0.612	0.532	0.432082
Mbtd1	0.0003183	0.442654	0.691	0.658	1
Gbp4	0.00307523	0.442025	0.612	0.568	1
Serpinb6b	0.00054291	0.441995	0.345	0.198	1
Ly6c1	0.122853	0.441261	0.317	0.261	1
Traf3ip3	3.7e-06	0.440725	0.763	0.703	0.052155
1700097N02Rik	0.00010619	0.44035	0.95	0.901	1
Tcf25	4.09e-06	0.440295	0.856	0.883	0.0576351
Sh2d1a	4.02e-06	0.43443	1	0.991	0.0566717
Tmem59	5.49e-05	0.43417	0.734	0.793	0.774116
5830418P13Rik	0.00107628	0.433577	0.453	0.36	1
2810474O19Rik	0.00034896	0.432899	0.662	0.613	1
Prex1	2.61e-05	0.432229	0.446	0.279	0.367756
Acads	4.2e-07	0.431565	0.719	0.658	0.00591885
Trdc	0.0901837	0.430988	0.935	0.955	1
Kdm6b	0.00164574	0.430807	0.597	0.577	1
Ipcef1	0.00123249	0.429395	0.417	0.297	1
Gimap3	0.00167805	0.428813	0.259	0.117	1
Bst2	0.110992	0.428575	0.583	0.676	1
Ppp1r12a	0.00260483	0.427677	0.748	0.874	1
Arhgef2	0.00018731	0.42741	0.604	0.55	1
Gtf2i	5.13e-05	0.426722	0.835	0.838	0.722514
Chd4	8.97e-05	0.425985	0.942	0.964	1
Znrf2	0.00945363	0.424833	0.604	0.685	1
Cnn2	0.00987842	0.424787	0.518	0.541	1
Zfp652	0.0114321	0.424459	0.54	0.55	1
Top2b	1.09e-05	0.423219	0.957	0.892	0.153271
Cnot6l	1.69e-05	0.423009	0.863	0.838	0.238364
Slc5a9	0.00032971	0.42291	0.381	0.216	1
Nipbl	5.37e-05	0.421591	0.899	0.964	0.75668
Prkcq	0.00157031	0.421253	0.59	0.586	1
Vamp1	1.41e-05	0.420981	0.302	0.099	0.198331
Nfkbia	0.0339173	0.420325	0.532	0.577	1
Ncor1	1.06e-06	0.419188	0.935	0.982	0.0149653
Atp2a3	0.00021109	0.418812	0.633	0.559	1
Pten	0.00026562	0.4179	0.799	0.856	1
Ftl1	2.85e-08	0.417597	1	1	0.00040199
Plin3	0.00070837	0.417589	0.511	0.414	1
Iqgap1	9.7e-06	0.417427	0.957	0.955	0.136624
Rag1	0.650734	0.416092	0.511	0.622	1
Gabarap	3.49e-07	0.415551	0.921	0.964	0.00491736
Kif21b	0.0001355	0.414912	0.489	0.333	1
Sla2	4.83e-05	0.413869	0.748	0.775	0.680611
Ccni	6.57e-05	0.413003	0.734	0.703	0.924965
Il12rb2	0.00073876	0.412323	0.691	0.667	1
Crebrf	8.64e-06	0.412247	0.338	0.117	0.121652
Prkacb	0.0120503	0.410765	0.604	0.622	1
Haus3	0.00432529	0.410018	0.64	0.649	1
Kifap3	0.122395	0.409944	0.46	0.495	1
Rictor	0.00038641	0.409252	0.734	0.676	1
Dapk1	0.00620761	0.409104	0.439	0.369	1
Rps27	3.66e-18	0.40884	1	1	5.16e-14
Serinc3	0.00106418	0.40848	0.633	0.55	1
Rps24	4.04e-21	0.408167	1	1	5.69e-17
Cd47	3.55e-05	0.407911	0.957	1	0.500158
Zer1	0.00010255	0.407442	0.511	0.378	1
Dntt	0.00011488	0.406843	0.993	1	1
Pan3	0.00129695	0.406228	0.662	0.694	1
Epb41l4aos	0.00168602	0.404717	0.612	0.631	1
Arhgap30	0.0009696	0.404502	0.799	0.829	1
Inpp5k	0.00121176	0.404499	0.432	0.333	1
Swt1	0.00045081	0.404244	0.626	0.595	1
Mdga1	0.00100612	0.403476	0.561	0.468	1
Coro1b	2.01e-05	0.402912	0.698	0.676	0.28348
Slc7a8	6.95e-05	0.402912	0.388	0.18	0.978903
Patz1	9.98e-05	0.402584	0.777	0.874	1
Actn2	2.94e-05	0.402219	0.237	0.054	0.413523
Srsf5	2.31e-06	0.401999	0.964	0.982	0.0326111
Zcchc7	0.00019771	0.401864	0.741	0.712	1
Ahcyl2	0.00136499	0.401277	0.619	0.568	1
Scand1	1.41e-06	0.401097	0.942	0.982	0.0198871
Dock2	0.00466049	0.399435	0.554	0.55	1
Gsk3b	0.00324862	0.399083	0.763	0.82	1
Synrg	0.0001973	0.398788	0.626	0.586	1
Atf7ip	0.00036086	0.398266	0.662	0.604	1
Smim14	0.00016793	0.398038	0.619	0.568	1
Nck2	0.00034706	0.397737	0.813	0.811	1
Sash3	0.00048167	0.397138	0.806	0.856	1
Sptbn1	0.00863405	0.396928	0.705	0.811	1
Ddx6	2.08e-05	0.396373	0.863	0.829	0.293272
Cd3d	2.67e-07	0.395864	0.986	1	0.00376207
Usp3	0.00295822	0.395631	0.662	0.739	1
Tnrc6c	7.52e-05	0.395344	0.835	0.892	1
Akap8l	0.00068235	0.395233	0.424	0.324	1
Srgn	0.00016549	0.395169	0.799	0.91	1
Arhgef1	0.0053122	0.3949	0.705	0.721	1
Map1lc3b	3.48e-05	0.394073	0.914	0.937	0.490664
Acp5	0.00013016	0.394036	0.669	0.613	1
Ifi209	0.00967992	0.39398	0.417	0.342	1
Trip12	0.00234328	0.393713	0.612	0.658	1
Rapgef3	0.00286006	0.393632	0.432	0.351	1
Mysm1	0.00307236	0.393497	0.489	0.441	1
Tnfsf10	0.0468444	0.39324	0.446	0.414	1
Abcg3	0.00216477	0.392947	0.626	0.658	1
Tecpr1	0.00036493	0.392872	0.374	0.216	1
Ostm1	0.00225562	0.391167	0.417	0.315	1
Ypel2	7.69e-06	0.390551	0.36	0.135	0.108329
Atp13a2	0.00928838	0.390195	0.46	0.396	1
Plec	0.00094937	0.390176	0.446	0.342	1
AI467606	0.00054246	0.390123	0.504	0.387	1
Cwf19l2	0.00165045	0.38995	0.583	0.541	1
Ilvbl	0.00481461	0.389763	0.626	0.667	1
Kmt5b	0.00030728	0.389724	0.482	0.36	1
Zufsp	0.00097475	0.38916	0.547	0.477	1
Gpr82	0.0247105	0.387814	0.331	0.252	1
3830406C13Rik	0.00343734	0.387271	0.396	0.297	1
Selplg	0.00297128	0.387087	0.799	0.829	1
Tnfaip8	0.00112779	0.387025	0.835	0.874	1
Tia1	0.00050363	0.386857	0.842	0.901	1
Sh2d5	0.0153345	0.386166	0.324	0.243	1
Rb1cc1	0.00534165	0.385023	0.669	0.739	1
Mau2	0.00024562	0.384883	0.561	0.468	1
Uqcrh	4.12e-09	0.384384	1	1	5.8e-05
Zbp1	1.97e-05	0.384191	0.266	0.072	0.277871
Ppt1	0.0105532	0.381392	0.727	0.73	1
Dtx3	0.00777347	0.381286	0.324	0.234	1
Helz	0.00456685	0.379638	0.647	0.739	1
Crebzf	0.0002496	0.378817	0.727	0.811	1
Fmnl1	0.00037334	0.378247	0.561	0.495	1
Il16	0.0121407	0.377066	0.619	0.658	1
Zfp445	0.00464337	0.376538	0.54	0.55	1
Itgal	0.0008937	0.376428	0.612	0.55	1
Rasgrp1	0.0889182	0.376244	0.554	0.64	1
Zfp266	0.0291413	0.37522	0.547	0.649	1
Phf21a	4.85e-05	0.374948	0.367	0.189	0.683518
Slc38a9	0.0657203	0.374839	0.46	0.514	1
Rsrc2	0.0026044	0.374125	0.856	0.91	1
Stk38	0.00090441	0.3741	0.734	0.811	1
Ikbkb	0.00584889	0.373779	0.619	0.676	1
2610037D02Rik	0.00902396	0.373365	0.317	0.216	1
Med13l	0.009753	0.373236	0.453	0.414	1
Zfp386	0.010233	0.373023	0.46	0.414	1
Abcg1	0.00318147	0.372001	0.374	0.261	1
Tec	0.00364601	0.371736	0.374	0.252	1
Dync1i2	0.00409437	0.370848	0.842	0.856	1
A630072M18Rik	0.00042471	0.370471	0.331	0.18	1
Stap1	0.0021736	0.370322	0.784	0.856	1
Jmjd1c	0.0184846	0.370053	0.633	0.748	1
Ankrd11	0.00158915	0.369511	0.892	0.955	1
Lgals8	0.00048129	0.369449	0.403	0.261	1
Pld3	0.0004317	0.369418	0.367	0.225	1
Idnk	0.0012421	0.368265	0.583	0.559	1
Rnf111	0.0108322	0.367716	0.518	0.514	1
Zc3hav1	0.00097082	0.366981	0.676	0.631	1
Spata13	0.00724878	0.366272	0.525	0.532	1
Nceh1	0.00724538	0.3662	0.388	0.315	1
Itm2b	6.3e-05	0.365587	0.986	1	0.888058
Chd6	0.00653851	0.364632	0.647	0.658	1
Vav1	0.0127161	0.363992	0.576	0.622	1
Setd7	0.00792773	0.363021	0.511	0.514	1
Hpcal1	0.0007259	0.362123	0.633	0.586	1
Tspo	0.00633903	0.36184	0.791	0.811	1
Upf2	0.00478161	0.361829	0.604	0.658	1
Klf3	0.0149635	0.361681	0.482	0.45	1
Gimap5	0.00590275	0.36113	0.381	0.297	1
Acot5	0.00449668	0.360807	0.504	0.459	1
Hmg20a	0.00523205	0.360517	0.46	0.405	1
Tbxa2r	0.00851795	0.360282	0.453	0.36	1
Acap1	0.00364224	0.359258	0.676	0.694	1
Supt20	0.0260667	0.359255	0.568	0.64	1
mt-Nd4	2.8e-09	0.358925	1	1	3.95e-05
Zfp945	0.00082339	0.35831	0.353	0.207	1
Epm2aip1	0.0180997	0.357474	0.496	0.505	1
Fryl	0.0163899	0.357365	0.532	0.568	1
Jak2	0.00209936	0.356809	0.475	0.396	1
Ikzf1	0.019289	0.356709	0.849	0.91	1
Baz2a	0.0383968	0.356671	0.475	0.505	1
2510002D24Rik	0.00887623	0.35653	0.439	0.405	1
Atp6v0b	0.00250647	0.356213	0.647	0.676	1
Aldh2	0.00322488	0.355737	0.698	0.739	1
AA467197	0.0221818	0.355473	0.432	0.36	1
Grb2	0.00028727	0.354428	0.935	0.955	1
Sesn1	0.0740596	0.354355	0.396	0.396	1
Pfdn5	8.52e-06	0.354335	0.986	0.982	0.119971
Thoc2	0.00148933	0.353309	0.777	0.82	1
Flot1	0.00039759	0.352303	0.489	0.405	1
Samsn1	0.0523194	0.352078	0.46	0.477	1
Slamf1	0.0596397	0.351865	0.417	0.414	1
Cd3e	0.00056198	0.351453	0.971	0.973	1
Def6	0.0030302	0.351383	0.712	0.784	1
Akap9	0.0257107	0.351176	0.64	0.739	1
Gpr171	3.45e-05	0.351113	0.331	0.135	0.48628
Tmem121	0.0371836	0.3507	0.482	0.45	1
Bod1l	0.00286851	0.350511	0.835	0.874	1
Smg6	0.00191258	0.349775	0.626	0.613	1
Kxd1	0.00143354	0.349662	0.525	0.468	1
Tcrg-V1	0.0894647	0.349349	0.388	0.378	1
Cd96	0.0032269	0.348945	0.403	0.288	1
Anxa6	0.0166398	0.348801	0.612	0.658	1
Lnpep	0.0232848	0.34817	0.525	0.541	1
Tfdp2	0.00494484	0.348094	0.59	0.595	1
Fam78a	0.00681318	0.347443	0.482	0.423	1
Scd2	0.0568836	0.347256	0.791	0.874	1
Atp8a1	0.0491067	0.347092	0.626	0.685	1
Lpp	0.0120699	0.34672	0.345	0.261	1
H2-T23	0.00493746	0.346458	0.381	0.279	1
Uvssa	0.0307632	0.346198	0.245	0.162	1
Soat1	0.0214038	0.345814	0.281	0.198	1
Grap2	0.0012583	0.345511	0.676	0.685	1
Xaf1	0.0664522	0.345351	0.252	0.189	1
Pbxip1	0.00198498	0.345335	0.403	0.297	1
Tbx4	0.0437508	0.344955	0.525	0.523	1
mt-Co3	1.32e-10	0.344843	1	1	1.86e-06
Trim25	0.10407	0.344437	0.432	0.477	1
Als2	0.004932	0.343264	0.317	0.198	1
Atxn7l1	0.00098603	0.342982	0.525	0.423	1
Kdm2a	0.00853161	0.342365	0.633	0.685	1
R3hdm2	0.0515002	0.342201	0.46	0.468	1
Leprotl1	0.00467296	0.342154	0.719	0.73	1
Zfp397	0.154537	0.342051	0.432	0.459	1
Ube2b	0.00018332	0.341862	0.885	0.91	1
Ifnar2	0.00575476	0.341634	0.504	0.459	1
Adcy7	0.00763725	0.341625	0.331	0.234	1
H2-D1	0.154666	0.341602	0.935	0.991	1
Ccdc28b	0.142942	0.34159	0.446	0.495	1
Nudt16	0.00283459	0.341191	0.324	0.207	1
Tet1	0.00312542	0.340493	0.417	0.306	1
Tcf7	1.94e-05	0.340479	0.993	1	0.272642
Zfp329	0.0211904	0.340458	0.41	0.378	1
Mylip	0.00025029	0.340241	0.259	0.099	1
Lztfl1	0.0365725	0.340187	0.489	0.477	1
Wls	0.00038199	0.339839	0.317	0.144	1
Igbp1	0.00226297	0.339697	0.691	0.712	1
S100a11	0.0157261	0.339677	0.468	0.459	1
Pycard	0.00828783	0.339642	0.791	0.829	1
Wdr6	0.0177821	0.33956	0.453	0.441	1
Susd6	0.00952035	0.339513	0.482	0.432	1
Rnf181	0.0116349	0.339296	0.475	0.459	1
Ralgps2	0.0139822	0.338777	0.604	0.613	1
Pold4	0.00286892	0.338599	0.388	0.297	1
Eef2	1.25e-08	0.338504	1	1	0.00017608
Lbh	0.00635896	0.337992	0.604	0.64	1
mt-Atp6	5.78e-09	0.337098	1	1	8.14e-05
Cast	0.0281982	0.336125	0.468	0.468	1
Tigd2	0.0101205	0.336108	0.482	0.432	1
1500035N22Rik	0.0034056	0.335483	0.324	0.198	1
Wnk1	0.00152605	0.335315	0.77	0.829	1
Midn	0.003077	0.335163	0.554	0.505	1
Kdm4a	0.00231623	0.335161	0.345	0.225	1
Serinc1	0.023089	0.334962	0.489	0.468	1
Wdtc1	0.0435382	0.334665	0.468	0.486	1
Slfn8	0.00125157	0.334648	0.331	0.18	1
2310035C23Rik	0.00173209	0.334311	0.353	0.225	1
Mettl6	0.076981	0.334247	0.619	0.685	1
Ggta1	0.124582	0.334233	0.446	0.486	1
Rab8b	0.0103303	0.334185	0.424	0.369	1
Oxr1	0.0511132	0.334106	0.511	0.505	1
Gm11579	0.00085553	0.334059	0.288	0.135	1
Nisch	0.00056792	0.333917	0.755	0.775	1
Nsd1	0.00462944	0.333874	0.734	0.856	1
Dtx3l	0.341949	0.333662	0.446	0.568	1
Rbm39	3.91e-07	0.333337	0.986	1	0.00551199
Uqcc3	0.00126866	0.332996	0.683	0.739	1
Trim16	0.00034449	0.332824	0.259	0.099	1
Txlng	0.022021	0.332382	0.511	0.514	1
Sqstm1	0.0288602	0.331713	0.496	0.541	1
Arhgap18	0.0433843	0.331252	0.288	0.225	1
Ugcg	0.179108	0.330863	0.525	0.604	1
Stat1	0.290889	0.330506	0.54	0.64	1
Rpap1	0.00141451	0.330336	0.324	0.189	1
AL590144.2	0.0100508	0.330264	0.288	0.189	1
Nfat5	0.00452928	0.330222	0.482	0.414	1
Stk17b	0.0482706	0.32976	0.446	0.441	1
Itpkb	0.00984036	0.329528	0.432	0.378	1
Gm26735	0.0202668	0.32925	0.424	0.387	1
Rmnd5a	0.0389818	0.328856	0.554	0.631	1
Cr1l	0.00239103	0.328314	0.511	0.414	1
Washc2	0.00512589	0.328229	0.475	0.405	1
Nr3c1	0.0183209	0.327832	0.813	0.964	1
Trip4	0.00334454	0.327742	0.381	0.288	1
Mgat1	0.00570077	0.327668	0.554	0.577	1
Lrch3	0.0024144	0.327189	0.353	0.234	1
Ptcra	0.00551073	0.326347	0.022	0.108	1
Was	0.0176435	0.326218	0.561	0.631	1
Cd59a	0.0313647	0.326162	0.23	0.144	1
Aff4	0.00077229	0.326086	0.568	0.477	1
Upf3b	0.00302311	0.325942	0.755	0.838	1
Tbc1d23	0.0331107	0.325619	0.338	0.279	1
2023-09-06	0.006342	0.32535	0.842	0.91	1
Gm20342	0.00033609	0.325308	0.338	0.162	1
Ip6k2	0.00603534	0.325085	0.41	0.324	1
Fxyd5	0.00873442	0.325006	0.583	0.523	1
Mllt3	0.0291689	0.32489	0.568	0.613	1
Stx5a	0.00197787	0.32473	0.554	0.577	1
H2-Oa	0.00039896	0.324724	0.266	0.108	1
Lman2l	0.0402471	0.323908	0.554	0.64	1
Ndufa6	1.22e-05	0.323568	0.993	0.991	0.172295
Ccdc171	0.0161402	0.323361	0.295	0.216	1
Kat2b	0.0335242	0.32334	0.475	0.486	1
Zmynd8	0.0506277	0.32328	0.396	0.369	1
Spint2	0.00060179	0.32319	0.892	0.955	1
Fbxw4	0.108581	0.32299	0.496	0.559	1
Edem1	0.0156397	0.322589	0.741	0.856	1
Zfp644	0.00781645	0.322328	0.784	0.82	1
Gtpbp2	0.0314707	0.322014	0.41	0.378	1
Tmbim6	0.00379919	0.321962	0.835	0.892	1
Atp6v1g1	0.00114689	0.321578	0.921	0.946	1
BC051537	0.0950583	0.321308	0.295	0.252	1
Prkd2	0.00370203	0.321184	0.511	0.468	1
Glrx	0.0736886	0.321016	0.568	0.64	1
Nptn	0.119481	0.320409	0.554	0.631	1
Rps9	1.77e-14	0.320312	1	1	2.5e-10
Ing4	0.00124574	0.319989	0.755	0.793	1
Arf5	0.00092248	0.31949	0.921	0.973	1
Mndal	0.00148446	0.31894	0.518	0.432	1
H13	0.00254168	0.318447	0.784	0.874	1
Creb1	0.116854	0.318431	0.612	0.685	1
Arid2	0.134873	0.318194	0.583	0.721	1
Il17rb	0.042896	0.318153	0.317	0.252	1
Tsix	0.00150205	0.318118	0.568	0.523	1
Igtp	0.0126879	0.317997	0.432	0.378	1
Macf1	0.0801802	0.317987	0.525	0.55	1
Fam117a	0.0378678	0.317213	0.403	0.36	1
Kansl1	0.0292775	0.316972	0.583	0.622	1
Myl12b	0.00241913	0.316849	0.827	0.91	1
Slc12a6	0.00258233	0.316713	0.547	0.495	1
Otub1	0.00293847	0.316383	0.647	0.64	1
Klhl9	0.00898569	0.316114	0.554	0.541	1
Tnfrsf13b	0.0444709	0.315586	0.331	0.288	1
Fbrs	0.0112016	0.315223	0.417	0.351	1
Gem	0.0462137	0.315008	0.331	0.279	1
Tmem30a	0.00866954	0.314789	0.568	0.559	1
Ppp2r5c	0.00709188	0.314467	0.633	0.676	1
Qars	0.00202953	0.314403	0.64	0.676	1
Mbd5	0.018315	0.313915	0.288	0.207	1
Rfx7	0.00776834	0.313877	0.662	0.757	1
2023-03-07	0.00772783	0.313573	0.597	0.613	1
Eif3f	9.09e-07	0.313482	0.971	0.991	0.0128076
Ccm2	0.0350729	0.31323	0.597	0.658	1
1110032A03Rik	0.00121808	0.313109	0.281	0.144	1
Cir1	0.0429083	0.312827	0.619	0.703	1
Pxmp4	0.00104354	0.312557	0.331	0.189	1
Dock8	0.0374178	0.31246	0.568	0.577	1
Cdc37l1	0.0326139	0.312424	0.518	0.55	1
Herc1	0.0391956	0.312154	0.518	0.568	1
Smarcd2	0.0304824	0.311797	0.712	0.874	1
Bphl	0.0162251	0.311796	0.54	0.559	1
Cnpy2	0.00688587	0.311689	0.741	0.874	1
Birc2	0.0459889	0.311596	0.432	0.432	1
Sp140	0.0241266	0.311076	0.353	0.288	1
Phc3	0.0559799	0.310652	0.46	0.45	1
Usp25	0.020273	0.310401	0.54	0.568	1
Inpp5b	0.034329	0.31034	0.453	0.432	1
Agtrap	0.0223029	0.309964	0.396	0.342	1
Bst1	0.0577796	0.309913	0.259	0.189	1
Rchy1	0.00415307	0.309745	0.532	0.514	1
Ikbke	0.00187221	0.309604	0.331	0.198	1
Smg1	0.0109913	0.30959	0.655	0.757	1
Sh3pxd2a	0.00393996	0.309185	0.331	0.198	1
Fam189b	0.0376328	0.308955	0.504	0.532	1
St3gal1	0.0723136	0.308733	0.309	0.27	1
Fam105a	0.0114134	0.308661	0.432	0.36	1
Actn1	0.0268844	0.308341	0.612	0.649	1
Cytip	0.0291854	0.308271	0.417	0.369	1
Shprh	0.0524102	0.308024	0.41	0.405	1
Hp1bp3	0.00922383	0.307736	0.82	0.883	1
Cap1	0.00147136	0.307717	0.82	0.883	1
Mef2d	0.138587	0.307641	0.504	0.595	1
2610008E11Rik	0.00252537	0.307283	0.317	0.198	1
Yipf3	0.0118494	0.30726	0.46	0.423	1
Nfrkb	0.00775286	0.30708	0.41	0.324	1
A430106G13Rik	0.0001697	0.306307	0.23	0.063	1
Ubxn7	0.0489514	0.306223	0.424	0.405	1
Atp6v0a2	0.117028	0.306198	0.46	0.523	1
Gdi1	0.0317283	0.305707	0.367	0.333	1
Gpi1	0.00101071	0.305464	0.928	0.982	1
Atp6v1d	0.0334001	0.305443	0.59	0.631	1
Stambpl1	0.0285246	0.305259	0.439	0.432	1
Etnk1	0.0274666	0.305251	0.554	0.568	1
Rpl37a	4.36e-12	0.305126	1	1	6.14e-08
Cd52	0.0118464	0.304327	0.273	0.162	1
Gpr65	0.105702	0.304091	0.41	0.396	1
Galnt11	0.0723613	0.303833	0.453	0.45	1
Grk2	0.0083843	0.303504	0.777	0.883	1
Irf7	0.0123851	0.303248	0.223	0.117	1
Cblb	0.54725	0.303231	0.345	0.414	1
Pts	0.0276409	0.303123	0.561	0.595	1
Klhl28	0.0112572	0.303065	0.273	0.171	1
Ciz1	0.0502275	0.302403	0.338	0.297	1
Zdhhc20	0.0322323	0.301992	0.496	0.505	1
Ucp2	0.00133175	0.301717	0.971	0.973	1
Atrx	0.0110088	0.301643	0.892	0.964	1
Zfp949	0.00054893	0.30164	0.331	0.171	1
Rnf167	0.0175504	0.301515	0.381	0.297	1
Paxx	0.0551582	0.30086	0.338	0.297	1
Sytl1	0.0104029	0.300821	0.36	0.279	1
Aig1	0.00220076	0.300587	0.345	0.225	1
Mkln1	0.150113	0.300577	0.612	0.748	1
Man2b1	0.24803	0.299469	0.424	0.477	1
Atg12	0.00822748	0.299395	0.647	0.703	1
a	0.12482	0.299317	0.345	0.333	1
Mast3	0.00694366	0.299108	0.353	0.252	1
Ppp2r5a	0.0095646	0.298941	0.827	0.901	1
Osbpl8	0.0195342	0.298762	0.568	0.595	1
Airn	0.0188606	0.29871	0.36	0.279	1
Dpf3	0.0484743	0.298679	0.216	0.144	1
mt-Co2	6.22e-09	0.298635	1	1	8.76e-05
Msi2	0.00527482	0.298439	0.777	0.883	1
Trp53i11	0.0346877	0.298301	0.568	0.559	1
Ptpn22	0.00147537	0.297967	0.612	0.55	1
Rab3gap1	0.0170341	0.297613	0.424	0.342	1
Etv6	0.211406	0.296608	0.439	0.495	1
Ifi27	0.0270817	0.296442	0.813	0.829	1
Sirt2	0.014517	0.296236	0.518	0.523	1
Tnfrsf18	0.00367504	0.296197	0.36	0.234	1
Stat5a	0.00029249	0.296032	0.971	0.964	1
Pstpip1	0.00913483	0.295849	0.353	0.252	1
Ppp6r1	0.00533516	0.295664	0.791	0.802	1
Tbc1d9b	0.147742	0.295474	0.439	0.459	1
Adam19	0.0119053	0.295264	0.259	0.153	1
Ccnl1	0.00625648	0.294478	0.763	0.874	1
Prkca	0.0418125	0.294446	0.597	0.631	1
Spn	0.0207242	0.294032	0.475	0.423	1
Elk4	0.0240516	0.293672	0.532	0.559	1
Klf6	0.00902482	0.293198	0.453	0.342	1
Snx20	0.00352574	0.292991	0.324	0.207	1
A430046D13Rik	0.00055348	0.292653	0.216	0.072	1
Hcst	0.0957386	0.292479	0.245	0.189	1
Sh2b1	0.517092	0.292002	0.381	0.477	1
Wdr20	0.285819	0.291858	0.317	0.351	1
Eci2	0.0026924	0.291495	0.705	0.757	1
Cpq	0.0555274	0.291171	0.295	0.234	1
Arid5b	0.0105551	0.290834	0.266	0.162	1
Cdk19	0.0729751	0.290832	0.446	0.459	1
Trip11	0.0486185	0.290735	0.46	0.486	1
Ranbp10	0.0796204	0.290462	0.403	0.414	1
Mrpl24	0.0062963	0.290349	0.827	0.937	1
Rc3h1	0.0407567	0.289942	0.489	0.468	1
Cdc42se1	0.0326955	0.289905	0.496	0.495	1
Arhgef6	0.0596988	0.289487	0.568	0.658	1
Sh3bgrl3	0.00611221	0.289299	0.95	0.991	1
Ash1l	0.0196246	0.288558	0.683	0.739	1
Gata3	0.0128516	0.288527	0.619	0.622	1
Tspan31	0.0846162	0.288501	0.388	0.369	1
Hook3	0.141596	0.288447	0.496	0.532	1
Mff	0.0249268	0.2879	0.698	0.721	1
Letm2	0.00141134	0.287623	0.273	0.135	1
Tmc8	0.00274598	0.287449	0.259	0.126	1
Rab37	0.00276411	0.287382	0.374	0.243	1
Tmem71	0.00094598	0.287175	0.245	0.099	1
Phf14	0.0319412	0.287158	0.712	0.838	1
Cd1d1	0.0886951	0.286407	0.381	0.378	1
Esco1	0.0768414	0.286257	0.424	0.423	1
Ccng1	0.0159152	0.286125	0.353	0.279	1
Chd3	0.591936	0.28606	0.266	0.36	1
Son	0.00013987	0.286049	0.978	1	1
Fnbp1	0.00482791	0.286004	0.576	0.568	1
Proser2	0.18694	0.284516	0.59	0.667	1
Irf9	0.386211	0.284387	0.288	0.315	1
Npc1	0.0100155	0.284313	0.367	0.279	1
Mdp1	0.165419	0.284243	0.597	0.703	1
2023-09-09	0.0252769	0.283852	0.568	0.586	1
Wdr26	0.0110488	0.28368	0.683	0.784	1
1810013L24Rik	0.0727823	0.283621	0.324	0.297	1
Itgb7	0.042469	0.28357	0.209	0.135	1
Stard3nl	0.0560876	0.283486	0.554	0.568	1
Cdk17	0.0460431	0.28347	0.417	0.378	1
Zeb1	0.0219206	0.283375	0.755	0.865	1
Stxbp2	0.0104726	0.283111	0.432	0.387	1
Acadm	0.0669983	0.282984	0.511	0.586	1
Tmem106b	0.0602519	0.282687	0.353	0.324	1
Irgm1	0.0217639	0.282054	0.324	0.243	1
Btbd7	0.0268761	0.281871	0.46	0.405	1
Abi1	0.0899475	0.281469	0.54	0.649	1
Snx10	0.014444	0.281308	0.237	0.144	1
Stat4	0.00189172	0.281227	0.309	0.171	1
Appl1	0.159158	0.281046	0.633	0.703	1
Sema4a	0.0639818	0.280644	0.273	0.207	1
Trappc6a	0.0389605	0.280615	0.518	0.541	1
Ppef2	0.00507303	0.280594	0.194	0.081	1
Rbl2	0.0477648	0.280543	0.345	0.306	1
Anxa5	0.019745	0.280489	0.187	0.099	1
Trim56	0.0126122	0.280122	0.41	0.333	1
Kat6b	0.100925	0.27989	0.324	0.288	1
Chmp2b	0.0752628	0.279725	0.417	0.405	1
Cnp	0.0244411	0.279462	0.691	0.82	1
Enc1	0.0817121	0.27922	0.424	0.405	1
Insig2	0.0412346	0.279128	0.309	0.243	1
Stx4a	0.256254	0.278972	0.353	0.369	1
Prss57	0.201044	0.278928	0.518	0.586	1
Dctn2	0.0170501	0.278872	0.676	0.676	1
A930002I21Rik	0.00063926	0.278833	0.194	0.054	1
Cox6b2	0.0879288	0.278782	0.41	0.405	1
Ppm1b	0.0563691	0.278407	0.489	0.514	1
1300002E11Rik	0.0239899	0.278392	0.576	0.577	1
Taz	0.0673193	0.278296	0.36	0.324	1
Klf7	0.0377741	0.278131	0.302	0.225	1
Zfp260	0.24353	0.27807	0.453	0.505	1
Cep350	0.0670983	0.277814	0.374	0.342	1
Rnf6	0.0806213	0.277609	0.475	0.505	1
Gnb4	0.680076	0.277245	0.446	0.577	1
Gfi1	0.188836	0.277104	0.496	0.55	1
Pink1	0.0202506	0.276856	0.367	0.288	1
Aak1	0.103757	0.276802	0.46	0.486	1
Arhgap4	0.0559728	0.276515	0.403	0.405	1
Etv3	0.0236152	0.276461	0.576	0.604	1
Cited2	0.0946656	0.276448	0.439	0.45	1
Tapbp	0.0904857	0.276398	0.446	0.459	1
Prag1	0.0254391	0.275824	0.317	0.225	1
Mga	0.0209533	0.275725	0.633	0.703	1
Anapc16	0.0047036	0.275459	0.705	0.811	1
Dram2	0.0137448	0.275313	0.259	0.162	1
Ppm1h	0.0726405	0.274832	0.432	0.459	1
Rnf130	0.0623277	0.274565	0.669	0.739	1
Tmem131l	0.0788392	0.274358	0.489	0.523	1
Celf1	0.0116255	0.274204	0.763	0.829	1
Rock1	0.0257711	0.274112	0.863	0.946	1
Gripap1	0.0209003	0.273366	0.417	0.351	1
Atp2b4	0.0154007	0.273043	0.216	0.117	1
Tmem131	0.053348	0.273011	0.719	0.739	1
Sidt2	0.0185142	0.272895	0.374	0.324	1
Pnrc2	0.0541622	0.272676	0.504	0.532	1
Arap1	0.00825137	0.272332	0.245	0.135	1
Trim11	0.194415	0.271503	0.41	0.441	1
Kdm6a	0.198036	0.271441	0.46	0.55	1
BC017643	0.0284743	0.270841	0.518	0.55	1
Anxa7	0.221358	0.270548	0.317	0.306	1
Ubxn6	0.0527427	0.270501	0.403	0.405	1
Ugdh	0.0530796	0.270455	0.396	0.36	1
Dnm2	0.0660708	0.270393	0.525	0.559	1
Rhog	0.14418	0.270354	0.597	0.667	1
Sh3kbp1	0.00213457	0.270253	0.849	0.892	1
Ccdc174	0.163839	0.270077	0.518	0.613	1
Slc35d1	0.78153	0.269819	0.403	0.514	1
Rnf14	0.103377	0.26947	0.345	0.333	1
Brwd1	0.0826497	0.269432	0.525	0.604	1
Ankrd17	0.0434647	0.269168	0.676	0.802	1
Acadsb	0.00072362	0.269057	0.252	0.108	1
Cfap36	0.0180578	0.269016	0.568	0.586	1
Gnpda2	0.195896	0.268955	0.403	0.432	1
Naxd	0.0618672	0.268825	0.741	0.892	1
Atp1b1	0.21655	0.267828	0.353	0.36	1
Uba5	0.249501	0.267794	0.468	0.559	1
D16Ertd472e	0.193581	0.267711	0.576	0.676	1
Elovl6	0.24223	0.267548	0.403	0.45	1
Miip	0.043667	0.267345	0.338	0.288	1
Hibadh	0.0815347	0.267009	0.691	0.856	1
Gm40841	0.00606811	0.266908	0.18	0.072	1
Rc3h2	0.236729	0.266812	0.518	0.631	1
Cd2	0.0650899	0.266673	0.748	0.748	1
Nrros	0.00782635	0.266542	0.532	0.477	1
Eif4e3	0.18179	0.266481	0.46	0.486	1
Map4k2	0.0812417	0.266305	0.302	0.261	1
Ccndbp1	0.0377357	0.266108	0.482	0.459	1
A930003A15Rik	0.0847106	0.265953	0.259	0.207	1
Rpl17	2.11e-12	0.265845	1	1	2.97e-08
Glipr1	0.126324	0.264887	0.259	0.216	1
Phkg2	0.222225	0.2648	0.367	0.405	1
Cnot8	0.0164327	0.264634	0.705	0.82	1
Elavl4	0.0451313	0.264474	0.18	0.108	1
Med24	0.340265	0.264268	0.374	0.441	1
Apbb1ip	0.017042	0.264264	0.633	0.622	1
Mfsd4a	0.148377	0.263722	0.36	0.342	1
Lat	0.00087801	0.263407	0.986	1	1
Psap	0.0396502	0.263356	0.748	0.847	1
Ulk2	0.048025	0.263264	0.281	0.216	1
Vps54	0.0177578	0.26326	0.209	0.117	1
Ubr2	0.244398	0.263084	0.504	0.631	1
Lpcat3	0.170427	0.26293	0.317	0.306	1
Tmcc1	0.11093	0.262895	0.403	0.405	1
Crtc3	0.135364	0.262805	0.489	0.541	1
Ifngr1	0.0535835	0.262789	0.763	0.784	1
Il2ra	0.109966	0.262738	1	1	1
Gpr174	0.00287343	0.262561	0.18	0.063	1
Ptpn14	0.0543215	0.26256	0.403	0.378	1
Abhd8	0.0827482	0.262161	0.669	0.82	1
Fopnl	0.0889733	0.262074	0.518	0.568	1
Rpl18a	2.71e-07	0.261693	1	1	0.00381537
Ddah2	0.176328	0.261454	0.396	0.414	1
Coro7	0.339081	0.261433	0.324	0.342	1
Washc4	0.135388	0.261324	0.396	0.396	1
Pkn1	0.144665	0.260681	0.482	0.55	1
Zkscan3	0.0857784	0.260618	0.511	0.568	1
Zfyve27	0.0162937	0.260579	0.317	0.225	1
Btbd9	0.122289	0.260541	0.273	0.243	1
Rps6ka1	0.0569499	0.260497	0.273	0.207	1
Wdr78	0.0460555	0.26042	0.288	0.225	1
Rspry1	0.0596562	0.260213	0.453	0.459	1
Lyl1	0.311996	0.260035	0.374	0.351	1
Birc6	0.0217551	0.259828	0.741	0.865	1
Hectd1	0.106346	0.259295	0.683	0.829	1
Plcb2	0.0289724	0.259289	0.259	0.18	1
Fam53b	0.0160906	0.259244	0.525	0.468	1
Myl10	0.542682	0.259191	0.424	0.459	1
Tnfaip8l2	0.00016298	0.259102	0.173	0.027	1
Atp13a3	0.0876603	0.259052	0.813	0.928	1
Numa1	0.164854	0.258909	0.612	0.766	1
Insr	0.0170987	0.258809	0.288	0.207	1
Pdlim2	0.218186	0.258554	0.309	0.306	1
Ppp1r18	0.110879	0.258518	0.432	0.432	1
H2-Ke6	0.124134	0.258235	0.281	0.252	1
Nr1h2	0.164993	0.25774	0.432	0.486	1
Abcd1	0.0410142	0.257596	0.309	0.243	1
Ttc3	0.00748333	0.257552	0.82	0.838	1
Tgif1	0.254007	0.257485	0.424	0.477	1
Fyco1	0.00177554	0.257211	0.273	0.126	1
Orai2	0.0117617	0.257203	0.324	0.225	1
Tpcn1	0.0993807	0.257046	0.381	0.378	1
Psd4	0.0770293	0.255835	0.374	0.36	1
Cyth1	0.126836	0.25567	0.331	0.315	1
Tbl1xr1	0.135169	0.255498	0.518	0.577	1
Exoc6b	0.00287385	0.255461	0.201	0.081	1
Tnks2	0.0505183	0.2552	0.683	0.829	1
Clk4	0.20535	0.255191	0.518	0.622	1
BC037034	0.108114	0.254899	0.288	0.261	1
Rinl	0.198039	0.254649	0.353	0.36	1
Capn3	0.214267	0.2544	0.295	0.279	1
Ccdc28a	0.0747114	0.254067	0.266	0.216	1
Atp11b	0.128545	0.25394	0.511	0.523	1
Xpc	0.0864672	0.253716	0.41	0.405	1
Hivep1	0.118653	0.253675	0.324	0.306	1
Prkch	0.0601637	0.253471	0.273	0.216	1
Phf3	0.0245345	0.253381	0.755	0.847	1
Rftn1	0.161128	0.253353	0.532	0.64	1
S100a13	0.0416489	0.253221	0.719	0.739	1
Ddit3	0.24751	0.253157	0.245	0.225	1
Ctsl	0.281396	0.252854	0.547	0.631	1
Zbtb37	0.20059	0.25274	0.194	0.162	1
AI314180	0.248681	0.252649	0.46	0.55	1
Ubr4	0.103053	0.252632	0.518	0.595	1
Crebbp	0.179485	0.252536	0.554	0.649	1
Arl6ip5	0.091867	0.252296	0.504	0.577	1
Tbc1d20	0.0324907	0.252102	0.338	0.261	1
Rbm33	0.426488	0.252094	0.367	0.441	1
Gm30159	0.00018028	0.251788	0.245	0.072	1
Trav16d-dv11	0.0479946	0.251691	0.151	0.081	1
Atp6v1f	0.0037779	0.251499	0.906	0.964	1
Bach1	0.0318347	0.251478	0.518	0.541	1
Scarb2	0.165139	0.25145	0.504	0.568	1
Dennd1b	0.207515	0.251321	0.353	0.36	1
Ppil2	0.02398	0.25127	0.64	0.775	1
Eapp	0.0393389	0.251147	0.662	0.712	1
Arhgdib	0.00582446	0.250967	0.978	0.991	1
Atxn7	0.525768	0.250774	0.259	0.279	1
Mbd6	0.0270949	0.250765	0.309	0.243	1
Rnaset2a	0.0897736	0.250526	0.791	0.856	1
Fam208a	0.132765	0.25016	0.46	0.468	1
Atp6v1e1	0.131945	0.250102	0.576	0.676	1
Zcchc9	0.0582689	0.249439	0.64	0.73	1
Lims1	0.204889	0.249351	0.54	0.631	1
Pde7a	0.101022	0.249319	0.46	0.495	1
Sla	0.239946	0.249315	0.576	0.676	1
Clint1	0.262172	0.249245	0.547	0.685	1
Zfp148	0.123247	0.249243	0.626	0.73	1
Setd1b	0.177856	0.249213	0.468	0.541	1
Rbmx	0.0719031	0.248811	0.496	0.514	1
Abcc5	0.0520429	0.248752	0.367	0.315	1
Dlg4	0.102727	0.248423	0.324	0.288	1
Runx3	0.391328	0.248224	0.367	0.396	1
Slc50a1	0.125884	0.248138	0.41	0.441	1
C030034L19Rik	0.0384699	0.247996	0.187	0.108	1
Tm6sf1	0.210919	0.247534	0.41	0.423	1
Irf2bp2	0.191689	0.247268	0.547	0.631	1
Tprgl	0.0601065	0.247141	0.647	0.703	1
Erbin	0.111741	0.247136	0.633	0.73	1
Rnf38	0.209158	0.247131	0.281	0.27	1
Cstb	0.0279007	0.247128	0.719	0.757	1
2023-03-02	0.0518165	0.247059	0.597	0.649	1
Chmp5	0.0311943	0.246491	0.633	0.73	1
Golga4	0.1779	0.246446	0.496	0.568	1
Arhgap26	0.148869	0.246221	0.259	0.225	1
H2-K1	0.382519	0.246182	0.59	0.811	1
Gatd1	0.142599	0.24613	0.403	0.414	1
Gm2a	0.329081	0.245842	0.331	0.351	1
Ppp1r21	0.150803	0.24575	0.432	0.477	1
Cript	0.0310684	0.245619	0.77	0.838	1
Kdelr1	0.0638254	0.245464	0.496	0.568	1
Rabac1	0.0332233	0.245464	0.619	0.685	1
Wac	0.0483902	0.245453	0.683	0.802	1
Ppp4r3b	0.0274062	0.245027	0.763	0.847	1
Mroh1	0.00431379	0.244688	0.194	0.081	1
Ccdc88a	0.165628	0.244418	0.64	0.757	1
Clec2i	0.269971	0.244342	0.41	0.45	1
Nbdy	0.0493084	0.243956	0.532	0.568	1
Nub1	0.158211	0.243915	0.432	0.459	1
Usp22	0.126565	0.243423	0.446	0.505	1
Yipf4	0.0915878	0.243364	0.561	0.676	1
Gm13212	0.277277	0.243084	0.302	0.306	1
Smpdl3a	0.0179838	0.242841	0.266	0.171	1
Dlgap4	0.0433763	0.242408	0.281	0.207	1
Mex3a	0.032433	0.242388	0.511	0.532	1
Magi1	0.0693032	0.242079	0.237	0.171	1
Ddx60	0.00260899	0.241943	0.187	0.063	1
Lgals3bp	0.166171	0.241859	0.331	0.342	1
Pld4	0.0433898	0.241523	0.273	0.198	1
Armcx1	0.00741194	0.241083	0.309	0.18	1
Sltm	0.0405385	0.241071	0.791	0.892	1
Ncoa2	0.659071	0.240947	0.417	0.532	1
Mir142hg	0.00037729	0.240936	0.201	0.054	1
Rpl9-ps6	0.0605156	0.240905	0.662	0.82	1
Arhgap9	0.275188	0.240728	0.432	0.495	1
Cyth4	0.0018115	0.240698	0.209	0.081	1
Lamb3	0.00108698	0.240319	0.173	0.045	1
Fbxw2	0.0646897	0.240212	0.597	0.676	1
Fuca2	0.38578	0.240128	0.353	0.414	1
Ndrg3	0.101477	0.23968	0.374	0.378	1
Trpv2	0.0715933	0.239665	0.331	0.288	1
Cebpe	0.184932	0.239346	0.079	0.135	1
Prpf18	0.754657	0.239123	0.331	0.405	1
Dnajb4	0.103378	0.239095	0.597	0.649	1
Trpc4ap	0.02503	0.239023	0.626	0.658	1
Chic2	0.0282661	0.238883	0.705	0.829	1
Glipr2	0.0305195	0.238527	0.288	0.216	1
Ubn2	0.15647	0.238443	0.647	0.775	1
Fau	1.81e-06	0.238424	1	1	0.0254542
Ncoa4	0.65224	0.237733	0.403	0.523	1
Cd28	0.750011	0.237641	0.345	0.405	1
Rapgef2	0.216506	0.237476	0.353	0.351	1
Pik3r1	0.139033	0.237463	0.468	0.514	1
Creg1	0.0470664	0.237245	0.676	0.757	1
Arid5a	0.00816919	0.237142	0.216	0.108	1
Pip5k1a	0.0809183	0.237026	0.453	0.477	1
Cnppd1	0.0615425	0.236916	0.417	0.405	1
Hint2	0.0731002	0.236803	0.295	0.252	1
Ercc5	0.116693	0.236348	0.194	0.144	1
Setd5	0.116858	0.236343	0.619	0.703	1
Pgs1	0.322848	0.23624	0.374	0.414	1
Epb41l2	0.12426	0.23576	0.676	0.784	1
Arhgef18	0.157013	0.235741	0.374	0.378	1
Cdk12	0.213102	0.235654	0.583	0.658	1
Nrd1	0.0621711	0.235347	0.568	0.631	1
Prpf39	0.14359	0.235255	0.561	0.64	1
Kdsr	0.263254	0.235191	0.36	0.378	1
Rps14	5.68e-07	0.235166	1	1	0.00799862
Ddx58	0.0992945	0.235009	0.237	0.189	1
Paip2	0.00044511	0.23461	1	1	1
Zfp512	0.181167	0.234589	0.446	0.505	1
Mdm4	0.224483	0.234288	0.54	0.631	1
Rassf2	0.204565	0.234279	0.353	0.36	1
Cmc1	0.473901	0.23418	0.54	0.685	1
Gm7967	0.00554971	0.233889	0.353	0.234	1
Syne1	0.0286505	0.233604	0.18	0.099	1
Pycr2	0.0416623	0.233532	0.914	0.973	1
Usp34	0.15285	0.233452	0.712	0.874	1
Ldhb	0.0571091	0.233426	0.719	0.793	1
Gm30054	0.00116411	0.233319	0.144	0.027	1
Fgfr1op2	0.110107	0.232842	0.849	0.883	1
Hscb	0.0284518	0.232816	0.525	0.505	1
Notch1	0.195577	0.23276	0.871	0.964	1
Cnot1	0.362775	0.232747	0.576	0.748	1
Bcl10	0.0677258	0.232575	0.518	0.568	1
Mcoln3	0.0117507	0.232547	0.223	0.117	1
Uba1	0.0244356	0.232449	0.719	0.802	1
Itch	0.348879	0.231909	0.489	0.622	1
Tasp1	0.107371	0.231756	0.273	0.234	1
Csnk1g1	0.116336	0.231755	0.468	0.495	1
Ergic3	0.0582308	0.231717	0.59	0.658	1
Spata6	0.210496	0.231668	0.36	0.351	1
Nkap	0.123907	0.231464	0.554	0.622	1
Fli1	0.158339	0.231228	0.532	0.595	1
Madd	0.139979	0.23102	0.317	0.306	1
Smim10l1	0.316956	0.230814	0.439	0.514	1
Acox1	0.00147987	0.230659	0.201	0.072	1
Bbc3	0.00087496	0.230638	0.18	0.045	1
Sirt7	0.231473	0.230583	0.475	0.55	1
Mob3c	0.0293591	0.230416	0.201	0.117	1
Lonp2	0.100028	0.230414	0.295	0.252	1
Cd6	0.325906	0.230182	0.288	0.279	1
Snapin	0.183921	0.230155	0.345	0.342	1
Ttc38	0.00454142	0.230116	0.173	0.063	1
Cracr2a	0.00157561	0.229937	0.165	0.045	1
Zkscan14	0.0231187	0.229222	0.288	0.207	1
Lyrm2	0.169983	0.229059	0.396	0.423	1
Rpl32	3.82e-09	0.228862	1	1	5.39e-05
Prr13	0.36517	0.228833	0.324	0.342	1
Pigp	0.22943	0.22865	0.345	0.36	1
Xpa	0.555434	0.228597	0.388	0.477	1
Man1a	0.289216	0.22851	0.396	0.423	1
Tug1	0.84826	0.228432	0.374	0.495	1
Rtp4	0.0987452	0.228406	0.273	0.198	1
Rnf114	0.319644	0.228267	0.475	0.586	1
Ctps2	0.271003	0.227948	0.374	0.405	1
Ythdc1	0.104329	0.227698	0.727	0.838	1
Nmi	0.375951	0.227599	0.482	0.595	1
Ube2r2	0.0331718	0.227573	0.77	0.865	1
Mkrn1	0.249699	0.227493	0.532	0.631	1
Vcpip1	0.222182	0.22721	0.396	0.432	1
Maml3	0.115735	0.227075	0.317	0.288	1
Zswim8	0.110748	0.226992	0.324	0.297	1
Tcrg-V6	0.0649924	0.226973	0.187	0.117	1
Cnot2	0.142598	0.226914	0.691	0.775	1
Fbxl20	0.131138	0.226832	0.374	0.36	1
Ly9	0.166724	0.226688	0.259	0.225	1
Kidins220	0.389428	0.226534	0.302	0.324	1
Zmym2	0.644363	0.226477	0.338	0.396	1
Glg1	0.0516241	0.226231	0.417	0.36	1
Pdcd6ip	0.034264	0.226137	0.727	0.757	1
BC005561	0.513196	0.225929	0.532	0.676	1
Lamp2	0.361766	0.225898	0.381	0.432	1
Narf	0.254228	0.225541	0.388	0.414	1
Pgpep1l	0.22726	0.225476	0.331	0.351	1
Tmem230	0.102274	0.225326	0.324	0.288	1
Cmc2	0.221208	0.225314	0.813	0.919	1
Ctdsp2	0.619405	0.225204	0.41	0.523	1
Gpatch8	0.192264	0.225109	0.647	0.721	1
Ctsb	0.393601	0.224903	0.561	0.712	1
C1galt1	0.121976	0.224871	0.626	0.694	1
Slc35b3	0.0194087	0.224774	0.252	0.162	1
Sypl	0.201437	0.224719	0.489	0.577	1
Dock11	0.081009	0.224716	0.439	0.441	1
Heatr6	0.415823	0.224127	0.367	0.423	1
Ypel5	0.105787	0.22409	0.309	0.27	1
Supt3	0.326974	0.223835	0.36	0.387	1
Ankrd16	0.0664522	0.223809	0.252	0.189	1
Rps15a	2.96e-09	0.223542	1	1	4.17e-05
Zc3h7a	0.353853	0.22351	0.41	0.459	1
Slc22a3	0.0760391	0.223353	0.504	0.523	1
Cers6	0.214359	0.222623	0.266	0.252	1
Ctso	0.00292716	0.222593	0.266	0.135	1
Parp4	0.0152293	0.222537	0.252	0.153	1
Virma	0.116035	0.222437	0.424	0.423	1
Cyb5a	0.00576212	0.222348	0.993	0.991	1
Nt5dc1	0.0354672	0.222275	0.252	0.18	1
Msrb1	0.228336	0.221883	0.41	0.45	1
Nlk	0.366468	0.221689	0.353	0.396	1
Braf	0.180634	0.221472	0.295	0.279	1
R3hdm4	0.293793	0.22142	0.54	0.676	1
Fam160b1	0.113537	0.221398	0.353	0.351	1
Cdc14a	0.170047	0.221187	0.216	0.18	1
Hist3h2a	0.00249144	0.221039	0.216	0.09	1
Cd48	0.248497	0.22098	0.453	0.532	1
Armc7	0.102264	0.220825	0.245	0.198	1
Coq8a	0.00165892	0.220627	0.18	0.054	1
Calcrl	0.0842425	0.220411	0.245	0.189	1
Arfgap2	0.162066	0.22041	0.54	0.649	1
Kat6a	0.0525484	0.220386	0.547	0.613	1
Ostf1	0.0671973	0.220304	0.59	0.622	1
Tmem234	0.120125	0.220094	0.799	0.883	1
Ino80d	0.263364	0.219971	0.432	0.468	1
AI837181	0.12157	0.219212	0.36	0.36	1
Prrc2b	0.0973062	0.21913	0.576	0.658	1
Zfand1	0.0405463	0.21903	0.273	0.198	1
Mical1	0.409281	0.218952	0.259	0.27	1
Plekhg2	0.242786	0.218729	0.259	0.243	1
Dclk2	0.830143	0.218698	0.245	0.288	1
Icam2	0.17911	0.2185	0.374	0.369	1
Nrgn	0.550815	0.218297	0.475	0.532	1
Aph1a	0.176265	0.218198	0.403	0.432	1
Gfpt1	0.292483	0.218161	0.302	0.315	1
Epsti1	0.642499	0.217859	0.374	0.432	1
Zfp322a	0.293294	0.217828	0.432	0.468	1
Sppl2a	0.565965	0.217682	0.468	0.595	1
Aup1	0.260821	0.217538	0.46	0.541	1
Lpxn	0.361746	0.217376	0.309	0.333	1
Dennd2d	0.0140063	0.217049	0.209	0.108	1
Vasp	0.279025	0.216989	0.381	0.432	1
Fbln2	0.366786	0.216853	0.525	0.613	1
Rps28	8.58e-07	0.216532	1	1	0.0120821
Stard9	0.0641191	0.216469	0.158	0.09	1
Brox	0.201083	0.216293	0.252	0.225	1
Vezf1	0.468354	0.216274	0.511	0.64	1
Rad51d	0.0223521	0.216246	0.309	0.225	1
Chst15	0.0808531	0.21604	0.216	0.153	1
Tax1bp1	0.15549	0.215702	0.77	0.91	1
Epb41	0.260905	0.215607	0.612	0.721	1
Fbxo32	0.0354619	0.215556	0.158	0.081	1
Dnajc1	0.304764	0.215478	0.532	0.64	1
Arid4a	0.10913	0.215478	0.597	0.64	1
BC005624	0.173466	0.215351	0.568	0.73	1
Usp4	0.421667	0.215331	0.424	0.505	1
Rnf170	0.356306	0.215311	0.245	0.234	1
Parp10	0.0236645	0.215087	0.23	0.144	1
Chmp3	0.0686176	0.215006	0.504	0.568	1
Gm973	0.36966	0.214766	0.396	0.396	1
Cyld	0.690186	0.214669	0.36	0.45	1
Pign	0.0283375	0.214582	0.209	0.126	1
Gmip	0.519338	0.21441	0.345	0.396	1
Smim19	0.434858	0.214192	0.388	0.459	1
Atg2a	0.0145664	0.214043	0.245	0.144	1
Acbd4	0.0209791	0.213582	0.187	0.099	1
Gm37065	0.00758856	0.213566	0.187	0.081	1
Snhg6	0.179025	0.213295	0.655	0.757	1
Itgb3	0.116948	0.213112	0.23	0.171	1
Trim44	0.211113	0.213064	0.496	0.559	1
Marf1	0.460981	0.212955	0.403	0.468	1
Brwd3	0.202532	0.212903	0.317	0.306	1
Abtb1	0.12476	0.212781	0.245	0.198	1
Ston2	0.153334	0.212487	0.281	0.243	1
Lamtor4	0.11446	0.212003	0.669	0.748	1
Ccnt2	0.268865	0.211918	0.475	0.559	1
Os9	0.22947	0.211581	0.41	0.441	1
Pex6	0.0801786	0.21113	0.36	0.315	1
mt-Nd3	0.00918118	0.21111	1	1	1
Plekha2	0.133599	0.210929	0.367	0.351	1
9030204H09Rik	0.0844734	0.21092	0.165	0.099	1
Chfr	0.198898	0.210888	0.367	0.387	1
Tle4	0.566032	0.210306	0.475	0.559	1
Ermp1	0.0406445	0.210186	0.338	0.279	1
Smim24	0.00697105	0.210178	0.201	0.09	1
5031425E22Rik	0.374347	0.21017	0.403	0.459	1
Zfp950	0.0741459	0.210083	0.281	0.225	1
Tcrg-V4	0.0662307	0.209974	0.324	0.261	1
Zfp608	0.054759	0.209852	0.18	0.108	1
Ifi27l2a	0.406833	0.209788	0.094	0.135	1
Rpl34	5.97e-07	0.209658	1	1	0.00841033
Zyg11b	0.731794	0.209282	0.302	0.36	1
Ifi47	0.378507	0.209013	0.554	0.64	1
Dnajc14	0.264147	0.208974	0.259	0.252	1
Amn1	0.128479	0.208968	0.281	0.234	1
C030034I22Rik	0.036225	0.208917	0.223	0.144	1
Hdhd5	0.115965	0.208553	0.266	0.225	1
Pim1	0.335098	0.208441	0.561	0.613	1
Zfp113	0.0627898	0.208338	0.209	0.144	1
Nfkb1	0.214144	0.208278	0.482	0.559	1
Mut	0.136416	0.208093	0.245	0.198	1
Usp18	0.0222605	0.208065	0.151	0.063	1
Mgat5	0.542417	0.207981	0.396	0.468	1
Sfi1	0.357311	0.207947	0.266	0.261	1
Fyn	0.505021	0.207871	0.46	0.532	1
Tmem9	0.148869	0.207828	0.259	0.225	1
Oxa1l	0.136944	0.207774	0.54	0.631	1
Glt8d2	0.237562	0.20767	0.209	0.18	1
Sytl3	0.15817	0.207381	0.259	0.216	1
Rtl8b	0.0841106	0.207197	0.288	0.243	1
Ptpra	0.183744	0.207144	0.453	0.486	1
Cnot7	0.141643	0.207133	0.518	0.595	1
Fam241a	0.32707	0.206929	0.338	0.369	1
Xpr1	0.25093	0.20687	0.388	0.414	1
Glmp	0.798174	0.206809	0.331	0.423	1
Fto	0.334145	0.206675	0.496	0.604	1
Crot	0.234893	0.206558	0.302	0.288	1
Rbm6	0.202269	0.20646	0.612	0.739	1
Zfp511	0.353406	0.206376	0.331	0.351	1
S1pr4	0.0121815	0.20633	0.187	0.09	1
Apc	0.323903	0.206206	0.374	0.405	1
Pqlc3	0.122297	0.206057	0.252	0.198	1
Sh2d2a	0.352666	0.205909	0.388	0.45	1
Zfp992	0.235954	0.205681	0.216	0.189	1
Dbp	0.387266	0.205106	0.216	0.207	1
Tnfaip3	0.351917	0.205104	0.201	0.18	1
Ephb6	0.168101	0.204774	0.345	0.324	1
Myh9	0.159477	0.204744	0.662	0.784	1
Ktn1	0.0828093	0.204225	0.683	0.775	1
Fut8	0.542081	0.204211	0.388	0.468	1
Sat1	0.203015	0.204145	0.353	0.351	1
Abhd18	0.059803	0.204082	0.223	0.153	1
Mcoln2	0.29744	0.204042	0.223	0.198	1
Ehmt2	0.399159	0.203875	0.468	0.577	1
Hspa1b	0.663921	0.203741	0.504	0.559	1
AI504432	0.317877	0.203663	0.525	0.649	1
5430403G16Rik	0.00409519	0.203532	0.151	0.045	1
Gbp10	0.0943705	0.203492	0.158	0.099	1
Lypd6b	0.0355558	0.20344	0.173	0.09	1
Jkamp	0.15977	0.203238	0.273	0.234	1
Rab22a	0.285982	0.203111	0.367	0.396	1
Cerk	0.10012	0.203109	0.302	0.252	1
Kdm4c	0.229343	0.20307	0.23	0.207	1
Slc25a46	0.199511	0.202973	0.317	0.306	1
Capn1	0.0282949	0.202962	0.324	0.243	1
Lrp10	0.134624	0.202952	0.388	0.36	1
Trps1	0.331117	0.202626	0.302	0.306	1
Fermt3	0.171384	0.202524	0.676	0.802	1
Ddc	0.241612	0.202438	0.288	0.261	1
Flt3l	0.0303753	0.202135	0.252	0.162	1
Pigx	0.2176	0.201885	0.655	0.784	1
B9d2	0.480022	0.201885	0.432	0.568	1
2410089E03Rik	0.0258111	0.201801	0.288	0.198	1
Rtkn	0.11702	0.201525	0.173	0.117	1
Tmem80	0.208922	0.201425	0.237	0.207	1
Snapc3	0.211827	0.201325	0.331	0.342	1
Rlf	0.385708	0.201282	0.468	0.577	1
Smim20	0.33558	0.201272	0.417	0.495	1
Abr	0.338179	0.201267	0.237	0.234	1
Mpst	0.472756	0.201237	0.324	0.387	1
Abcb10	0.732643	0.200888	0.281	0.333	1
Sbno2	0.187219	0.200771	0.209	0.171	1
Arhgap17	0.366015	0.200749	0.245	0.243	1
Sec62	0.0977792	0.200678	0.863	0.928	1
Meis3	0.308168	0.200663	0.18	0.153	1
Kdm3a	0.202169	0.200657	0.345	0.351	1
Acap2	0.641276	0.200597	0.367	0.45	1
Slc38a10	0.222314	0.200317	0.345	0.36	1
Cdk13	0.202935	0.200239	0.547	0.622	1
Tefm	0.27312	0.200155	0.367	0.378	1
Zfp207	0.0728887	0.200063	0.835	0.937	1
Ebpl	0.189801	0.199989	0.209	0.171	1
Nbeal2	0.0914201	0.199983	0.209	0.153	1
Tmem168	0.0562332	0.199936	0.295	0.243	1
Capn7	0.606216	0.199927	0.345	0.405	1
Arhgap25	0.436927	0.199785	0.317	0.351	1
Slc25a23	0.402791	0.199772	0.237	0.243	1
Cspp1	0.551619	0.199694	0.597	0.721	1
Slain2	0.349362	0.199677	0.288	0.297	1
Mrpl9	0.36887	0.199648	0.489	0.604	1
Fbxo34	0.864	0.199554	0.403	0.541	1
Tmem87a	0.15188	0.199357	0.331	0.333	1
Il21r	0.0329473	0.199234	0.619	0.658	1
Zfp369	0.190244	0.199107	0.295	0.27	1
Tax1bp3	0.332742	0.198711	0.295	0.297	1
Ttbk2	0.0137346	0.198696	0.201	0.099	1
Rabgap1	0.391209	0.198639	0.388	0.459	1
Ptprn	0.00921417	0.198637	0.151	0.054	1
Rsf1	0.0734768	0.198596	0.655	0.712	1
Tmx4	0.405967	0.198383	0.324	0.333	1
AC153891.1	0.0553906	0.19834	0.108	0.045	1
Atf7	0.247274	0.198328	0.317	0.315	1
Golga1	0.427502	0.198287	0.223	0.225	1
Tmx3	0.139032	0.198269	0.424	0.414	1
Cpne3	0.13705	0.198252	0.302	0.261	1
Irf2	0.093893	0.198242	0.547	0.595	1
Wdr92	0.130879	0.198013	0.367	0.369	1
Vamp8	0.141949	0.197998	0.626	0.775	1
Gm16794	0.00356547	0.197988	0.18	0.063	1
Gm11713	0.292164	0.197984	0.216	0.198	1
Zfp740	0.775352	0.197926	0.403	0.523	1
Ngly1	0.740579	0.197794	0.41	0.532	1
Tlk2	0.354666	0.197731	0.453	0.55	1
Thap2	0.86193	0.197481	0.302	0.405	1
Nebl	0.111213	0.197446	0.719	0.856	1
Cdadc1	0.534511	0.197434	0.324	0.378	1
Mknk2	0.210281	0.19742	0.676	0.793	1
Tspan13	0.373872	0.197303	0.691	0.793	1
Med13	0.443393	0.197273	0.475	0.568	1
Mtdh	0.178639	0.1972	0.906	1	1
Mdm2	0.168204	0.197158	0.482	0.514	1
BC031181	0.16953	0.197138	0.633	0.739	1
Tln1	0.085837	0.197091	0.784	0.865	1
Gm49179	0.00794898	0.196722	0.165	0.063	1
Celsr1	0.385305	0.196661	0.317	0.333	1
Abraxas2	0.835245	0.196392	0.36	0.495	1
Mprip	0.595088	0.196205	0.532	0.613	1
Myh10	0.608732	0.196148	0.64	0.784	1
Tmem63a	0.0304209	0.196114	0.129	0.054	1
Snap23	0.173587	0.195988	0.41	0.414	1
Zbtb5	0.142071	0.195857	0.216	0.171	1
Wbp1	0.177246	0.195797	0.302	0.288	1
Arhgap10	0.40678	0.195769	0.309	0.315	1
Pde4b	0.0804051	0.195422	0.216	0.153	1
Gadd45a	0.0590607	0.195154	0.158	0.09	1
Prkcsh	0.214672	0.195088	0.576	0.658	1
Mtm1	0.0450082	0.19508	0.144	0.072	1
Herc4	0.700612	0.19502	0.309	0.36	1
Dhrs1	0.458966	0.194885	0.295	0.306	1
Yipf2	0.00939461	0.194878	0.173	0.072	1
Ttc9c	0.112645	0.194631	0.46	0.45	1
Prr14l	0.476816	0.19461	0.338	0.378	1
Npepps	0.238414	0.194586	0.446	0.505	1
Kdm5c	0.235231	0.194481	0.424	0.477	1
Lysmd3	0.228403	0.194272	0.295	0.279	1
Mettl7a1	0.0507074	0.194135	0.223	0.153	1
Itgb2	0.454956	0.194003	0.288	0.306	1
Rest	0.0879299	0.193745	0.727	0.856	1
Wbp2	0.591997	0.193682	0.396	0.468	1
Zrsr1	0.0256292	0.193555	0.216	0.126	1
Zfp560	0.73656	0.193273	0.302	0.36	1
Socs4	0.407914	0.19312	0.439	0.523	1
Man2a1	0.379486	0.193066	0.295	0.288	1
Zfand2b	0.637949	0.192557	0.259	0.288	1
Zfp54	0.00104636	0.192468	0.158	0.036	1
Mat2b	0.680828	0.19235	0.489	0.649	1
Rgs14	0.229345	0.192223	0.223	0.198	1
Atp1a1	0.0772085	0.192091	0.835	0.892	1
Ptk2b	0.351258	0.191857	0.23	0.216	1
Stk10	0.722356	0.191836	0.259	0.297	1
Slc43a2	0.238819	0.191815	0.187	0.153	1
Dhx16	0.230394	0.19181	0.317	0.306	1
Rptor	0.248492	0.191738	0.353	0.378	1
Rdh14	0.285818	0.191581	0.309	0.324	1
mt-Nd5	0.0741284	0.191535	0.978	0.991	1
Kdm3b	0.326803	0.191501	0.237	0.225	1
Milr1	0.812214	0.191428	0.302	0.378	1
mt-Cytb	0.0110264	0.191051	1	1	1
Klc3	0.0535119	0.191007	0.108	0.045	1
Polr3a	0.244818	0.190933	0.18	0.144	1
2610001J05Rik	0.568003	0.19092	0.36	0.459	1
Rpl12	4.8e-06	0.190872	1	1	0.0676558
Ccdc125	0.0239415	0.190629	0.237	0.144	1
Pcnx	0.0979031	0.190482	0.496	0.495	1
Tab2	0.456453	0.190308	0.504	0.595	1
Acss1	0.0814361	0.190283	0.209	0.144	1
Adipor1	0.532779	0.190199	0.396	0.486	1
Mob1a	0.094355	0.190057	0.547	0.64	1
Lcn4	0.024695	0.189947	0.122	0.045	1
Mzb1	0.524844	0.189878	0.54	0.64	1
Itpr1	0.0471141	0.189877	0.187	0.108	1
Socs2	0.760335	0.189739	0.201	0.207	1
Slc25a36	0.162058	0.189631	0.446	0.459	1
Myo18a	0.779737	0.189322	0.417	0.55	1
Sugt1	0.119667	0.189078	0.763	0.847	1
Stambp	0.473598	0.189064	0.288	0.306	1
Kmt2d	0.985839	0.188993	0.367	0.468	1
Nudcd3	0.127364	0.18892	0.612	0.694	1
Tet3	0.244669	0.1889	0.518	0.595	1
Pip4k2a	0.49707	0.188862	0.331	0.369	1
5930430L01Rik	0.309453	0.1888	0.18	0.153	1
Csnk1d	0.212103	0.188756	0.525	0.604	1
mt-Atp8	0.172584	0.188719	0.871	0.946	1
Tpt1	2.63e-08	0.188358	1	1	0.00037084
Ryk	0.318893	0.188339	0.712	0.766	1
Napg	0.906191	0.188207	0.252	0.315	1
Uba52	0.00378336	0.188206	1	1	1
Ece1	0.0522667	0.188136	0.129	0.063	1
Gm20186	0.126829	0.188125	0.144	0.09	1
Hif1a	0.361376	0.18801	0.511	0.595	1
Rnf13	0.140546	0.187874	0.338	0.306	1
A630023P12Rik	0.00672716	0.187835	0.129	0.036	1
Pum2	0.29547	0.187782	0.691	0.838	1
E230032D23Rik	0.0175667	0.187754	0.216	0.117	1
Pex7	0.164269	0.187593	0.525	0.667	1
Nradd	0.111789	0.187524	0.173	0.117	1
Guf1	0.360324	0.187471	0.317	0.333	1
Dhrs7	0.0169046	0.187342	0.151	0.063	1
Arid1b	0.913665	0.187274	0.259	0.315	1
Ascc3	0.889751	0.187243	0.388	0.505	1
Gm47469	0.0081612	0.187156	0.18	0.072	1
Dcaf5	0.232853	0.186953	0.245	0.207	1
Uso1	0.614568	0.186742	0.381	0.459	1
Tnfrsf1a	0.12428	0.186649	0.187	0.135	1
Tnfaip8l1	0.00426553	0.186614	0.137	0.036	1
Hivep2	0.495406	0.186563	0.353	0.414	1
Trim21	0.0616408	0.186465	0.137	0.072	1
Cabin1	0.181368	0.186386	0.439	0.468	1
Asxl1	0.32723	0.186125	0.331	0.324	1
D430042O09Rik	0.166395	0.186113	0.165	0.117	1
Klhdc3	0.677048	0.18609	0.36	0.45	1
Ercc6	0.127685	0.185998	0.194	0.144	1
Casp6	0.304304	0.185888	0.446	0.532	1
Dync1li1	0.336047	0.185653	0.36	0.396	1
Bbx	0.306437	0.185532	0.504	0.586	1
Rps10	1.65e-07	0.185321	1	1	0.00232291
Slc17a5	0.0610428	0.185271	0.187	0.117	1
Mgea5	0.623944	0.185268	0.518	0.658	1
Cbx4	0.38402	0.185231	0.504	0.595	1
Mtmr3	0.194478	0.18519	0.302	0.279	1
Epha2	0.118012	0.185065	0.259	0.207	1
Elk3	0.187967	0.184939	0.216	0.18	1
Spopl	0.747719	0.184925	0.302	0.36	1
0610030E20Rik	0.70671	0.184821	0.324	0.396	1
Ifi204	0.096866	0.184603	0.849	0.937	1
Atat1	0.3173	0.184477	0.201	0.18	1
Krba1	0.016911	0.184367	0.187	0.09	1
Rab12	0.228623	0.184198	0.259	0.234	1
Thap3	0.505388	0.18412	0.317	0.351	1
Rack1	3.48e-06	0.184107	1	1	0.0490527
Ubald2	0.051129	0.183979	0.741	0.856	1
Sytl2	0.456078	0.183833	0.173	0.153	1
Rgs2	0.333434	0.183602	0.259	0.243	1
Arid1a	0.157544	0.183599	0.813	0.937	1
Rbck1	0.0818892	0.183437	0.676	0.757	1
Wdr1	0.564314	0.183348	0.583	0.721	1
Lpin1	0.0455691	0.183072	0.187	0.108	1
Ralgps1	0.30276	0.182985	0.245	0.234	1
Tmub1	0.0636843	0.182915	0.158	0.09	1
Atp6ap2	0.215131	0.182878	0.568	0.721	1
Ssbp3	0.239029	0.182847	0.849	0.955	1
Agl	0.1231	0.182649	0.259	0.207	1
Rnasel	0.126298	0.182324	0.187	0.135	1
Dcaf7	0.335011	0.182225	0.417	0.486	1
Spsb3	0.401593	0.182179	0.259	0.27	1
Fbxl8	0.107049	0.181826	0.237	0.189	1
Dennd1c	0.0962756	0.181521	0.165	0.108	1
Ap3d1	0.394809	0.181492	0.317	0.351	1
Gm5617	0.894912	0.181487	0.216	0.252	1
Rasa1	0.260244	0.181448	0.424	0.441	1
Pnpla7	0.362466	0.18142	0.245	0.234	1
Cfap43	0.355142	0.181276	0.237	0.234	1
Frs2	0.0420425	0.181221	0.216	0.144	1
Pum1	0.117615	0.181218	0.698	0.829	1
Il27ra	0.168713	0.181188	0.252	0.216	1
Cxxc5	0.267667	0.181058	0.439	0.486	1
Tspan32	0.261205	0.180709	0.144	0.108	1
Rufy2	0.248553	0.180516	0.144	0.108	1
Dennd4b	0.057055	0.180406	0.194	0.126	1
Acy3	0.0639779	0.180365	0.165	0.099	1
Parp6	0.248613	0.180345	0.194	0.162	1
Brap	0.518782	0.180283	0.295	0.333	1
Slc27a1	0.177886	0.180256	0.194	0.153	1
AW112010	0.0831498	0.180094	0.194	0.135	1
Zfp738	0.307238	0.180072	0.237	0.225	1
Dhx8	0.353047	0.180041	0.403	0.45	1
Tmem208	0.368505	0.179931	0.518	0.604	1
Gm525	0.771611	0.179673	0.122	0.144	1
Prpf38b	0.103655	0.179549	0.813	0.901	1
Gm12216	0.00802276	0.179436	0.165	0.063	1
Ip6k1	0.693792	0.179348	0.345	0.405	1
Bcr	0.215114	0.179094	0.331	0.333	1
Zfp217	0.108762	0.179092	0.288	0.234	1
Hspb11	0.359527	0.17908	0.647	0.784	1
Frmd4b	0.0061637	0.178992	0.144	0.045	1
Iah1	0.350055	0.17892	0.367	0.369	1
Tmem57	0.581093	0.17885	0.367	0.423	1
Cep44	0.273376	0.178342	0.353	0.387	1
Nrbp1	0.88587	0.178238	0.317	0.432	1
Fam3a	0.138365	0.177911	0.165	0.117	1
Rpl18	0.00011002	0.177806	1	1	1
Rps7	6.6e-06	0.177753	1	1	0.0929139
Atp6v0d1	0.177093	0.177618	0.518	0.595	1
Nit1	0.0622076	0.177496	0.388	0.333	1
Tcf4	0.78749	0.177462	0.259	0.333	1
Wasf2	0.375625	0.177328	0.691	0.856	1
Atg14	0.179194	0.177235	0.252	0.216	1
Msl1	0.308487	0.177234	0.475	0.55	1
Mlx	0.486364	0.177072	0.353	0.396	1
Ncoa5	0.26577	0.177067	0.288	0.27	1
Ndst2	0.423396	0.17695	0.216	0.207	1
Zmym5	0.621627	0.176729	0.309	0.351	1
Zfp458	0.13688	0.176666	0.209	0.162	1
P2ry1	0.687831	0.176636	0.173	0.18	1
Mknk1	0.182298	0.176613	0.237	0.207	1
Supt4a	0.120429	0.176487	0.885	0.964	1
C2cd5	0.817467	0.176124	0.295	0.36	1
Gyg	0.499782	0.176112	0.568	0.667	1
Clic1	0.010483	0.176109	0.964	1	1
Il7r	0.713637	0.176015	0.374	0.486	1
Zbtb1	0.267651	0.175942	0.619	0.811	1
Polr3gl	0.0526201	0.175848	0.23	0.153	1
Spg7	0.703656	0.17582	0.324	0.396	1
Rlim	0.429465	0.17581	0.432	0.495	1
Rara	0.297689	0.175807	0.209	0.18	1
Tmem191c	0.287395	0.175626	0.259	0.252	1
Phf2	0.378457	0.17545	0.41	0.441	1
Leprot	0.464115	0.17539	0.259	0.27	1
Tap1	0.310045	0.175348	0.36	0.369	1
Atad2b	0.297114	0.175296	0.468	0.55	1
P2rx4	0.0184809	0.17529	0.194	0.099	1
Ppm1l	0.156051	0.175246	0.165	0.117	1
Rnf145	0.754093	0.175092	0.396	0.532	1
Tsga10	0.019287	0.174934	0.137	0.054	1
Rpl39	3.13e-07	0.174897	1	1	0.00441038
Ldah	0.624714	0.174573	0.432	0.577	1
Armcx3	0.384691	0.174536	0.273	0.279	1
Rapgef1	0.656537	0.174514	0.259	0.297	1
Rit1	0.0912303	0.174465	0.216	0.153	1
Atxn7l3b	0.191384	0.174404	0.784	0.937	1
Isg20	0.0249088	0.174401	0.187	0.099	1
Bin2	0.494074	0.174361	0.576	0.712	1
Mpv17	0.420597	0.174279	0.281	0.288	1
P2ry10	0.785584	0.174185	0.388	0.495	1
Egln2	0.579502	0.174151	0.281	0.315	1
Sdcbp	0.0594148	0.174139	0.763	0.811	1
Zfp868	0.409002	0.174109	0.223	0.216	1
Pml	0.254722	0.174031	0.266	0.252	1
Zfp579	0.299903	0.173968	0.295	0.288	1
Atg9a	0.0713301	0.173901	0.173	0.108	1
Mynn	0.633773	0.173732	0.252	0.288	1
2900079G21Rik	0.735258	0.173616	0.281	0.315	1
Usp9x	0.456777	0.173603	0.54	0.676	1
Zfp408	0.250467	0.17353	0.151	0.117	1
Tfb2m	0.756427	0.173523	0.259	0.306	1
Suds3	0.600838	0.173333	0.525	0.649	1
Mettl8	0.289997	0.173272	0.252	0.234	1
Tmem60	0.591409	0.173267	0.36	0.432	1
Klk8	0.706619	0.17323	0.194	0.252	1
Bfar	0.301093	0.173192	0.46	0.486	1
Zfp607a	0.947615	0.173103	0.165	0.198	1
Frg1	0.0680329	0.173021	0.813	0.847	1
Riok3	0.575347	0.172988	0.417	0.505	1
Tmem128	0.609955	0.172979	0.446	0.586	1
Akt2	0.216119	0.172902	0.424	0.459	1
Parp9	0.378838	0.172896	0.331	0.351	1
Kif3a	0.23126	0.1728	0.23	0.189	1
Mtmr6	0.140686	0.172768	0.252	0.207	1
Stim1	0.625436	0.17271	0.338	0.396	1
AI987944	0.197417	0.17257	0.194	0.153	1
Surf1	0.965069	0.172553	0.302	0.387	1
Nudt14	0.960382	0.171945	0.245	0.297	1
Dmac2	0.362852	0.171888	0.295	0.306	1
Slc25a27	0.0783872	0.171661	0.144	0.081	1
Taok1	0.306533	0.171475	0.46	0.505	1
Tgfbr1	0.391316	0.171455	0.324	0.342	1
Chdh	0.649911	0.171272	0.281	0.324	1
Hes6	0.157762	0.171249	0.612	0.712	1
Ubac2	0.411063	0.171205	0.41	0.477	1
Gzf1	0.0953701	0.171174	0.23	0.171	1
Tox4	0.300295	0.171108	0.576	0.73	1
Top3b	0.570559	0.171102	0.317	0.369	1
Gm15518	0.967521	0.171096	0.338	0.405	1
Evi2a	0.0105002	0.171051	0.137	0.045	1
Sertad3	0.0649924	0.171041	0.187	0.117	1
Cyba	0.0607046	0.171013	0.799	0.874	1
Pcsk7	0.691075	0.170939	0.259	0.279	1
Nfkbil1	0.21823	0.170908	0.468	0.523	1
Helz2	0.18488	0.170883	0.187	0.144	1
Gatad1	0.161675	0.170849	0.691	0.802	1
Arpc5	0.162212	0.170711	0.849	0.946	1
Tgfbr2	0.586223	0.170636	0.151	0.144	1
Zfp512b	0.589083	0.170597	0.245	0.261	1
Gnai2	0.00981223	0.170577	0.957	0.991	1
Sun2	0.624416	0.170485	0.353	0.405	1
Ift88	0.310753	0.170327	0.173	0.144	1
Ccdc88c	0.553138	0.170077	0.388	0.45	1
Ankrd39	0.404114	0.17004	0.237	0.243	1
mt-Nd2	0.0215082	0.169835	1	1	1
Sfxn3	0.0260108	0.169649	0.173	0.09	1
Rpl10a	0.00114185	0.169637	1	1	1
Hadh	0.188389	0.169616	0.583	0.703	1
Junb	0.854611	0.169601	0.417	0.559	1
Cmah	0.564769	0.169593	0.266	0.27	1
Zcchc11	0.457721	0.169238	0.59	0.667	1
Tmem245	0.448715	0.168943	0.374	0.423	1
Atp6v0e	0.134402	0.168787	0.734	0.883	1
Tpp1	0.761666	0.168584	0.324	0.387	1
2810403A07Rik	0.728614	0.168578	0.345	0.414	1
Rbm26	0.232536	0.168572	0.691	0.811	1
Tmbim4	0.715998	0.168545	0.288	0.333	1
Pogz	0.661773	0.168162	0.309	0.369	1
Dmac1	0.504626	0.167977	0.662	0.856	1
Grina	0.897329	0.167974	0.194	0.225	1
Dgke	0.768194	0.167836	0.345	0.441	1
Zfp280d	0.396771	0.167832	0.59	0.739	1
Zfp677	0.153932	0.167648	0.108	0.063	1
Dcp1a	0.374002	0.167577	0.201	0.189	1
Mib1	0.507046	0.167435	0.302	0.324	1
Gm16152	0.0859152	0.167276	0.216	0.153	1
Gnai3	0.230194	0.167244	0.755	0.892	1
Ccdc173	0.484298	0.167124	0.187	0.18	1
Zfyve1	0.105346	0.167081	0.295	0.243	1
Akr1b10	0.0725732	0.16696	0.209	0.135	1
Ints8	0.941384	0.166945	0.324	0.414	1
Gba	0.018125	0.166889	0.151	0.063	1
Mfge8	0.298531	0.166843	0.317	0.315	1
Polr3c	0.78876	0.166497	0.309	0.369	1
Wbp1l	0.490135	0.166452	0.209	0.198	1
Gm26917	0.778637	0.166253	0.626	0.847	1
Ptprf	0.419317	0.166202	0.489	0.613	1
Eif3e	0.0310557	0.166078	0.986	1	1
Ech1	0.301879	0.16589	0.554	0.667	1
Fam8a1	0.187298	0.165419	0.237	0.198	1
Zfc3h1	0.803052	0.165408	0.331	0.414	1
Trib2	0.904924	0.165086	0.266	0.342	1
Rnf213	0.209307	0.165059	0.532	0.631	1
Gm30025	0.340363	0.165031	0.187	0.162	1
Csad	0.90051	0.16496	0.187	0.225	1
Gse1	0.394417	0.164841	0.54	0.622	1
Rab5b	0.899543	0.164802	0.237	0.279	1
Sgk1	0.190267	0.164731	0.144	0.099	1
Sri	0.244117	0.16467	0.77	0.901	1
BC147527	0.269203	0.164626	0.151	0.117	1
Gm12258	0.129454	0.164442	0.151	0.099	1
Nkiras1	0.210637	0.164413	0.194	0.153	1
Rnf157	0.982237	0.164387	0.468	0.622	1
Copa	0.749851	0.164263	0.446	0.586	1
E130307A14Rik	0.459239	0.164254	0.209	0.198	1
Szt2	0.0566585	0.164238	0.158	0.09	1
Nbeal1	0.729375	0.16419	0.324	0.441	1
Psen2	0.158112	0.164116	0.108	0.063	1
Elovl5	0.335688	0.164047	0.597	0.694	1
Zbtb44	0.464541	0.163993	0.403	0.468	1
Ccdc47	0.488381	0.163921	0.504	0.622	1
Sec63	0.556695	0.163916	0.54	0.703	1
Armcx2	0.5385	0.163843	0.201	0.207	1
4921524J17Rik	0.424785	0.163836	0.619	0.811	1
Tmem45a	0.439646	0.163827	0.302	0.342	1
Smpd2	0.504442	0.163812	0.209	0.207	1
Pex3	0.418681	0.163756	0.288	0.297	1
Zgpat	0.649665	0.163583	0.288	0.333	1
Msrb2	0.427144	0.163562	0.345	0.378	1
Sema4b	0.091417	0.163524	0.151	0.09	1
Lcor	0.221882	0.1635	0.23	0.198	1
Ccnl2	0.514468	0.1634	0.676	0.847	1
B230354K17Rik	0.514646	0.163258	0.23	0.225	1
Igf2r	1	0.163206	0.345	0.441	1
Adar	0.432353	0.163204	0.259	0.261	1
Poc5	0.523869	0.163178	0.137	0.126	1
Ptprs	0.393893	0.163131	0.439	0.532	1
Cmtm6	0.14981	0.16306	0.252	0.216	1
Vamp2	0.303547	0.162961	0.288	0.279	1
Ctsa	0.881461	0.162917	0.367	0.486	1
B4galt7	0.170829	0.162901	0.23	0.189	1
Rreb1	0.852133	0.162899	0.367	0.486	1
Zc3h6	0.0755495	0.162855	0.122	0.063	1
Polb	0.275886	0.162763	0.482	0.532	1
Arrb2	0.721472	0.162752	0.295	0.342	1
Hps4	0.213179	0.162736	0.187	0.153	1
Plcg1	0.423038	0.162583	0.417	0.495	1
Gpbp1	0.293395	0.162552	0.705	0.919	1
Lemd2	0.346533	0.162444	0.245	0.243	1
Dmxl1	0.520191	0.162362	0.496	0.622	1
Izumo4	0.0304635	0.162331	0.173	0.09	1
Zscan21	0.149578	0.162248	0.209	0.162	1
Micu2	0.424167	0.162026	0.345	0.378	1
Ube2q1	0.468138	0.161857	0.446	0.541	1
Irgq	0.37016	0.161784	0.187	0.171	1
Pla2g16	0.401573	0.161734	0.223	0.207	1
Map3k2	0.497956	0.16173	0.223	0.225	1
Shoc2	0.887232	0.161631	0.302	0.387	1
Exoc4	0.314838	0.161619	0.475	0.577	1
Galk2	0.922609	0.161394	0.36	0.459	1
Atraid	0.459532	0.161193	0.367	0.432	1
Snrk	0.961086	0.161165	0.216	0.252	1
Slc14a1	0.0610665	0.161093	0.165	0.099	1
Ubr1	0.374392	0.161027	0.331	0.36	1
Phf11c	0.0750616	0.160841	0.158	0.09	1
Lgals9	0.135818	0.160769	0.849	0.982	1
2900060B14Rik	0.698748	0.160754	0.137	0.135	1
Gm46218	0.249798	0.160515	0.144	0.108	1
Dtd1	0.759324	0.160362	0.324	0.396	1
Tmem173	0.167826	0.160358	0.216	0.171	1
Esr1	0.052138	0.160347	0.108	0.045	1
Ube4a	0.796138	0.160338	0.374	0.459	1
Parp11	0.480214	0.16032	0.273	0.288	1
Immp1l	0.262431	0.16032	0.612	0.721	1
Zfp626	0.0400681	0.160248	0.201	0.117	1
Rbm7	0.812833	0.160223	0.532	0.748	1
Zfp40	0.179074	0.160169	0.151	0.108	1
Wipf2	0.578883	0.160161	0.302	0.333	1
Socs1	0.876192	0.160091	0.374	0.459	1
Hmgcs2	0.751192	0.160045	0.288	0.315	1
Chd8	0.523374	0.159936	0.554	0.64	1
Prkra	0.581113	0.159868	0.209	0.216	1
Xrn1	0.868111	0.15986	0.446	0.649	1
Msn	0.194942	0.159837	0.784	0.856	1
Bmt2	0.0728557	0.159302	0.158	0.09	1
Akap10	0.435519	0.15929	0.201	0.189	1
Cdc42ep3	0.468757	0.159221	0.453	0.559	1
Cyth2	0.370498	0.159209	0.424	0.495	1
Csnk1g2	0.210365	0.159028	0.647	0.757	1
Idh3b	0.617747	0.158953	0.669	0.829	1
Maml1	0.667995	0.158937	0.158	0.162	1
Pde4d	0.32098	0.158868	0.23	0.216	1
Ccdc93	0.448053	0.158857	0.266	0.27	1
Nsd3	0.393327	0.15868	0.619	0.775	1
Asb13	0.638605	0.158537	0.259	0.279	1
Pip4k2c	0.193956	0.158503	0.173	0.135	1
Camk2d	0.863054	0.158387	0.216	0.243	1
AW549877	0.281192	0.157992	0.216	0.189	1
Rfx5	0.0336678	0.157889	0.201	0.117	1
Gpatch2	0.573104	0.157839	0.245	0.27	1
Ap1b1	0.290661	0.157788	0.439	0.486	1
Rabep2	0.358976	0.157768	0.173	0.153	1
Lrig2	0.0968609	0.157593	0.165	0.108	1
Aaed1	0.239926	0.157522	0.266	0.243	1
Slc25a24	0.0298009	0.157522	0.144	0.063	1
Chm	0.403308	0.157208	0.187	0.171	1
Dgkz	0.645581	0.157195	0.554	0.703	1
Rpl13a	0.00481571	0.156909	1	1	1
Stxbp3	0.417319	0.156738	0.223	0.216	1
Rel	0.0711621	0.1567	0.144	0.081	1
Rab14	0.349819	0.156673	0.741	0.874	1
Gbp6	0.0218712	0.156624	0.137	0.054	1
Slc25a20	0.7031	0.156608	0.165	0.171	1
Diablo	0.616392	0.156585	0.504	0.613	1
Bmpr2	0.299272	0.156406	0.18	0.153	1
Usp11	0.530361	0.156322	0.417	0.505	1
Slx4ip	0.126273	0.156311	0.201	0.144	1
1190002N15Rik	0.965356	0.15614	0.266	0.342	1
Pik3cd	0.321201	0.156038	0.288	0.288	1
Zfp946	0.159872	0.155986	0.194	0.144	1
B3galnt2	0.426883	0.155931	0.331	0.351	1
Adrb2	0.176957	0.155905	0.223	0.18	1
Wdr45	0.583062	0.155817	0.237	0.252	1
AC165953.2	0.211649	0.155784	0.129	0.09	1
Picalm	0.457572	0.155644	0.489	0.613	1
Pcf11	0.978116	0.155643	0.432	0.559	1
Arel1	0.45776	0.155377	0.158	0.144	1
Scyl2	0.244698	0.1552	0.209	0.18	1
Bnip2	0.273173	0.155139	0.561	0.604	1
Ascc1	0.697073	0.155029	0.353	0.414	1
Rnf138	0.869383	0.154983	0.482	0.631	1
Med31	0.641076	0.154969	0.331	0.486	1
Efcab14	0.45451	0.154862	0.424	0.505	1
Tmem203	0.143374	0.154804	0.187	0.135	1
Zfyve28	0.033813	0.154708	0.115	0.045	1
Plin2	0.549668	0.154673	0.554	0.721	1
Ankrd44	0.805681	0.154526	0.453	0.613	1
Grk4	0.0658353	0.154255	0.115	0.054	1
Arl4c	0.515276	0.154218	0.324	0.36	1
Irs2	0.449272	0.15409	0.158	0.144	1
Etfrf1	0.0408917	0.153927	0.158	0.081	1
Zfp800	0.917705	0.153523	0.439	0.586	1
Akr1c13	0.757732	0.153517	0.489	0.55	1
Abtb2	0.248349	0.153445	0.201	0.171	1
Acp2	0.0551289	0.153415	0.201	0.126	1
Cars2	0.502332	0.153004	0.331	0.369	1
Pstk	0.49771	0.152941	0.317	0.342	1
Zfp715	0.016547	0.152812	0.115	0.036	1
Ubfd1	0.326917	0.152797	0.525	0.622	1
Uckl1	0.220513	0.152641	0.216	0.189	1
Erlec1	0.495315	0.152389	0.23	0.234	1
Rnf5	0.656806	0.152351	0.331	0.486	1
Gcc2	0.732268	0.152257	0.468	0.577	1
Rpl28	0.00054937	0.152074	1	1	1
Fgd3	0.0095047	0.152037	0.137	0.045	1
Ttc1	0.926778	0.151935	0.432	0.604	1
Ankrd28	0.425013	0.151722	0.288	0.297	1
Tmem259	0.684914	0.151613	0.281	0.315	1
Pnpla2	0.681114	0.15159	0.259	0.279	1
Sharpin	0.793752	0.151565	0.331	0.405	1
Tchp	0.1376	0.151526	0.165	0.117	1
Renbp	0.253792	0.151482	0.18	0.144	1
Ciao1	0.228535	0.151476	0.475	0.505	1
Sertad1	0.238235	0.151443	0.18	0.144	1
Lmbrd1	0.433858	0.151354	0.209	0.198	1
Akna	0.388909	0.151348	0.302	0.306	1
Cdkn2aip	0.265973	0.151296	0.353	0.36	1
Strn4	0.426558	0.151234	0.353	0.405	1
Ptgr2	0.310055	0.151175	0.353	0.351	1
Khnyn	0.69605	0.151029	0.144	0.144	1
Selenos	0.841983	0.151008	0.353	0.45	1
Rab6a	0.558751	0.150987	0.388	0.459	1
Atl1	0.0036505	0.150982	0.094	0.009	1
Tmem43	0.699932	0.150943	0.187	0.198	1
Arrdc1	0.506884	0.150824	0.266	0.288	1
Prkx	0.334812	0.15082	0.165	0.144	1
Supt6	0.630541	0.15081	0.496	0.631	1
Ccs	0.934801	0.150715	0.424	0.541	1
Gpatch1	0.444975	0.150645	0.18	0.171	1
Snrnp48	0.492273	0.150428	0.676	0.811	1
Golgb1	0.512404	0.150367	0.439	0.532	1
Akirin2	0.334332	0.15021	0.59	0.703	1
Snx15	0.578977	0.150205	0.324	0.378	1
Bad	0.687929	0.150153	0.324	0.378	1
Trove2	0.211555	0.150089	0.122	0.081	1
Rabif	0.958432	0.150071	0.273	0.333	1
Mospd1	0.313593	0.150051	0.252	0.243	1
9930111J21Rik2	0.0453729	0.150022	0.122	0.054	1
Pgpep1	0.0773198	0.149952	0.144	0.081	1
Trpm7	0.316794	0.149931	0.597	0.73	1
Rnf214	0.375804	0.149913	0.194	0.171	1
Tmed4	0.799318	0.149615	0.252	0.342	1
Hk1	0.334483	0.149214	0.417	0.45	1
Edc4	0.890183	0.149177	0.266	0.324	1
Rpl26	0.00024741	0.149155	1	1	1
Nucb1	0.943443	0.149068	0.432	0.559	1
Rab11b	0.46906	0.149026	0.662	0.829	1
Zfp873	0.1362	0.148983	0.209	0.162	1
Ppm1k	0.580502	0.148959	0.187	0.189	1
Rnf11	0.249887	0.148928	0.209	0.18	1
AC139671.1	0.203174	0.148812	0.122	0.081	1
Tor2a	0.235142	0.148665	0.496	0.568	1
Cdip1	0.326292	0.148626	0.302	0.297	1
Mus81	0.67224	0.14857	0.209	0.225	1
Zap70	0.473648	0.148552	0.547	0.694	1
Gm26682	0.177146	0.148421	0.151	0.108	1
Tmco6	0.280213	0.148277	0.173	0.144	1
Araf	0.748303	0.148245	0.345	0.45	1
Pip5k1c	0.586568	0.148199	0.223	0.234	1
Sel1l	0.796691	0.148132	0.252	0.333	1
Cep95	0.554553	0.148058	0.245	0.261	1
Slc35a1	0.965356	0.148054	0.266	0.342	1
Adam17	0.838041	0.147956	0.252	0.297	1
Rfxank	0.466396	0.14793	0.223	0.225	1
Trim26	0.109823	0.147915	0.165	0.108	1
Ythdf3	0.599364	0.147859	0.36	0.423	1
Hdac4	0.362676	0.147783	0.396	0.378	1
Zfp280c	0.83782	0.147762	0.209	0.261	1
Ammecr1l	0.828824	0.147615	0.281	0.333	1
Desi2	0.245175	0.147582	0.46	0.459	1
Dcaf11	0.603162	0.147421	0.223	0.234	1
Trappc4	0.304681	0.147346	0.705	0.874	1
As3mt	0.508078	0.147324	0.317	0.351	1
Tspyl3	0.34149	0.147183	0.151	0.126	1
Skap1	0.0734183	0.147163	0.986	0.982	1
Ap3b1	0.820548	0.147162	0.518	0.658	1
Ppp1r9b	0.597691	0.147035	0.288	0.315	1
Actr2	0.240265	0.146976	0.712	0.784	1
Fip1l1	0.193331	0.146885	0.727	0.892	1
Galns	0.533659	0.146843	0.137	0.126	1
Borcs8	0.438335	0.146787	0.597	0.784	1
Sav1	0.955611	0.146606	0.468	0.622	1
Tmem184c	0.717789	0.146482	0.295	0.351	1
Pura	0.915722	0.146448	0.489	0.649	1
Zc3h3	0.175723	0.146389	0.173	0.126	1
Sox13	0.992304	0.146361	0.288	0.342	1
E4f1	0.732951	0.146238	0.201	0.216	1
Tbc1d2b	0.667794	0.146191	0.288	0.324	1
Tra2a	0.631411	0.146163	0.906	0.973	1
Dip2b	0.788785	0.146117	0.345	0.405	1
Tspan14	0.227455	0.146015	0.187	0.144	1
Spns3	0.0265394	0.14599	0.108	0.036	1
Stx18	0.773878	0.14598	0.23	0.261	1
Dopey2	0.120739	0.145566	0.144	0.09	1
D930016D06Rik	0.137093	0.145542	0.223	0.171	1
Snapc1	0.956552	0.145454	0.237	0.297	1
Ints13	0.880563	0.145365	0.46	0.595	1
Tubgcp4	0.677323	0.145294	0.381	0.45	1
Psme4	0.642717	0.145192	0.353	0.414	1
Fktn	0.664086	0.145153	0.137	0.135	1
Pdk1	0.411161	0.145146	0.309	0.324	1
Stoml1	0.0566585	0.145139	0.158	0.09	1
Mul1	0.276544	0.145003	0.173	0.144	1
Herc2	0.853712	0.144997	0.36	0.459	1
Map2k7	0.411353	0.144981	0.324	0.342	1
Mindy2	0.989145	0.144972	0.302	0.378	1
Hectd4	0.867759	0.144768	0.281	0.36	1
Cds2	0.238808	0.14469	0.331	0.324	1
Tnrc6a	0.34501	0.144577	0.568	0.694	1
Klhl36	0.0457006	0.14457	0.144	0.072	1
Vwa5a	0.360408	0.144496	0.173	0.153	1
Rnpc3	0.604135	0.144375	0.338	0.387	1
Nckap1l	0.853324	0.144307	0.374	0.45	1
Irf1	0.649904	0.144207	0.302	0.342	1
Bloc1s1	0.741139	0.144205	0.396	0.486	1
3110062M04Rik	0.893339	0.14417	0.252	0.306	1
Csnk2a2	0.439212	0.144136	0.381	0.577	1
Rbm4b	0.672869	0.14398	0.432	0.523	1
Col4a3bp	0.527931	0.143971	0.266	0.279	1
Pofut1	0.294804	0.143928	0.216	0.189	1
Lcp1	0.895768	0.143854	0.568	0.784	1
Exoc1	0.496392	0.143781	0.252	0.27	1
A430078G23Rik	0.327977	0.14378	0.129	0.099	1
Snx4	0.942763	0.143717	0.36	0.486	1
Gpx1	0.475839	0.143713	0.928	0.946	1
Wasl	0.546021	0.143576	0.252	0.36	1
Hilpda	0.654771	0.143491	0.309	0.351	1
Cog4	0.677562	0.143332	0.266	0.297	1
Mllt11	0.241148	0.143324	0.194	0.162	1
Sft2d2	0.319548	0.143322	0.367	0.387	1
Crkl	0.29508	0.143318	0.288	0.288	1
Ap5m1	0.752054	0.143309	0.273	0.369	1
Dyrk1b	0.098634	0.143279	0.165	0.108	1
Spty2d1	0.980389	0.143228	0.252	0.306	1
Dr1	0.859852	0.143034	0.324	0.432	1
Tns1	0.526644	0.143	0.122	0.108	1
Rpl24	0.00313917	0.142913	1	1	1
Atp5s	0.052346	0.142873	0.144	0.072	1
Trp53bp1	0.475933	0.142833	0.273	0.279	1
Ubxn4	0.260941	0.142817	0.799	0.865	1
Rpl23	0.0006057	0.142638	1	1	1
Ndfip2	0.461441	0.142485	0.424	0.45	1
Ubald1	0.499205	0.142433	0.367	0.423	1
Rpgrip1l	0.306014	0.142301	0.209	0.18	1
Copg2	0.786428	0.142298	0.252	0.288	1
Coq8b	0.261454	0.142268	0.158	0.126	1
Bin1	0.450614	0.142245	0.237	0.234	1
Pag1	0.602035	0.14223	0.432	0.613	1
Amer1	0.603073	0.1422	0.288	0.324	1
Ly75	0.155836	0.142183	0.151	0.099	1
Sugp2	0.801393	0.142155	0.201	0.261	1
Btrc	0.702429	0.142151	0.273	0.306	1
Gm26541	0.0615469	0.142146	0.158	0.09	1
Eps15l1	0.973712	0.14211	0.288	0.36	1
Cfap97	0.585118	0.142012	0.353	0.396	1
Arfip1	0.836343	0.141969	0.237	0.279	1
Suco	0.683921	0.141968	0.266	0.306	1
Wtap	0.702424	0.141789	0.554	0.703	1
Syap1	0.326895	0.141636	0.23	0.216	1
Zmat1	0.443298	0.141603	0.144	0.126	1
Gm47459	0.111509	0.14154	0.137	0.081	1
Gm10457	0.375848	0.141472	0.007	0	1
Pik3r4	0.603955	0.141405	0.165	0.162	1
Fam172a	0.400744	0.141336	0.576	0.685	1
Clcn4	0.621934	0.14123	0.302	0.333	1
Nedd9	0.128773	0.141123	0.173	0.117	1
Pbx4	0.240905	0.141073	0.137	0.099	1
Batf	0.301607	0.140905	0.201	0.171	1
Rnf169	0.291841	0.140868	0.237	0.216	1
Rp2	0.350608	0.140788	0.252	0.243	1
Bmf	0.064802	0.140786	0.079	0.027	1
Mbip	0.922291	0.14073	0.23	0.288	1
Gm29017	0.685648	0.140729	0.403	0.541	1
Tpgs2	0.978384	0.140606	0.245	0.297	1
Nr2c2	0.515413	0.140443	0.504	0.613	1
Dgkd	0.51977	0.14039	0.273	0.288	1
Nkiras2	0.963695	0.140353	0.209	0.252	1
Zfp729a	0.992794	0.140349	0.245	0.297	1
Susd1	0.367647	0.140262	0.259	0.252	1
Gabarapl2	0.923716	0.140236	0.698	0.829	1
Lamtor3	0.712235	0.140091	0.302	0.342	1
Pcgf3	0.612986	0.140039	0.338	0.378	1
Ccdc186	0.603955	0.140023	0.165	0.162	1
Parp14	0.791242	0.139981	0.237	0.261	1
Furin	0.253094	0.139951	0.173	0.135	1
Tulp4	0.497412	0.139712	0.187	0.18	1
Dis3l2	0.775667	0.139701	0.23	0.261	1
Pdpk1	0.986141	0.139648	0.396	0.514	1
Dtx1	0.431798	0.139616	0.201	0.288	1
Ptger4	0.554444	0.139604	0.302	0.414	1
Zfp263	0.537956	0.139484	0.237	0.333	1
Asl	0.501279	0.139463	0.209	0.207	1
Dnajc24	0.816607	0.139354	0.353	0.441	1
Aktip	0.17039	0.139237	0.173	0.126	1
Zfp882	0.781626	0.139233	0.144	0.18	1
Ctxn1	0.147786	0.139168	0.129	0.081	1
Ep300	0.675049	0.139105	0.446	0.55	1
Pcnx3	0.978058	0.138796	0.187	0.225	1
Elk1	0.195136	0.138702	0.158	0.117	1
2900076A07Rik	0.824908	0.138654	0.259	0.306	1
Mef2a	0.728691	0.138605	0.36	0.432	1
Fbxo18	0.768248	0.138571	0.216	0.243	1
Nras	0.803521	0.138431	0.554	0.748	1
Itfg1	0.751954	0.138357	0.309	0.369	1
Bet1l	0.6059	0.138347	0.273	0.324	1
Washc3	0.771435	0.138264	0.568	0.721	1
Bloc1s3	0.686969	0.138207	0.151	0.153	1
Gm20696	0.31986	0.13799	0.18	0.153	1
Ddx19b	0.516573	0.137959	0.237	0.243	1
Rab11fip1	0.554096	0.137878	0.266	0.369	1
Fcho1	0.549648	0.137739	0.453	0.577	1
Usp47	0.978792	0.13758	0.41	0.568	1
Cep290	0.919911	0.13755	0.338	0.441	1
Pcm1	0.735348	0.137496	0.705	0.874	1
Ago1	0.746726	0.137474	0.36	0.441	1
Slc16a5	0.687046	0.137462	0.165	0.216	1
Relt	0.396009	0.137446	0.122	0.099	1
Hsd17b11	0.110071	0.137414	0.137	0.081	1
Carns1	0.440069	0.137213	0.094	0.072	1
4930402H24Rik	0.551433	0.137118	0.151	0.144	1
Ric8a	0.408622	0.136964	0.345	0.36	1
Sec11a	0.0925158	0.136945	0.813	0.892	1
2900093K20Rik	0.15055	0.136944	0.129	0.081	1
Tmco3	0.339079	0.136813	0.194	0.171	1
Clk3	0.570873	0.136811	0.367	0.541	1
Abcd4	0.318489	0.136765	0.165	0.135	1
Sema4d	0.795296	0.136694	0.36	0.45	1
Synj2bp	0.476342	0.136673	0.655	0.82	1
Snx6	0.509971	0.136666	0.655	0.847	1
Tyk2	0.164642	0.136436	0.187	0.135	1
Rabepk	0.792723	0.136429	0.266	0.342	1
Zscan2	0.0622492	0.136334	0.173	0.099	1
Hdac8	0.668586	0.136269	0.216	0.234	1
Pcca	0.978892	0.136236	0.187	0.216	1
Scai	0.2454	0.136127	0.353	0.351	1
Ik	0.0718887	0.13611	0.727	0.847	1
Ms4a6c	0.0112106	0.136104	0.094	0.018	1
Zmym3	0.855631	0.136022	0.252	0.297	1
Necap2	0.375287	0.135873	0.41	0.441	1
Prkcd	0.835422	0.135837	0.302	0.36	1
Emc3	0.497909	0.135775	0.547	0.73	1
Pex19	0.811427	0.13576	0.144	0.18	1
[truncated: 12,089 more rows]

## Sheet: WT DN3a_b gene sets
DEG L2FC>|0.5| p<0.05			pct.1=DN3a	pct.2=DN3b
DN3a							DN3b							DN3a No cell cycle genes	DN3b No cell cycle genes
gene_symbol	p_val	avg_log2FC	pct.1	pct.2	p_val_adj		gene_symbol	p_val	avg_log2FC	pct.1	pct.2	p_val_adj		UP_WT_DN3A_VS_DN3B	DOWN_WT_DN3A_VS_DN3B
Btg1	6.05e-06	1.5774	0.782	0.333	0.0905438		Tuba1b	2.3e-11	-2.81804	0.622	1	3.45e-07		Aqp11	Dut
Aqp11	8.38e-06	1.51599	0.924	0.833	0.125368		Pclaf	2.79e-12	-2.77689	0.034	0.556	4.18e-08		Myl10	Trbv3
Myl10	1.57e-06	1.50936	0.933	0.833	0.0234745		Hmgb2	1.26e-08	-2.16638	0.79	1	0.00018876		Hdac4	H2afz
Hdac4	5.03e-05	1.49178	0.782	0.444	0.752491		Dut	3.51e-11	-1.95695	0.588	1	5.25e-07		Ppt1	Trbv17
Ppt1	3.2e-06	1.46374	0.924	0.667	0.0478852		Trbv3	0.00742338	-1.91483	0.05	0.222	1		Pag1	Hmgn2
Pag1	4.01e-05	1.44361	0.798	0.556	0.598997		H2afz	1.06e-09	-1.90165	0.966	1	1.58e-05		Ypel3	Tubb5
Btg2	1.06e-05	1.41735	0.857	0.722	0.157876		Trbv17	0.00548291	-1.86178	0.008	0.111	1		Pcmtd1	Lyar
Ypel3	1.61e-05	1.41392	0.765	0.333	0.240497		Pcna	3.58e-11	-1.85725	0.328	0.944	5.36e-07		Ptcra	Cycs
Pcmtd1	0.000116894	1.41237	0.739	0.444	1		Rrm2	3.05e-12	-1.83673	0.05	0.611	4.56e-08		Dnajc7	Fabp5
Ptcra	0.000717517	1.38754	0.832	0.778	1		Stmn1	3.27e-09	-1.83337	0.84	1	4.89e-05		Malat1	Slbp
Dnajc7	3e-07	1.33782	0.941	0.889	0.00448749		Hmgn2	1.56e-07	-1.75729	0.739	1	0.0023307		Slc5a9	Set
Malat1	0.000615527	1.31654	0.992	1	1		Top2a	3.2e-08	-1.74953	0.168	0.722	0.000478423		Gm42418	Lmnb1
Slc5a9	0.0367551	1.31568	0.462	0.333	1		Mif	1.32e-09	-1.60548	0.891	1	1.97e-05		H19	Srm
Pld4	0.00188266	1.27201	0.588	0.222	1		Tyms	2.96e-13	-1.5925	0.134	0.833	4.43e-09		Notch3	Snrpd1
Rag1	0.000377375	1.26753	0.773	0.444	1		Mcm6	2.94e-08	-1.57209	0.538	0.944	0.000440375		Gmfg	Uqcrq
Gm42418	0.0341309	1.26036	0.992	1	1		Hspd1	1.22e-07	-1.56829	0.714	0.944	0.00181737		Tcf25	Ldha
Jun	0.00401495	1.25938	0.647	0.333	1		Tubb5	1.5e-08	-1.56645	0.924	1	0.00022393		Bst1	Ptma
H19	0.0201314	1.21608	0.244	0	1		Hells	4.46e-11	-1.55469	0.126	0.778	6.66e-07		Pnisr	Hint1
Notch3	0.000243645	1.18776	0.689	0.333	1		Ran	9.46e-08	-1.5546	0.924	1	0.00141418		Rhoh	Ybx1
Gmfg	5.29e-06	1.18191	0.95	0.889	0.0791368		Lyar	5.83e-10	-1.54527	0.353	0.944	8.72e-06		Mxd4	Anp32b
Tcf25	0.000782061	1.17792	0.874	0.778	1		Hist1h1b	0.0203717	-1.5037	0.185	0.389	1		Sytl1	Snu13
Bst1	0.000948447	1.1741	0.563	0.167	1		Lig1	1.78e-15	-1.50282	0.084	0.833	2.66e-11		Ogt	Fkbp4
Pnisr	3.94e-05	1.16922	0.849	0.667	0.588885		Gmnn	9.69e-12	-1.46352	0.126	0.778	1.45e-07		Kdm5b	Nap1l1
Rhoh	2.49e-06	1.1668	0.975	0.833	0.0372781		Cycs	5.86e-09	-1.45813	0.689	1	8.77e-05		Cd3d	Ncl
Mxd4	0.000666348	1.15842	0.697	0.333	1		Nasp	4.64e-11	-1.45379	0.328	1	6.94e-07		Ltb	Srsf2
Sytl1	4.56e-05	1.14899	0.723	0.333	0.681224		Mcm2	1.39e-10	-1.44982	0.336	1	2.08e-06		Arpp21	Shmt1
Ogt	0.000372219	1.14442	0.782	0.444	1		Ranbp1	3.11e-08	-1.42816	0.714	0.944	0.000464514		Pnrc1	Siva1
Kdm5b	0.000111307	1.12971	0.681	0.389	1		Fabp5	2.9e-09	-1.3982	0.345	1	4.33e-05		Psap	H2afx
Cd3d	0.00358267	1.12962	0.908	0.944	1		Mki67	7.09e-09	-1.38469	0.034	0.444	0.00010602		Smarca4	Nudt5
Ltb	0.00140749	1.12059	0.487	0.111	1		Mcm3	6.71e-07	-1.38296	0.353	0.833	0.0100422		Rsrp1	Psat1
Arpp21	1.93e-05	1.11969	0.95	0.944	0.289244		Slbp	2.85e-07	-1.38181	0.42	0.889	0.00425842		Endou	Pdlim1
Pnrc1	2.36e-05	1.11526	0.882	0.667	0.353106		Set	1.7e-08	-1.36171	0.866	1	0.000254216		Akap13	Atp5g1
Psap	0.000113582	1.097	0.916	0.833	1		Tubb4b	1.16e-05	-1.36128	0.412	0.944	0.173663		Trp53inp1	Ppil1
Smarca4	0.00015836	1.08778	0.908	0.778	1		Ung	6.62e-11	-1.35123	0.134	0.778	9.89e-07		Tm6sf1	Tomm40
Rsrp1	4.85e-05	1.06596	0.933	0.889	0.725722		Lmnb1	1.82e-09	-1.34861	0.387	1	2.72e-05		Cmah	Snrpf
Endou	0.00169104	1.05394	0.773	0.611	1		Dek	1.19e-09	-1.34385	0.462	1	1.78e-05		Gpsm3	Mrpl12
Akap13	0.000168214	1.02396	0.824	0.611	1		Srm	1.88e-06	-1.32852	0.513	0.944	0.0281329		Ccr9	Eif5a
Trp53inp1	0.00225438	1.00774	0.58	0.278	1		Dctpp1	2.45e-07	-1.32543	0.555	0.889	0.00365772		Mycbp2	Dnph1
Tm6sf1	0.00707083	0.990674	0.765	0.667	1		Mcm5	6.67e-09	-1.31382	0.244	0.833	9.97e-05		H2-D1	Mrpl18
Cmah	0.00417443	0.989547	0.546	0.278	1		Snrpd1	6.8e-09	-1.30823	0.807	1	0.000101667		Rabgap1l	Stip1
Gpsm3	0.000320082	0.987845	0.807	0.556	1		Hsp90aa1	8.81e-07	-1.30249	0.916	1	0.013172		Prss57	Lsm2
Ccr9	0.0125641	0.986632	0.538	0.278	1		Tipin	8.35e-10	-1.29781	0.294	0.944	1.25e-05		Gbp8	Ndufab1
Mycbp2	0.000766254	0.984284	0.689	0.5	1		Birc5	7.03e-11	-1.26977	0.017	0.444	1.05e-06		Tmem131	Gm4316
H2-D1	0.00297695	0.978938	0.924	0.833	1		Tk1	1.06e-18	-1.2628	0.008	0.667	1.59e-14		Il2ra	Ccdc34
Ppp1r12a	0.00709805	0.972059	0.63	0.611	1		Rrm1	2.4e-11	-1.24925	0.176	0.889	3.59e-07		Hp1bp3	Hnrnpa3
Rabgap1l	4.69e-05	0.967238	0.815	0.556	0.701606		Mcm7	1.36e-06	-1.24647	0.647	0.889	0.0203571		Cd47	Pa2g4
Prss57	0.00264296	0.962186	0.706	0.667	1		Uqcrq	7.08e-08	-1.24286	0.832	1	0.001059		Msi2	Dtymk
Pld3	0.0022181	0.960943	0.529	0.167	1		Ldha	3.89e-05	-1.23145	0.832	0.944	0.581979		Tmem176a	Selenoh
Gbp8	0.00206418	0.960898	0.647	0.333	1		Ptma	6.68e-11	-1.21927	1	1	9.99e-07		Clk1	Nelfe
Tmem131	0.000888142	0.959555	0.756	0.556	1		Hint1	8.95e-09	-1.20989	0.815	1	0.000133919		Sqstm1	C1qbp
Il2ra	0.00308079	0.953333	1	1	1		Ybx1	9.75e-10	-1.20868	0.966	1	1.46e-05		Dtx1	Trbv19
Junb	0.039711	0.950412	0.496	0.389	1		Fen1	6.26e-08	-1.20726	0.185	0.778	0.000935639		Selenop	Atad2
Txnip	0.00583104	0.950074	0.63	0.389	1		Anp32b	2.01e-09	-1.20564	0.866	1	3e-05		Nsg2	Snrpd3
Hp1bp3	0.000248406	0.9388	0.832	0.778	1		Snu13	4.06e-08	-1.20126	0.84	0.944	0.000607906		Arl6ip1	Mrpl14
Cd47	0.000122805	0.931136	0.916	0.833	1		Dnmt1	2.02e-06	-1.19839	0.353	0.889	0.0301485		Ftl1	Cacybp
Msi2	0.00890029	0.928168	0.613	0.389	1		Fbxo5	8.69e-07	-1.19736	0.059	0.444	0.0129978		Tap2	Hspe1
Tmem176a	0.00371653	0.92227	0.504	0.222	1		Ppia	1.68e-08	-1.18239	0.992	1	0.000251433		Naxd	Asf1b
Clk1	0.00329123	0.921719	0.597	0.333	1		Fkbp4	1.45e-07	-1.17973	0.765	0.944	0.00216427		Atxn7l1	Pfdn6
Bcl11b	0.000776093	0.917191	0.958	0.889	1		Nap1l1	8.69e-07	-1.17794	0.756	0.944	0.0129973		Satb1	Dnajc9
Sqstm1	0.00682212	0.914496	0.681	0.556	1		Ncl	5.73e-07	-1.17277	0.899	1	0.00856901		Lpar6	Tcf19
Dtx1	0.0218676	0.909529	0.496	0.278	1		Srsf2	4.61e-08	-1.14036	0.891	1	0.000688856		Gbp7	Ppa1
Selenop	0.00591529	0.90698	0.496	0.222	1		Shmt1	3.27e-10	-1.12305	0.101	0.667	4.9e-06		Gm5914	Mrto4
Kmt2a	0.00388792	0.898859	0.782	0.722	1		Cdc45	2.37e-19	-1.11408	0.025	0.778	3.54e-15		Zfp329	Trbv26
Rag2	0.00477243	0.885943	0.454	0.111	1		Spc24	7.52e-11	-1.10746	0.076	0.667	1.12e-06		Pik3ip1	Gapdh
Nsg2	0.0065082	0.883765	0.412	0.111	1		Hnrnpd	1.28e-06	-1.10542	0.412	1	0.0191941		Mier1	Tpi1
Peli1	0.00478209	0.878659	0.555	0.333	1		Erh	1.9e-08	-1.10357	0.866	1	0.000284037		AW112010	Tkt
Arl6ip1	0.000621216	0.877888	0.882	0.778	1		Siva1	1.17e-06	-1.09244	0.588	0.944	0.0175596		B2m	Hpf1
Ftl1	9.93e-06	0.877689	0.983	1	0.148541		Nolc1	8.58e-06	-1.09157	0.546	0.944	0.128249		Cd3e	Hnrnpab
Tap2	0.00157723	0.871053	0.891	0.778	1		H2afx	0.00720187	-1.08464	0.664	1	1		Ivd	Nop56
Ptprc	0.0147633	0.869025	0.824	0.778	1		Ube2c	1.02e-07	-1.07607	0.017	0.333	0.001529		Rasal3	Kars
Naxd	0.000394503	0.86479	0.924	0.833	1		Nudt5	0.0003871	-1.07138	0.311	0.667	1		Prrt1	Hat1
Atxn7l1	0.00849078	0.863679	0.538	0.278	1		Ptges3	3.32e-06	-1.06804	0.756	0.944	0.0496029		Tcf4	Abracl
Notch1	0.00114083	0.860154	0.916	1	1		Psat1	1.06e-10	-1.06596	0.218	0.944	1.58e-06		Arhgap45	Slc3a2
Satb1	0.00498784	0.859384	0.857	0.833	1		Hmgb1	3.56e-06	-1.06168	0.983	1	0.0533095		Dtx3	Rbmxl1
Lpar6	0.00202437	0.853632	0.378	0	1		Polr2f	1.67e-06	-1.06124	0.605	1	0.0249085		AC149090.1	Ndufa4
Gbp7	0.0204323	0.849554	0.429	0.222	1		Syce2	3.12e-09	-1.05734	0.185	0.833	4.66e-05		Rapgef3	Cox6a1
Gm5914	0.00467437	0.847559	0.437	0.111	1		Pdlim1	0.000125599	-1.05714	0.412	0.833	1		Chrna9	Snrpd2
Zfp329	0.0074296	0.843382	0.412	0.111	1		Atp5g1	5.71e-06	-1.04319	0.866	1	0.0853659		Rbm5	Rexo2
Pik3ip1	0.00404927	0.842272	0.798	0.611	1		Nudc	7.49e-09	-1.04159	0.706	1	0.000112041		Klhl24	Sumo2
Sox4	0.00222146	0.841394	0.924	0.944	1		Ppil1	4.42e-07	-1.0413	0.303	0.889	0.00660868		Tmem176b	Pgam1
Mier1	0.00184274	0.835226	0.832	0.778	1		Tomm40	1.04e-05	-1.04094	0.487	0.889	0.155255		Itpr2	Rrp9
Gtf2i	0.00059947	0.835152	0.807	0.556	1		Ccnd3	0.00104283	-1.0385	0.706	0.889	1		Runx1	Higd1a
AW112010	0.0053063	0.835058	0.613	0.389	1		Hist1h2ae	0.000804242	-1.035	0.252	0.611	1		Sytl3	Txn1
B2m	6.22e-05	0.832035	0.983	1	0.929477		E2f1	7.07e-16	-1.03227	0.042	0.722	1.06e-11		Trim12c	Atp5g3
Cd3e	0.00137999	0.828657	0.958	0.833	1		Snrpf	1.75e-07	-1.02866	0.824	1	0.00261204		Vgll4	Pkm
Foxn3	0.008641	0.827525	0.655	0.5	1		Mrpl12	1.32e-06	-1.0257	0.571	0.944	0.0197915		Ctsd	Prdx1
Ivd	0.000962442	0.827438	0.462	0.056	1		Cenpx	1.73e-05	-1.02106	0.471	0.889	0.258015		Epcam	Hprt
Rasal3	0.00201073	0.826346	0.697	0.444	1		Nucks1	4.46e-06	-1.01983	0.462	1	0.0667054		Desi1	Mthfd2
Prrt1	0.0231661	0.82494	0.605	0.5	1		Rbbp7	0.000351218	-1.01662	0.58	0.833	1		Plin3	Eif2s1
Tcf4	0.0386885	0.823263	0.462	0.333	1		Eif5a	1.22e-06	-1.01636	0.966	1	0.018283		Tmem242	Fbl
Arhgap45	0.000831568	0.820321	0.966	0.833	1		Dnph1	2.83e-14	-1.00126	0.084	0.833	4.24e-10		Gbp9	Hirip3
Sp100	0.00680323	0.816149	0.412	0.111	1		Pbk	1.02e-13	-0.995142	0.008	0.5	1.53e-09		Baz2b	Gmps
Dtx3	0.00507788	0.812191	0.613	0.444	1		Slc25a5	1.07e-06	-0.994441	0.916	1	0.0160009		Mgat1	Maz
AC149090.1	0.000589529	0.812131	0.882	0.667	1		Mrpl18	4.63e-07	-0.990844	0.655	1	0.00692825		Rab44	Phf10
Rapgef3	0.0047034	0.809512	0.739	0.556	1		Stip1	1.24e-06	-0.989787	0.597	1	0.0185609		Lat	Sf3a2
Chrna9	0.0134955	0.807401	0.269	0	1		Hspa8	1.11e-06	-0.985769	0.992	1	0.0166046		Chd2	Hsph1
Rbm5	0.00612494	0.801856	0.714	0.5	1		Lsm2	8.71e-06	-0.984127	0.504	1	0.130248		R3hdm1	Uqcc2
Klhl24	0.00572816	0.79652	0.504	0.222	1		Nme1	9.21e-07	-0.983567	0.773	0.944	0.0137667		Tnrc6b	G3bp1
Tmem176b	0.00576922	0.796001	0.706	0.389	1		Ndufab1	4.92e-06	-0.97492	0.815	1	0.0735493		Sla2	Gars
Itpr2	0.0059221	0.794996	0.739	0.722	1		Rfc1	0.00215284	-0.974797	0.42	0.722	1		Dhrs3	Fam162a
Runx1	0.00905436	0.794075	0.857	0.833	1		Gm4316	0.0345884	-0.973303	0.202	0.389	1		Cd1d1	Ahcy
Sytl3	0.00988294	0.793525	0.538	0.333	1		Ccdc34	4.72e-07	-0.968637	0.21	0.778	0.00706157		Zfp292	Cox5a
Trim12c	0.0166137	0.791753	0.429	0.167	1		Cks2	0.000165347	-0.966264	0.336	0.833	1		Ypel2	Pbdc1
Vgll4	0.00570067	0.790967	0.546	0.222	1		Hnrnpa3	5.78e-07	-0.962757	0.966	1	0.00864087		Celf2	Cdca7
Ccdc28b	0.0034369	0.790134	0.546	0.278	1		Rfc4	2.03e-09	-0.962416	0.193	0.833	3.04e-05		Bnip3l	Lsm7
Ctsd	0.00229709	0.780276	0.807	0.611	1		Pa2g4	3.76e-06	-0.953223	0.899	1	0.056275		Dgcr6	Umps
Epcam	0.0484218	0.777392	0.605	0.5	1		Dtymk	9.62e-06	-0.951798	0.647	1	0.143912		Pink1	Get4
Zfp36l1	0.0267291	0.776317	0.639	0.444	1		Selenoh	7.28e-05	-0.94822	0.445	0.833	1		Socs3	Tmpo
Desi1	0.00736817	0.775999	0.933	0.889	1		Prim1	4.42e-12	-0.947092	0.076	0.722	6.61e-08		Ralgps2	Lsm6
Plin3	0.011773	0.774661	0.538	0.333	1		Mcm4	7.03e-07	-0.944294	0.294	0.833	0.0105174		Unc5cl	Ctps
Tmem242	0.00404937	0.770175	0.697	0.444	1		Nelfe	5.35e-06	-0.941089	0.277	0.722	0.0800406		Clec2d	Timm8a1
Cdk19	0.00545676	0.770056	0.42	0.111	1		C1qbp	4.57e-05	-0.940882	0.815	1	0.683335		Gabarap	Pgk1
Gbp9	0.032433	0.765297	0.412	0.222	1		Trbv19	0.0107846	-0.935002	0	0.056	1		Mcl1	Slc7a5
Baz2b	0.00467193	0.765267	0.513	0.222	1		Banf1	1.92e-05	-0.925742	0.807	0.944	0.287112		Saraf	Pgp
Mgat1	0.00548192	0.761716	0.664	0.389	1		Atad2	2.47e-06	-0.922077	0.151	0.611	0.0370048		Tmsb4x	Anp32a
Lck	6.22e-05	0.76153	0.983	1	0.929477		Snrpd3	1.07e-05	-0.921333	0.807	0.944	0.16056		Ablim1	Snrpb
Rab44	0.00945707	0.761092	0.437	0.167	1		Chaf1a	2.17e-07	-0.919878	0.118	0.611	0.00324737		Rnf181	Eloc
Lat	0.0005217	0.759622	0.966	0.944	1		Mrpl14	6.46e-05	-0.918944	0.521	0.889	0.966314		Smap2	Slc29a1
Chd2	0.0115526	0.755662	0.521	0.278	1		Hist1h4d	0.003997	-0.917195	0.185	0.5	1		Il16	Eef1d
R3hdm1	0.0281511	0.750443	0.546	0.444	1		Cacybp	0.000250794	-0.914423	0.697	0.889	1		Actn1	Srsf7
Hbp1	0.00301766	0.74754	0.412	0.056	1		Chaf1b	1.04e-08	-0.911702	0.176	0.778	0.00015547		Ldhb	Hdgf
Tnrc6b	0.0137248	0.74719	0.563	0.389	1		Hspe1	5.73e-06	-0.911205	0.874	1	0.0856215		Lman2l	Cebpz
Sla2	0.018237	0.745051	0.622	0.5	1		Rad51	4.03e-12	-0.910562	0.008	0.444	6.03e-08		Leng8	Shmt2
Dhrs3	0.0032193	0.743766	0.353	0	1		Prc1	6.69e-07	-0.906887	0.042	0.389	0.0100036		Slc29a3	Pcbp1
Cyth4	0.0184214	0.741945	0.437	0.222	1		Asf1b	4.95e-14	-0.90588	0.025	0.611	7.41e-10		Snhg20	Eif3b
Cd1d1	0.0058646	0.740998	0.454	0.167	1		Pfdn6	9.91e-05	-0.903944	0.487	0.833	1		Chd9	Nme2
Zfp292	0.00649581	0.738983	0.689	0.5	1		Eif4ebp1	8.69e-10	-0.90275	0.025	0.444	1.3e-05		Tnfrsf13b	Ddx39
Ypel2	0.0354462	0.736065	0.387	0.167	1		Ccna2	5.72e-09	-0.899583	0	0.278	8.55e-05		Atp8a1	Rps17
Celf2	0.0130788	0.733078	0.773	0.722	1		Dnajc9	7.47e-06	-0.898504	0.471	0.889	0.111739		Cd3g	Rbm3
Cnot2	0.0163691	0.727038	0.647	0.556	1		Tcf19	1.33e-09	-0.896869	0.025	0.444	1.98e-05		Tprgl	Hnrnpdl
Pafah1b1	0.00788568	0.724946	0.672	0.556	1		Ube2s	0.0071749	-0.896479	0.546	0.833	1		Ifi203	Tomm5
Bnip3l	0.00673762	0.723647	0.756	0.722	1		Cdt1	3.43e-08	-0.893611	0.126	0.667	0.000512901		Ets1	Hmga1
Sun2	0.0095494	0.719361	0.689	0.5	1		Ppa1	4.58e-05	-0.891007	0.319	0.722	0.685156		Paqr5	Gart
Dgcr6	0.00326419	0.71751	0.739	0.389	1		Psmb7	0.000111572	-0.88928	0.538	1	1		Ssbp2	Ddx27
Pink1	0.00782575	0.715785	0.655	0.444	1		Hnrnpu	8.5e-07	-0.888676	0.899	1	0.0127052		Sh3bgrl	Bola3
Socs3	0.0137711	0.7141	0.328	0.056	1		Mybl2	5.61e-14	-0.884936	0.017	0.556	8.38e-10		Themis	Snrpg
Ralgps2	0.00804641	0.711357	0.689	0.556	1		Mrto4	4.78e-06	-0.879504	0.538	0.944	0.0714321		Eif3h	Nt5c3b
Unc5cl	0.0309444	0.707826	0.336	0.111	1		Nusap1	1.68e-05	-0.874546	0.025	0.278	0.251284		Eif3f	Paics
Clec2d	0.0331909	0.704186	0.639	0.5	1		Trbv26	0.0107846	-0.87365	0	0.056	1		Zfand6	Dbi
Gabarap	0.000961203	0.703232	0.874	0.778	1		Gapdh	3.51e-07	-0.871635	0.983	1	0.00524241		Zfp644	Rpl31
Dtx3l	0.00415412	0.700781	0.58	0.333	1		Cdk4	2.16e-05	-0.862323	0.916	0.944	0.323004		Ddit4	Mrpl42
Mcl1	0.0378976	0.698269	0.613	0.444	1		Tpi1	5.32e-05	-0.860451	0.563	0.889	0.796199		Abi3	Serf2
Saraf	0.00419018	0.694075	0.798	0.778	1		Nhp2	6.29e-05	-0.860333	0.563	0.889	0.941403		Npc2	Timm17a
Tmsb4x	0.00826625	0.69403	0.975	1	1		Tkt	1.98e-05	-0.859807	0.891	1	0.295586		Rsu1	Pum3
Ablim1	0.00305602	0.692331	0.748	0.5	1		Ezh2	0.00167986	-0.859407	0.487	0.889	1		Rnf6	Pno1
Rnf181	0.00507788	0.692155	0.613	0.444	1		Hpf1	2.66e-06	-0.857556	0.361	0.889	0.0397645		Traf3ip3	Tmed5
Dnm2	0.00880825	0.691726	0.655	0.5	1		Hnrnpab	2.82e-06	-0.855598	0.941	0.944	0.0421741		Tmem230	Eif6
Smap2	0.00544646	0.690785	0.597	0.333	1		Nop56	7.34e-05	-0.854879	0.563	0.944	1		Nbdy	Srsf10
Il16	0.0291937	0.684849	0.706	0.722	1		Rrs1	5.11e-05	-0.85477	0.395	0.889	0.764111		Rps27	Lcp1
Actn1	0.0434828	0.684562	0.639	0.722	1		Kars	1.01e-05	-0.852111	0.269	0.778	0.151697		2023-09-01	Nop58
Ldhb	0.026243	0.684211	0.79	0.722	1		Tuba4a	0.000246737	-0.851877	0.437	0.944	1		Tax1bp1	Rpl14
Iqgap1	0.0083672	0.683965	0.84	0.833	1		Hat1	2.14e-07	-0.851721	0.269	0.889	0.00320711		Hdac7	Hnrnpf
Lman2l	0.00597189	0.683801	0.739	0.556	1		Cenps	1.84e-11	-0.849615	0.067	0.667	2.76e-07		Epb41l4b	Exosc8
Leng8	0.0230567	0.68314	0.555	0.389	1		Abracl	1.28e-07	-0.847735	0.765	1	0.00190849		Arid4b	Odc1
Slc29a3	0.00886149	0.680515	0.353	0.056	1		Dtl	1.96e-08	-0.846773	0.185	0.833	0.000292899		Rcsd1	Magoh
Snhg20	0.0071799	0.680151	0.546	0.278	1		Slc3a2	0.0003152	-0.845441	0.218	0.611	1		Anxa2	Smarca5
Chd9	0.0201489	0.679907	0.563	0.389	1		Cdc6	1.97e-15	-0.84528	0.008	0.556	2.94e-11		Calcoco1	1810037I17Rik
Tapt1	0.00294116	0.679056	0.529	0.222	1		Rbmxl1	3.41e-06	-0.84466	0.387	0.889	0.0509512		Paip2	Ywhah
Tnfrsf13b	0.0016609	0.678193	0.437	0.056	1		Ndufa4	5.18e-07	-0.839703	0.891	1	0.00774017		Lztfl1	Tomm20
Atp8a1	0.0353428	0.674658	0.555	0.389	1		Cox6a1	2.01e-06	-0.83873	0.824	1	0.030103		Adgrg1	Ahsa1
Baz2a	0.0037811	0.673105	0.605	0.278	1		Racgap1	2.22e-08	-0.837597	0.034	0.444	0.000332064		Bloc1s2	Bola2
Cd3g	0.00378099	0.672974	0.966	1	1		Cetn3	0.000561012	-0.836614	0.529	0.889	1		Sidt2	mt-Nd1
Tprgl	0.0206723	0.672261	0.622	0.556	1		Snrpd2	1.24e-05	-0.836125	0.866	1	0.184852		Gm525	Atp5l
Xrcc6	0.00437296	0.671826	0.899	0.833	1		Tfdp1	0.000360438	-0.83213	0.555	0.889	1		Oxr1	Thop1
Ifi203	0.0262955	0.671109	0.588	0.444	1		Rexo2	4.92e-05	-0.831836	0.513	1	0.735275		Ramp1	Ybx3
Cdk6	0.00366448	0.670258	0.941	0.944	1		Pkmyt1	1.12e-13	-0.831721	0.017	0.556	1.67e-09		Naxe	Sf3b5
Ets1	0.0283397	0.669062	0.857	0.778	1		Rpa2	7.35e-06	-0.829672	0.286	0.778	0.109878		Ndufaf3	Serbp1
Paqr5	0.0226737	0.668739	0.353	0.111	1		Sumo2	2.13e-06	-0.828693	0.966	1	0.0318902		Armc7	Mrpl54
Ssbp2	0.00604252	0.668392	0.63	0.444	1		Pgam1	0.000101823	-0.824037	0.597	0.833	1		Hibadh	Uchl3
Sh3bgrl	0.00512261	0.663072	0.706	0.5	1		Prmt1	6.89e-05	-0.820274	0.697	0.944	1		Gatd1	Ftsj3
Txndc9	0.00815841	0.659143	0.571	0.333	1		Rrp9	1.01e-05	-0.819908	0.218	0.778	0.151281		Pdk1	Eif4a3
Themis	0.0125241	0.65843	0.723	0.611	1		Rfc3	2.22e-07	-0.81627	0.193	0.778	0.00332581		Fam193b	Ifrd2
Eif3h	0.000553372	0.658236	0.958	0.944	1		Higd1a	0.000195557	-0.813962	0.513	0.889	1		Zbtb20	1110004E09Rik
Eif3f	0.00215561	0.657876	0.966	1	1		Txn1	1e-05	-0.809543	0.807	1	0.150134		Abcg1	Zfp367
Xrn1	0.0348601	0.657571	0.412	0.222	1		Atp5g3	0.000831814	-0.809018	0.95	1	1		Igbp1	Srsf9
Zfand6	0.0125317	0.655161	0.605	0.444	1		Pkm	0.000643439	-0.808284	0.857	0.944	1		Patz1	Sf3b4
Zfp644	0.0326519	0.653071	0.538	0.389	1		Prdx1	2.79e-05	-0.807271	0.916	0.944	0.416563		Tle3	Gtf2a2
Rgcc	0.00689167	0.648771	0.924	0.944	1		Cdk1	4.16e-14	-0.806369	0.017	0.556	6.22e-10		Ucp2	Cdca7l
Ptk2b	0.00434595	0.644984	0.336	0	1		Pold1	2.01e-06	-0.801815	0.277	0.833	0.0300322		Araf	Pdap1
Ppp1r9b	0.00471735	0.644186	0.546	0.222	1		Hprt	0.000124248	-0.800477	0.555	0.889	1		Foxp1	Sf3a3
Ddit4	0.0344989	0.642216	0.403	0.222	1		Mthfd2	1.08e-09	-0.800442	0.134	0.778	1.61e-05		Slc12a6	Rnps1
Abi3	0.015694	0.642014	0.866	0.722	1		Rps27l	0.000298002	-0.799438	0.899	1	1		H2-DMa	Ndufa5
Npc2	0.00752233	0.641311	0.832	0.833	1		Eif2s1	0.000142006	-0.79896	0.555	0.889	1		Tmc8	Cd3eap
Rsu1	0.00480012	0.640413	0.613	0.333	1		Uchl5	2.06e-06	-0.798741	0.378	0.889	0.0308497		Pik3r1	Snrpe
Rnf6	0.0170899	0.640215	0.454	0.222	1		Fbl	0.000474533	-0.797304	0.714	0.889	1		Tspan31	Chchd4
Mta3	0.038918	0.639862	0.807	0.833	1		Dkc1	0.000349347	-0.796787	0.605	0.944	1		Setd5	Rps25
Traf3ip3	0.0200474	0.639187	0.639	0.611	1		Clspn	6.6e-12	-0.796103	0.059	0.667	9.87e-08		Gbp4	Ndufb8
Tmem230	0.00198291	0.637134	0.429	0.056	1		Rfc2	5.85e-06	-0.795881	0.345	0.889	0.0875528		Laptm5	Srsf3
Nbdy	0.0274301	0.6349	0.563	0.5	1		Hirip3	1.68e-07	-0.793687	0.21	0.833	0.00251075		Trim11	Nutf2
Rps27	0.00116925	0.634546	0.992	1	1		Gmps	1.58e-05	-0.792334	0.345	0.778	0.236818		Ttc14	Smco4
2023-09-01	0.00277305	0.631414	0.941	0.889	1		Nup85	7e-06	-0.789028	0.193	0.667	0.10469		Rpl13a	Atic
Tax1bp1	0.00256599	0.631353	0.824	0.833	1		Maz	0.000969041	-0.787882	0.706	1	1		Rnf114	Hsp90b1
Hdac7	0.0396803	0.631005	0.714	0.611	1		Phf10	0.000136914	-0.785793	0.16	0.556	1		Tmbim6	Sf1
Epb41l4b	0.0338778	0.629932	0.277	0.056	1		Sf3a2	0.00151768	-0.779589	0.681	0.889	1		N4bp2	Syncrip
Arid4b	0.0397472	0.628773	0.403	0.167	1		Kpnb1	2.74e-05	-0.779306	0.571	0.944	0.409882		H13	Uqcrb
Rcsd1	0.00433415	0.628477	0.899	0.889	1		Hsph1	0.000150886	-0.7781	0.336	0.778	1		Agtrap	Klhdc2
Anxa2	0.0323639	0.627455	0.782	0.611	1		Rad51ap1	1.03e-09	-0.774616	0.025	0.444	1.54e-05		Rac2	Aen
Calcoco1	0.00374379	0.627076	0.345	0	1		Uqcc2	0.0115436	-0.773745	0.697	0.944	1		Dusp11	Hdac2
Paip2	0.00158628	0.624456	0.908	0.889	1		G3bp1	4.98e-05	-0.773708	0.824	1	0.745344		Pak2	Sdf2l1
Lztfl1	0.0285967	0.623814	0.336	0.111	1		Gars	0.00252982	-0.773344	0.328	0.722	1		Trpc4ap	Rnaseh2b
Csnk1d	0.00943695	0.623699	0.697	0.667	1		Fam162a	8.66e-05	-0.770884	0.521	1	1		Secisbp2	Prelid3b
Adgrg1	0.0272394	0.62173	0.647	0.5	1		Ahcy	0.000261091	-0.766568	0.261	0.667	1		Eef2	Mrps24
Bloc1s2	0.0214399	0.621628	0.639	0.5	1		Rif1	2.1e-05	-0.766094	0.311	0.833	0.314114		Cox7a2l	Vars
Cdk2ap2	0.0169974	0.620921	0.807	0.722	1		Phb2	3.18e-06	-0.765368	0.807	1	0.0475145		Bfar	Ak2
Gsk3b	0.0116655	0.619473	0.655	0.444	1		Cox5a	4.1e-05	-0.765363	0.866	0.889	0.613832		Nub1	Cox5b
Sidt2	0.0118925	0.618444	0.403	0.111	1		Pbdc1	3.4e-05	-0.764925	0.361	0.889	0.507737		Ikzf4	Ndufa12
Mpp1	0.0186805	0.617113	0.697	0.778	1		Cdca7	0.00153524	-0.763098	0.672	0.889	1		Plgrkt	Sssca1
Gm525	0.0201314	0.612797	0.244	0	1		Lsm7	0.00152113	-0.761129	0.782	0.889	1		Cd247	Ddx18
Oxr1	0.0426531	0.610389	0.546	0.444	1		Umps	3.43e-06	-0.758838	0.261	0.778	0.051278		Pla2g16	Ndufb7
Brd4	0.0423678	0.610112	0.798	0.889	1		Pold2	5.32e-06	-0.756934	0.261	0.778	0.0795686		5830418P13Rik	Rwdd1
Ramp1	0.00426586	0.606658	0.958	0.889	1		Prpf19	0.000159511	-0.755364	0.462	0.889	1		Ptpre	Atp5j
Naxe	0.0243962	0.604536	0.563	0.444	1		Get4	5.29e-05	-0.754669	0.328	0.833	0.790926		Tmem50a	Krtcap2
Atf7ip	0.0151111	0.604189	0.521	0.278	1		Tmpo	0.00011775	-0.754549	0.555	0.889	1		Oaz2	Sdhb
Ndufaf3	0.040419	0.603879	0.429	0.278	1		Lsm6	4.73e-05	-0.754499	0.513	0.944	0.708061		Pigx	Eif2s2
Armc7	0.0263427	0.600847	0.437	0.222	1		Ctps	3.72e-08	-0.752871	0.168	0.833	0.000555797		Cux1	Gtf2f1
Rb1cc1	0.0319299	0.598419	0.58	0.389	1		Timm8a1	6.71e-05	-0.752643	0.361	0.833	1		Derl2	Atp5o.1
Hibadh	0.00748192	0.597526	0.815	0.833	1		Pgk1	0.000809833	-0.751835	0.655	0.889	1		mt-Co1	Tcof1
Gatd1	0.0204181	0.596264	0.487	0.278	1		Timeless	1.5e-08	-0.748592	0.084	0.611	0.000224751		Dcaf11	Tagln2
Pdk1	0.0151579	0.595849	0.487	0.222	1		Slc7a5	2.29e-06	-0.748399	0.176	0.722	0.0342168		Kat6b	Eif3c
Zfp36l2	0.0221827	0.591934	0.866	0.833	1		Pgp	4.32e-11	-0.74544	0.118	0.833	6.47e-07			U2af2
Fam193b	0.0121086	0.588873	0.345	0.056	1		Anp32a	0.00010717	-0.744715	0.866	1	1			Eno1
Zbtb20	0.0497604	0.587893	0.387	0.167	1		Cenph	2.53e-08	-0.743541	0.05	0.5	0.000377628			Tra2b
Abcg1	0.0254514	0.587764	0.294	0.056	1		Snrpb	5.89e-05	-0.743202	0.874	0.944	0.880642			Fasn
Igbp1	0.014267	0.587526	0.487	0.278	1		Eloc	0.000626401	-0.742982	0.613	1	1			Phf5a
Patz1	0.024272	0.586449	0.832	0.722	1		Slc29a1	0.000246934	-0.739899	0.378	0.778	1			Fam104a
Tle3	0.0431192	0.585548	0.597	0.389	1		Cdk2ap1	5.77e-05	-0.738564	0.37	0.889	0.862536			Fxn
Ucp2	0.0392837	0.585201	0.966	1	1		Eef1d	0.000354076	-0.734536	0.908	1	1			Snrpc
Araf	0.0359294	0.584221	0.378	0.167	1		Srsf7	8.86e-05	-0.733066	0.908	0.944	1			Dpy30
Sdcbp	0.027252	0.581498	0.697	0.667	1		Hdgf	0.000241485	-0.731682	0.748	0.889	1			Mrpl28
Atf2	0.0395326	0.580818	0.319	0.111	1		Cebpz	0.000856933	-0.731019	0.462	0.944	1			Raly
Foxp1	0.0365021	0.579993	0.782	0.778	1		Shmt2	8.11e-05	-0.73005	0.303	0.778	1			Ywhaq
Slc12a6	0.00672817	0.579742	0.311	0	1		Pcbp1	2.96e-05	-0.728323	0.958	1	0.442492			Fh1
H2-DMa	0.0312748	0.577506	0.412	0.222	1		Eif3b	2.78e-05	-0.72711	0.58	1	0.416442			Nrm
Tmc8	0.0333357	0.576482	0.328	0.111	1		Nme2	0.00113116	-0.726105	0.681	1	1			Ewsr1
Ahr	0.041554	0.576034	0.429	0.222	1		Ddx39	0.00118586	-0.726049	0.496	0.833	1			Bcl7c
Pik3r1	0.0204645	0.574132	0.58	0.333	1		Meaf6	3.62e-06	-0.724644	0.252	0.833	0.0541968			Ndufb6
Tspan31	0.0112638	0.572032	0.529	0.278	1		Alyref	0.000104405	-0.724056	0.37	0.778	1			Cox7c
Setd5	0.0225429	0.569556	0.622	0.556	1		Rps17	0.000292066	-0.723709	0.966	1	1			Eif3l
Gbp4	0.037945	0.565064	0.563	0.389	1		Rbm3	0.000833824	-0.723396	0.874	0.944	1			Eif4a1
Laptm5	0.016532	0.564915	0.908	0.833	1		Hnrnpdl	0.000493626	-0.72268	0.681	0.944	1			Tmem167
Trim11	0.0216261	0.564905	0.63	0.556	1		Npm1	0.00142799	-0.722384	0.992	1	1			Idi1
Ttc14	0.0195133	0.561712	0.773	0.556	1		Tomm5	0.00213341	-0.722099	0.672	0.833	1			Srpk1
Rpl13a	0.00620834	0.560036	0.975	1	1		Cbx3	0.000140009	-0.720921	0.605	1	1			Zfp593
Rnf114	0.0408853	0.558234	0.58	0.556	1		Naa10	6.51e-05	-0.719145	0.412	0.889	0.973927			Lrrc59
Tmbim6	0.0132625	0.556969	0.899	0.889	1		Hmga1	0.0121959	-0.718801	0.546	0.667	1			Rasgrp2
N4bp2	0.0349465	0.555927	0.563	0.389	1		Gart	6.3e-05	-0.716279	0.437	0.889	0.942663			Pfn1
H13	0.0261757	0.553474	0.798	0.778	1		Ddx27	0.000207605	-0.714842	0.42	0.944	1			Tpm4
Dntt	0.00780773	0.550985	0.941	1	1		Rpa1	0.000470752	-0.713583	0.244	0.667	1			Kti12
Agtrap	0.037523	0.550224	0.454	0.222	1		Hsp90ab1	9.09e-06	-0.710232	1	1	0.135949			Timm23
Rac2	0.0092432	0.54916	0.958	0.889	1		Bola3	0.0013252	-0.70999	0.462	0.833	1			Cep83
Kmt2e	0.00493821	0.54915	0.807	0.778	1		Snrpg	1.67e-05	-0.708895	0.916	1	0.249983			Mphosph10
Dusp11	0.0184186	0.548062	0.563	0.389	1		Nt5c3b	0.000102904	-0.708381	0.277	0.722	1			Strap
Pak2	0.0171315	0.544116	0.689	0.5	1		Paics	0.00396499	-0.708244	0.689	0.833	1			Ndufb2
Trpc4ap	0.0419694	0.543667	0.597	0.5	1		Ssrp1	0.0011586	-0.706943	0.723	0.944	1			Ppp1r2
Secisbp2	0.0445203	0.538311	0.445	0.278	1		Dbi	0.00015147	-0.70652	0.655	0.944	1			Gclm
Eef2	0.0170268	0.536878	0.983	1	1		Anapc15	5.58e-07	-0.705665	0.16	0.722	0.00834195			Pitrm1
Cox7a2l	0.027059	0.536254	0.857	0.889	1		Rpl31	0.00185252	-0.705235	0.924	1	1			Nudt19
Bfar	0.0442714	0.53451	0.462	0.333	1		Prmt7	0.00100828	-0.704931	0.235	0.667	1			Xpot
Nub1	0.0324681	0.530819	0.429	0.222	1		Mrpl42	0.000121638	-0.703054	0.496	0.889	1			Ptbp1
Ikzf4	0.0296752	0.530207	0.218	0	1		Dhfr	4.7e-09	-0.701979	0.059	0.556	7.03e-05			Adsl
Plgrkt	0.0265389	0.530057	0.647	0.444	1		Serf2	6.95e-06	-0.700704	0.975	1	0.103988			Ndufb4
Dctn2	0.0146506	0.529708	0.622	0.444	1		Timm17a	0.00248613	-0.700132	0.429	0.833	1			Ndufs7
Cd247	0.0271171	0.527573	0.882	0.833	1		Pum3	0.00112058	-0.699177	0.345	0.833	1			Ndufaf2
Fam32a	0.0138667	0.527326	0.647	0.444	1		Pno1	8.9e-05	-0.698757	0.303	0.778	1			Rnf7
Pla2g16	0.0334238	0.524645	0.471	0.278	1		Tmed5	0.00559637	-0.69841	0.731	0.889	1			Pfdn2
5830418P13Rik	0.0427078	0.524513	0.403	0.222	1		Eif6	0.0176445	-0.698299	0.58	0.833	1			Impa2
Ptpre	0.0340095	0.519292	0.471	0.278	1		Srsf10	0.000155698	-0.695417	0.723	0.944	1			Lap3
Tmem50a	0.025426	0.51893	0.723	0.722	1		Lcp1	0.00228123	-0.694329	0.378	0.722	1			Myg1
Nabp1	0.0389931	0.517192	0.269	0.056	1		Nop58	0.00324937	-0.693175	0.622	0.889	1			Chchd3
Oaz2	0.0185875	0.513524	0.311	0.056	1		Rfc5	9.82e-05	-0.692587	0.252	0.722	1			Tcerg1
Cep164	0.0209037	0.512959	0.42	0.167	1		Rpl14	4.7e-06	-0.691158	0.983	1	0.0702305			Ndufb3
Pigx	0.0117161	0.51275	0.739	0.722	1		Hnrnpf	3.39e-05	-0.690945	0.924	1	0.507664			Mrps17
Cux1	0.026801	0.510556	0.933	0.944	1		Calm3	0.000489857	-0.689171	0.798	0.944	1			Sarnp
Derl2	0.0167291	0.509876	0.319	0.056	1		Exosc8	0.00035642	-0.688949	0.454	0.833	1			Mthfd1
Srsf5	0.0376899	0.506379	0.891	0.944	1		Odc1	0.000232859	-0.68877	0.353	0.778	1			Nefh
mt-Co1	0.000120456	0.505152	1	1	1		Magoh	0.000108599	-0.688657	0.546	0.944	1			Knop1
Dcaf11	0.0472568	0.504313	0.353	0.167	1		Smarca5	0.0030073	-0.688594	0.605	0.778	1			Snrpa1
Kat6b	0.0201314	0.500053	0.244	0	1		1810037I17Rik	0.00227228	-0.684702	0.529	0.889	1			Impdh2
							Ywhah	0.000881704	-0.684453	0.765	0.944	1			Nfatc2ip
							Cenpm	9.75e-11	-0.682642	0.042	0.556	1.46e-06			Exosc7
							Tomm20	0.000271068	-0.68145	0.832	0.944	1			Mtch2
							Ahsa1	0.00053991	-0.680585	0.597	0.944	1			Ppid
							Pold3	7.55e-07	-0.680411	0.143	0.667	0.0112924
							Bola2	9.64e-05	-0.679629	0.479	0.944	1
							Phb	0.00386595	-0.671916	0.563	0.833	1
							mt-Nd1	0.0478893	-0.670768	1	1	1
							Atp5l	2.96e-05	-0.668558	0.966	1	0.442587
							Usp1	0.000684142	-0.668135	0.429	0.833	1
							Orc6	2.57e-05	-0.666076	0.227	0.722	0.384572
							Thop1	2.19e-09	-0.664717	0.109	0.722	3.27e-05
							Cep55	5.34e-09	-0.66424	0.008	0.333	7.99e-05
							Ybx3	0.0012973	-0.662125	0.277	0.611	1
							Sf3b5	0.000376184	-0.661614	0.765	0.944	1
							Serbp1	4.09e-06	-0.661311	0.992	1	0.0612129
							Mrpl54	0.00643169	-0.660622	0.588	0.889	1
							Uchl3	0.000294408	-0.657743	0.412	0.778	1
							Ftsj3	1.68e-05	-0.657244	0.235	0.778	0.251008
							Eif4a3	0.000113496	-0.651372	0.655	0.944	1
							Ifrd2	0.000145265	-0.649344	0.218	0.667	1
							1110004E09Rik	3.41e-05	-0.647974	0.202	0.667	0.510695
							Zfp367	6.84e-14	-0.646305	0.017	0.556	1.02e-09
							Srsf9	0.0226347	-0.646211	0.353	0.667	1
							Hist1h4i	0.000411404	-0.643812	0.092	0.389	1
							Sf3b4	0.00152144	-0.643205	0.504	0.833	1
							Gtf2a2	0.000393364	-0.642657	0.353	0.778	1
							Cdca7l	4.79e-05	-0.642478	0.21	0.722	0.716836
							Pdap1	0.000967981	-0.642317	0.504	0.889	1
							Sf3a3	0.00111585	-0.642287	0.471	0.889	1
							Rnps1	0.00469189	-0.641953	0.605	0.889	1
							Phgdh	0.00393686	-0.641936	0.857	0.944	1
							Ndufa5	0.000441623	-0.641728	0.664	0.889	1
							Cd3eap	0.000457171	-0.641648	0.218	0.611	1
							Ppp1cb	0.0229246	-0.639032	0.378	0.667	1
							Snrpe	1.93e-05	-0.638088	0.941	1	0.289244
							Chchd4	0.00396874	-0.638086	0.269	0.611	1
							Pola2	2.29e-05	-0.637794	0.202	0.667	0.342705
							Rps25	0.00142762	-0.637271	0.958	1	1
							Actl6a	0.00279071	-0.63571	0.487	0.778	1
							Calr	0.00699648	-0.634883	0.605	0.889	1
							Ndufb8	0.0016968	-0.634143	0.714	0.944	1
							Hist1h2bm	3.18e-06	-0.633314	0.017	0.278	0.0475553
							Srsf3	3.9e-05	-0.633124	0.933	1	0.583554
							Mad2l1	2.63e-06	-0.632034	0.084	0.5	0.0393802
							Nutf2	0.00559328	-0.631917	0.597	0.833	1
							Ccdc124	0.000304681	-0.630583	0.319	0.778	1
							Nsl1	9.38e-08	-0.629485	0.017	0.333	0.00140253
							Smco4	3.03e-06	-0.627921	0.227	0.778	0.0452535
							Atic	0.000216792	-0.62621	0.353	0.833	1
							Hsp90b1	0.00440566	-0.623091	0.689	1	1
							Sf1	0.00546664	-0.62201	0.756	0.889	1
							Slc16a1	3.79e-06	-0.617686	0.202	0.778	0.0566677
							Ppm1g	0.0021491	-0.614712	0.58	0.833	1
							Gnl3	0.0112386	-0.614508	0.597	0.833	1
							Syncrip	0.00138433	-0.613418	0.538	0.889	1
							Dynll1	0.00643287	-0.612963	0.84	0.944	1
							Uqcrb	0.000282567	-0.611992	0.807	1	1
							Klhdc2	5.16e-06	-0.611848	0.126	0.611	0.0771142
							Aen	9.16e-05	-0.609532	0.176	0.667	1
							Hdac2	0.0045655	-0.607225	0.563	0.833	1
							Sdf2l1	0.000151897	-0.606258	0.244	0.667	1
							Calm1	0.00283753	-0.604917	0.756	0.944	1
							Rnaseh2b	2.32e-05	-0.604786	0.261	0.778	0.347558
							Prelid3b	0.0013422	-0.604439	0.378	0.778	1
							Mrps24	0.0241294	-0.604307	0.681	0.889	1
							Chtf18	7.61e-10	-0.60287	0.034	0.5	1.14e-05
							Cks1b	0.000290769	-0.602864	0.311	0.722	1
							Rbbp4	0.00021804	-0.601506	0.79	1	1
							Tfap4	0.00233053	-0.600918	0.252	0.611	1
							Cdk2	1.07e-08	-0.600428	0.134	0.778	0.000160222
							Hmgn1	0.00171305	-0.600274	0.798	0.889	1
							Cdca8	9.13e-09	-0.598578	0.059	0.556	0.000136497
							Vars	0.000805752	-0.598417	0.403	0.889	1
							Ak2	0.00421808	-0.597095	0.706	0.944	1
							Ddx21	0.0011969	-0.596756	0.487	1	1
							Tpx2	1.12e-10	-0.594719	0.017	0.444	1.68e-06
							Cct7	0.000138631	-0.594515	0.857	1	1
							Cox5b	0.000811947	-0.593976	0.924	1	1
							Ndufa12	0.0036159	-0.593724	0.731	0.944	1
							Cinp	5.89e-07	-0.593451	0.118	0.611	0.0088066
							Rbbp8	8.69e-07	-0.592523	0.118	0.611	0.0129989
							Rad54l	3.38e-15	-0.590755	0.008	0.556	5.06e-11
							Sssca1	0.00026817	-0.589713	0.361	0.889	1
							Ddx18	0.00124359	-0.588824	0.571	1	1
							Ndufb7	0.000148765	-0.588493	0.765	0.944	1
							Ube2n	0.023734	-0.588298	0.639	0.944	1
							Rwdd1	0.00093191	-0.587901	0.546	0.889	1
							Cct8	0.000664732	-0.587642	0.84	1	1
							Taf6	8.89e-06	-0.58678	0.151	0.611	0.132917
							Atp5j	9.75e-05	-0.586488	0.924	1	1
							Gps1	0.00623412	-0.585351	0.412	0.722	1
							Rangap1	0.00047192	-0.584485	0.286	0.778	1
							Krtcap2	0.00126292	-0.58436	0.824	0.944	1
							Sdhb	0.0205908	-0.584241	0.672	0.889	1
							Psmb3	0.000119655	-0.583875	0.891	1	1
							Eif2s2	0.00352041	-0.582551	0.714	1	1
							Zgrf1	3.18e-06	-0.58253	0.017	0.278	0.0475553
							Cops4	0.0285133	-0.580639	0.412	0.778	1
							Gtf2f1	0.00304612	-0.578956	0.395	0.778	1
							Nup62	0.000226258	-0.578869	0.336	0.833	1
							Atp5o.1	0.000202128	-0.578351	0.84	1	1
							Cenpe	0.000123182	-0.57779	0.05	0.333	1
							Tcof1	0.0395269	-0.576699	0.79	0.944	1
							Topbp1	0.0106232	-0.576369	0.378	0.722	1
							Tagln2	0.00674072	-0.575363	0.756	0.944	1
							Mybbp1a	0.0487577	-0.574636	0.496	0.667	1
							Cdca3	1.49e-10	-0.571635	0	0.333	2.23e-06
							E2f2	0.00114949	-0.570819	0.16	0.5	1
							Eif3c	0.000273617	-0.570312	0.689	1	1
							Psmb5	0.000289641	-0.57009	0.807	1	1
							U2af2	0.000975299	-0.569632	0.689	0.944	1
							Eno1	0.0113823	-0.568909	0.782	0.889	1
							Tra2b	0.0055275	-0.567564	0.714	0.889	1
							Fasn	3.9e-05	-0.567437	0.227	0.722	0.583478
							Phf5a	0.00311762	-0.567371	0.563	0.889	1
							Atad5	0.000369389	-0.566531	0.176	0.556	1
							Fam104a	0.00279828	-0.564858	0.521	0.833	1
							Usp10	0.0158697	-0.564849	0.319	0.667	1
							Fxn	0.000259265	-0.564722	0.227	0.667	1
							Aunip	1.49e-10	-0.564378	0	0.333	2.23e-06
							Snrpc	0.00239599	-0.562977	0.605	0.889	1
							Wdr76	6.76e-05	-0.562921	0.067	0.389	1
							Dpy30	0.000734203	-0.56054	0.538	0.889	1
							Mrpl28	0.026673	-0.560451	0.496	0.833	1
							Hnrnpa2b1	0.00027125	-0.559613	0.983	1	1
							Raly	0.00891463	-0.559468	0.815	0.944	1
							Smc2	0.00035537	-0.559182	0.269	0.722	1
							Dscc1	1.26e-13	-0.557386	0.008	0.5	1.89e-09
							Ywhaq	0.00268617	-0.555795	0.597	0.889	1
							Fh1	0.000299363	-0.553266	0.336	0.833	1
							Nrm	1.36e-09	-0.552013	0.05	0.556	2.03e-05
							Ewsr1	0.00428501	-0.55161	0.824	1	1
							Bcl7c	0.0205768	-0.54886	0.597	0.889	1
							Ndufb6	0.00389968	-0.548529	0.697	0.944	1
							Cox7c	0.000168064	-0.547833	0.933	1	1
							Eif3l	0.0477625	-0.547529	0.731	0.944	1
							Eif4a1	0.00018159	-0.54744	0.958	1	1
							Tmem167	0.00202771	-0.545873	0.513	0.833	1
							Idi1	0.00109531	-0.545443	0.395	0.833	1
							Srpk1	0.00275026	-0.543486	0.445	0.778	1
							Zfp593	0.00721659	-0.543252	0.387	0.833	1
							Psmd6	0.00756595	-0.543102	0.462	0.722	1
							Cnbp	0.00232209	-0.542414	0.975	0.944	1
							Gspt1	0.00730485	-0.542396	0.487	0.833	1
							Lrrc59	0.0141797	-0.542135	0.378	0.667	1
							Rasgrp2	0.0162452	-0.541076	0.261	0.556	1
							Polr2j	0.011474	-0.540685	0.655	0.944	1
							Ssna1	0.00131787	-0.539592	0.613	1	1
							Kntc1	2.17e-07	-0.539428	0.008	0.278	0.00324411
							Cbx5	0.000914199	-0.537889	0.328	0.778	1
							Pfn1	0.00057358	-0.537864	0.975	1	1
							Tpm4	0.000212813	-0.537381	0.151	0.556	1
							Kti12	0.00351106	-0.535871	0.412	0.778	1
							Timm23	0.0239779	-0.535269	0.571	0.722	1
							Naa50	0.000233988	-0.534825	0.403	0.833	1
							Tcea1	0.0018505	-0.534075	0.605	0.944	1
							Cep83	0.00927184	-0.532407	0.269	0.611	1
							Mphosph10	0.00792489	-0.531938	0.345	0.722	1
							Tubg1	6.28e-06	-0.531497	0.109	0.556	0.0939775
							Strap	0.00680087	-0.531162	0.588	0.833	1
							Ndufb2	0.00229709	-0.530082	0.756	0.944	1
							Ppp1r2	0.000163929	-0.52976	0.218	0.722	1
							Pcnp	0.000109928	-0.529486	0.37	0.889	1
							Gclm	0.00138797	-0.529439	0.336	0.778	1
							Pitrm1	0.000273377	-0.528972	0.261	0.722	1
							Nudt19	0.00118572	-0.528867	0.378	0.722	1
							Xpot	2.88e-06	-0.528339	0.109	0.611	0.0431057
							Ptbp1	0.00722441	-0.528285	0.664	0.889	1
							Gar1	0.000616928	-0.527942	0.521	0.889	1
							Ppat	4.55e-05	-0.527277	0.244	0.722	0.680634
							Rdx	0.00613536	-0.525821	0.479	0.833	1
							Adsl	0.0123308	-0.525296	0.429	0.667	1
							Ndufb4	0.00393406	-0.523546	0.79	0.944	1
							Dsn1	0.000121702	-0.522555	0.034	0.278	1
							Ndufs7	0.00529112	-0.521227	0.689	0.944	1
							Cfl1	7.3e-05	-0.521111	0.975	1	1
							Ndufaf2	0.000151424	-0.52029	0.185	0.611	1
							Rnf7	0.019675	-0.519854	0.664	1	1
							Psme3	0.0128594	-0.519504	0.487	0.833	1
							Cenpa	0.0249968	-0.51927	0.067	0.222	1
							Pfdn2	0.0163432	-0.518462	0.538	0.778	1
							Psmd13	0.000720013	-0.518344	0.504	0.944	1
							Hmgb3	8.1e-05	-0.517097	0.235	0.722	1
							Pin1	0.00288833	-0.516987	0.496	0.944	1
							Impa2	0.000354098	-0.516875	0.395	0.944	1
							Hist1h1a	0.000589732	-0.5164	0.067	0.333	1
							Lap3	0.000946126	-0.515728	0.361	0.833	1
							Myg1	0.00309569	-0.515408	0.269	0.611	1
							Psmd12	0.0174184	-0.514782	0.555	0.778	1
							Chchd3	0.0169461	-0.514551	0.529	0.833	1
							Psmd1	0.00046216	-0.513834	0.378	0.889	1
							Clic4	0.00172699	-0.513758	0.16	0.5	1
							Zcwpw1	1.52e-08	-0.51214	0.034	0.444	0.000227892
							Hmgn5	0.0298605	-0.511578	0.218	0.444	1
							Tcerg1	0.0278031	-0.511137	0.462	0.778	1
							Cops3	0.00867086	-0.511092	0.445	0.778	1
[truncated: 18 more rows]

## Sheet: T-ALL Patient Information
PDX Sample	DX--8	DX-9	REL-13	REL-14
[truncated: 25 more rows]

## Sheet: REL-14 CD7+CD1a- L-IC DEG
DEG L2FC>|1.0| FDR<0.05
[truncated: 358 more rows]

[truncated: 3 more sheets: REL-14 CD7+CD1a+ DEG, REL-13 CD7+CD1a- L-IC DEG, REL-13 CD7+CD1a+ DEG]
